# Supplementary material for: eQTLs Regulating Transcript Variations Associated with Rapid Internode Elongation in Deepwater Rice
Source: Front Plant Sci. 2017 Oct 13;8:1753. doi: 10.3389/fpls.2017.01753 (PMC5645499; doi:10.3389/fpls.2017.01753)
Supplement: Supplementary file 7 [file Data_Sheet_1.XLSX]

## Sheet: Table S1
Supplemental Table S1. List of eQTLs identified by genome-wide mapping of individual RILs of T65/Bhadua. Abbreviations: LOD, logarithm of the odds score; mname.peak, the name of maximum LOD peak (pseudo-)marker; peak.bp, physical position of the LOD peak; inf.pb, inferior limit; sup.pb, superior limit of the supporting physical interval; Add, additive effect; Type, tentative eQTL classification (…
e-trait	Description	Chromosome	LOD	mname.peak	peak.bp	inf.bp	sup.bp	Add	Type	Rsq	Rpf
Os01g0690800	Protein kinase domain containing protein.	1	11.6166	c1.loc29.5	29532667	28118190	31032667	-0.691133	cis	0.448381	1.32997e-12
Os01g0169500	ARM repeat fold domain containing protein.	1	10.7646	c1.loc3	3032667	1532667	4532667	-0.862487	cis	0.425772	1.06008e-12
Os10g0463200	Lipolytic enzyme, G-D-S-L family protein.	12	2.67362	c12.loc25.5	25978149	21978149	26360367	1.4965	trans	0.128428	0.000653823
Os04g0188500	Hypothetical protein.	4	21.9729	c4.loc5	5708312	4208312	7708312	-5.74671	cis	0.642751	8.92532e-21
Os03g0597200	Protein prenyltransferase domain containing protein.	3	5.14003	c3.loc18.5	18551655	15051655	23051655	-0.504497	cis	0.236636	1.77894e-06
Os02g0216300	Conserved hypothetical protein.	2	14.6723	c2.loc7	7003546	5503546	9003546	-3.86878	cis	0.538611	6.15153e-16
Os05g0227100	Hypothetical protein.	2	3.63329	c2.loc23.5	23503546	22003546	28003546	1.52949	trans	0.172725	1.26294e-05
Os05g0227100	Hypothetical protein.	3	3.62342	c3.loc23.5	23551655	15051655	27051655	1.39252	trans	0.133737	0.000100334
Os01g0817600	Protein of unknown function DUF567 family protein.	1	4.48805	c1.loc36.5	36532667	33032667	40532667	-0.747485	NA	0.202582	1.94477e-06
Os01g0817600	Protein of unknown function DUF567 family protein.	12	3.30477	ad12009568	26360367	25159408	26360367	0.584793	NA	0.0984879	0.000584228
Os02g0110600	Conserved hypothetical protein.	10	3.11519	c10.loc4	4657808	657808	12657808	0.428797	trans	0.139228	0.000371592
Os01g0805300	Conserved hypothetical protein.	12	5.86978	c12.loc25.5	25978149	25159408	26360367	0.589275	trans	0.250696	7.86152e-07
Os05g0294800	Non-protein coding transcript, putative npRNA.	5	10.3208	c5.loc11.5	13000573	10036979	15500573	0.768793	cis	0.410719	1.75445e-12
Os05g0294800	Non-protein coding transcript, putative npRNA.	8	3.10151	ah08000815	15751884	5503172	18003172	0.420783	trans	0.0839522	0.000330735
Os11g0629200	Vacuolar sorting protein-like; embryogenesis protein H beta 58-like protein.	11	8.91234	c11.loc23.5	24009999	23009999	26009999	-1.08199	cis	0.3728	3.40367e-10
Os03g0205800	GCN5-related N-acetyltransferase domain containing protein.	12	2.71258	ah12000535	10613978	5978149	15978149	-0.35581	trans	0.133753	0.000495102
Os12g0610800	Protein of unknown function DUF588 family protein.	12	7.16075	c12.loc25.5	25978149	22978149	26360367	1.30419	cis	0.274543	1.90687e-07
Os06g0353700	(No Hit)	11	5.43363	c11.loc8	8509999	5509999	14009999	-0.682312	NA	0.24065	1.41085e-06
Os03g0101000	Hypothetical protein.	1	3.79412	ad01005077	11527278	9532667	14032667	-1.68073	trans	0.181952	4.85025e-10
Os03g0101000	Hypothetical protein.	3	20.2028	AE03000001	51655	51655	551655	-3.178	cis	0.516312	2.10071e-19
Os04g0188400	Hypothetical protein.	4	22.2811	c4.loc5	5708312	4208312	7708312	-5.77944	NA	0.646394	5.6083e-21
Os04g0509600	Ammonium transporter 1, member 1 (LeAMT1;1).	1	2.89243	P0770_1	43026448	42322366	43026448	1.62927	trans	0.141961	0.000113572
Os04g0509600	Ammonium transporter 1, member 1 (LeAMT1;1).	4	3.70469	c4.loc19	19708312	15208312	29208312	0.935967	cis	0.122419	0.000311733
Os05g0155200	Ethylene receptor homolog.	3	2.31254	c3.loc9	9051655	3551655	14051655	-0.367228	trans	0.0988927	0.000821513
Os05g0155200	Ethylene receptor homolog.	12	3.13428	ad12009568	26360367	20478149	26360367	-0.391754	trans	0.117696	0.000287393
Os06g0700300	Hypothetical protein.	4	2.75511	c4.loc25.5	26208312	21208312	30708312	0.665963	trans	0.135146	0.00016069
Os08g0124100	Resistance protein candidate (Fragment).	8	7.14665	c8.loc1	1003172	3172	3003172	-1.89058	cis	0.313623	1.70351e-08
Os01g0119000	Protein of unknown function DUF563 family protein.	1	2.97503	c1.loc9.5	9532667	7032667	12032667	0.550812	trans	0.12187	0.000305023
Os01g0119000	Protein of unknown function DUF563 family protein.	4	3.07682	c4.loc23	23708312	19208312	29208312	0.587846	trans	0.116558	0.000404359
Os04g0648700	Conserved hypothetical protein.	3	2.44954	AE03002855	11367180	9753557	15051655	-0.479762	trans	0.121607	2.7198e-05
Os04g0648700	Conserved hypothetical protein.	4	10.8948	ah04001488	33523232	32708312	34208312	-0.909321	cis	0.366392	2.43015e-11
Os12g0198400	Hypothetical protein.	12	12.325	AD12002003	5173402	3478149	6978149	-1.7027	cis	0.479205	1.11885e-13
Os10g0147400	AUX1-like protein.	1	2.79452	c1.loc8.5	8532667	3532667	11527278	-0.475174	trans	0.125703	0.000293219
Os03g0131200	Catalase isozyme 2 (EC 1.11.1.6).	1	2.4934	ah01000747	10758249	9032667	21032667	-0.985413	trans	0.123644	9.97888e-05
Os03g0131200	Catalase isozyme 2 (EC 1.11.1.6).	3	8.20488	AE03000267	1805512	1051655	3051655	-1.66334	cis	0.254646	8.74596e-08
Os08g0385000	Conserved hypothetical protein.	8	6.07634	c8.loc16.5	16503172	9631566	18003172	-0.604579	trans	0.272122	9.16972e-08
Os01g0265400	Conserved hypothetical protein.	1	3.80256	c1.loc9	9032667	7032667	15532667	-0.665351	cis	0.151837	0.000191061
Os10g0103700	Leucine zipper, homeobox-associated domain containing protein.	10	5.37047	AD10000290	657808	657808	2157808	-0.562005	trans	0.24744	9.50916e-07
Os04g0613700	UTP--glucose-1-phosphate uridylyltransferase family protein.	10	2.42025	c10.loc23	23657808	20657808	23660646	0.466408	trans	0.120233	0.000337152
Os04g0613700	UTP--glucose-1-phosphate uridylyltransferase family protein.	12	4.02513	c12.loc25.5	25978149	22478149	26360367	0.578732	trans	0.150239	7.15295e-05
Os11g0586900	ADP-ribosylation factor (Fragment).	11	18.6541	c11.loc22	22509999	22009999	23509999	-0.723128	cis	0.620357	1.44578e-19
Os02g0613900	Adenine phosphoribosyltransferase 2 (EC 2.4.2.7) (APRT).	12	3.73867	c12.loc25.5	25978149	23478149	26360367	-0.812276	trans	0.17534	5.42915e-05
Os12g0137200	Saccharopine dehydrogenase family protein.	9	2.47741	ad09003568	7613760	6020311	9945771	0.519832	trans	0.122902	0.000236727
Os12g0137200	Saccharopine dehydrogenase family protein.	12	4.33586	ad12009568	26360367	25478149	26360367	0.663999	trans	0.16968	2.06519e-05
Os07g0674400	Conserved hypothetical protein.	12	4.71897	c12.loc25.5	25978149	22478149	26360367	-0.469362	trans	0.205746	1.02339e-05
Os02g0125400	Cyclin-like domain containing protein.	12	3.9388	c12.loc24	24478149	21978149	26360367	0.841307	trans	0.178713	4.5224e-05
Os10g0415400	Hypothetical protein.	10	6.48572	c10.loc14.5	15157808	13957940	17157808	0.621086	cis	0.29001	7.4386e-08
Os04g0165900	(No Hit)	4	15.3473	AE04001373	2244218	1208312	4708312	1.90522	cis	0.556198	1.41651e-16
Os06g0189600	Conserved hypothetical protein.	1	3.92666	c1.loc7	7032667	5532667	10032667	-0.504221	trans	0.180963	1.41131e-10
Os06g0189600	Conserved hypothetical protein.	1	3.36723	P0770_1	43026448	42532667	43026448	-0.9686	trans	0.141463	5.85264e-09
Os06g0189600	Conserved hypothetical protein.	6	7.29011	ad06001761	4314091	3000546	6000546	-0.695217	cis	0.0969349	6.49931e-07
Os06g0189600	Conserved hypothetical protein.	9	4.43261	c9.loc18	18945771	17945771	19445771	-1.40529	trans	0.0906199	1.33643e-06
Os03g0748900	RNA-binding region RNP-1 (RNA recognition motif) domain containing protein.	1	4.90971	P0298	2718679	1532667	4032667	0.455181	trans	0.15019	6.01253e-05
Os04g0636100	Glycosyl transferase, family 8 protein.	12	5.54761	c12.loc25.5	25978149	23478149	26360367	0.506934	trans	0.144827	4.10509e-05
Os04g0608300	Auxin responsive SAUR protein family protein.	5	2.43211	c5.loc23	24500573	19500573	27500573	0.343398	trans	0.108109	0.000738875
Os04g0608300	Auxin responsive SAUR protein family protein.	12	3.1078	ad12009568	26360367	25159408	26360367	-0.358405	trans	0.132792	0.000205211
Os12g0190000	VTC2.	9	3.43933	c9.loc6.5	7445771	5496790	8010172	-0.550908	trans	0.165623	9.16191e-05
Os07g0517100	Seed maturation protein PM31.	4	3.68329	c4.loc23	23708312	19708312	29464244	0.772466	trans	0.150997	3.3547e-05
Os07g0517100	Seed maturation protein PM31.	9	3.51133	ad09003568	7613760	7133333	8445771	0.652136	trans	0.113544	0.000268809
Os01g0600500	HAD-superfamily subfamily IB hydrolase, hypothetical 1 protein.	1	4.75689	P0298	2718679	1032667	4532667	0.878689	trans	0.206465	9.832e-06
Os05g0135700	S-adenosylmethionine synthetase 1 (EC 2.5.1.6) (Methionine adenosyltransferase 1) (AdoMet synthetase 1).	1	3.09858	c1.loc9	9032667	5442909	12032667	0.353436	trans	0.12561	6.62674e-05
Os05g0135700	S-adenosylmethionine synthetase 1 (EC 2.5.1.6) (Methionine adenosyltransferase 1) (AdoMet synthetase 1).	1	3.25426	P0770_1	43026448	42532667	43026448	0.735806	trans	0.140368	2.75509e-05
Os07g0548000	Cyclin-like F-box domain containing protein.	7	2.72584	c7.loc21	22045650	15165188	26545650	0.320229	NA	0.127088	0.000701135
Os11g0516800	Hypothetical protein.	11	3.80051	c11.loc20	20509999	16129821	22848587	-0.408053	cis	0.149411	0.000217248
Os01g0787400	Hypothetical protein.	12	5.01313	c12.loc25.5	25978149	21978149	26360367	0.831564	trans	0.206231	9.96075e-06
Os06g0203200	Flavin-containing monooxygenase FMO family protein.	6	9.75978	c6.loc5	5000546	3500546	6500546	-2.89083	cis	0.399934	5.02588e-11
Os04g0545600	Uclacyanin 3-like protein.	10	2.99213	ad10010334	21299462	19360811	23660646	0.638323	trans	0.146477	0.0002537
Os08g0189100	Germin-like protein precursor.	8	2.98012	c8.loc10	10003172	3003172	18003172	-0.433966	cis	0.128586	0.000648465
Os03g0240800	Small nuclear ribonucleoprotein Sm D3 (snRNP core protein D3) (Sm-D3).	3	14.1187	c3.loc7.5	7551655	6551655	8551655	-2.75839	cis	0.477051	5.51681e-14
Os04g0539500	AtGATA-3 protein (GATA transcription factor 3).	4	2.90827	c4.loc26.5	27208312	21208312	31208312	-0.389082	cis	0.132771	0.000283754
Os02g0109800	TPR-like domain containing protein.	9	2.4495	AD09003729	8010172	6020311	10445771	0.326465	trans	0.121605	0.000160716
Os02g0109800	TPR-like domain containing protein.	12	5.85678	c12.loc25.5	25978149	23978149	26360367	0.509587	trans	0.232922	4.59882e-07
Os12g0228400	Chaperonin CPN60-1, mitochondrial precursor (HSP60-1).	12	11.8056	c12.loc5.5	5978149	4478149	7978149	0.652553	cis	0.447796	1.39212e-12
Os02g0782900	Conserved hypothetical protein.	12	2.91053	c12.loc2	2478149	1028146	4423242	-0.537098	trans	0.133225	0.000508969
Os12g0483500	(No Hit)	12	9.24709	AE12002997	17154111	13478149	18316669	3.00688	NA	0.387053	1.25884e-10
Os02g0814300	Cytochrome c domain containing protein.	2	3.32388	ad02016985	35371461	34572319	35371461	-0.59296	cis	0.161334	8.87066e-06
Os02g0814300	Cytochrome c domain containing protein.	4	2.59975	ad04012082	32054979	29708312	34208312	-0.529044	trans	0.1254	7.21801e-05
Os02g0814300	Cytochrome c domain containing protein.	11	3.74357	ad11000284	509999	509999	2374332	-0.632636	trans	0.103601	0.000275309
Os02g0706600	ZF-HD homeobox protein Cys/His-rich dimerisation region domain containing protein.	1	2.83044	c1.loc8.5	8532667	6032667	11527278	-0.641223	trans	0.127922	0.000116983
Os02g0706600	ZF-HD homeobox protein Cys/His-rich dimerisation region domain containing protein.	4	3.14353	c4.loc23.5	24208312	19708312	28708312	-0.685313	trans	0.120801	0.000174798
Os02g0706600	ZF-HD homeobox protein Cys/His-rich dimerisation region domain containing protein.	12	4.227	c12.loc23	23478149	21478149	26360367	-0.751174	trans	0.101062	0.000546911
Os05g0170900	Phosphate/phosphoenolpyruvate translocator.	1	2.38459	c1.loc11	11032667	8032667	21532667	-0.321463	NA	0.113231	0.000399372
Os05g0170900	Phosphate/phosphoenolpyruvate translocator.	9	4.3759	ad09003568	7613760	6945771	8945771	-0.41984	NA	0.176835	1.4345e-05
Os12g0242100	Eggshell protein family protein.	12	6.51757	c12.loc7.5	7978149	5478149	10478149	-1.59	cis	0.285922	9.55686e-08
Os01g0867400	Non-protein coding transcript, unclassifiable transcript.	1	3.86876	c1.loc36	36032667	33532667	37402104	-0.939885	trans	0.178884	4.48074e-05
Os05g0135500	Haem peroxidase, plant/fungal/bacterial family protein.	12	4.95426	c12.loc25.5	25978149	25159408	26360367	2.21577	trans	0.227058	3.07967e-06
Os09g0313500	Disease resistance protein family protein.	1	2.96356	ah01001514	22528829	20032667	24532667	-1.11199	trans	0.145185	8.25388e-07
Os09g0313500	Disease resistance protein family protein.	4	2.66117	ah04001083	25902384	19708312	28708312	-1.02489	trans	0.0817205	0.000133964
Os09g0313500	Disease resistance protein family protein.	9	14.8417	c9.loc7.5	8445771	7613760	9945771	-2.14372	cis	0.360989	1.20461e-12
Os04g0583700	Zn-finger, FYVE type domain containing protein.	4	2.84882	c4.loc27.5	28208312	21708312	31208312	-0.501447	cis	0.127311	0.000156692
Os04g0583700	Zn-finger, FYVE type domain containing protein.	12	5.06283	c12.loc25.5	25978149	25159408	26360367	-0.60179	trans	0.174896	1.27025e-05
Os10g0528300	Tau class GST protein 4.	1	3.04661	c1.loc41	41032667	37532667	43026448	0.505604	trans	0.129099	0.000631367
Os05g0123200	IQ calmodulin-binding region domain containing protein.	1	2.93997	c1.loc3	3032667	1032667	5442909	0.516778	trans	0.142733	1.93525e-05
Os05g0123200	IQ calmodulin-binding region domain containing protein.	12	6.81995	c12.loc25.5	25978149	25159408	26360367	0.785753	trans	0.219189	2.60072e-07
Os06g0147300	Conserved hypothetical protein.	6	5.10264	AE06000040	2809541	2000546	4000546	-0.890903	cis	0.236695	1.77284e-06
Os03g0597400	Conserved hypothetical protein.	5	4.59531	c5.loc20	21500573	17500573	25000573	0.788024	trans	0.157352	0.000142535
Os05g0466600	Histone H4.	12	2.9068	ad12009568	26360367	25159408	26360367	0.466349	trans	0.142613	0.000311018
Os01g0672700	DNA polymerase, beta-like region domain containing protein.	1	18.5092	c1.loc29.5	29532667	28532667	31032667	-0.857814	trans	0.610965	4.11463e-19
Os09g0320400	Xanthine/uracil/vitamin C permease family protein.	12	4.98219	c12.loc22.5	22978149	18478149	24978149	-0.50048	trans	0.169271	7.53173e-05
Os01g0164600	Protein phosphatase 2C-like domain containing protein.	12	2.80681	ad12009568	26360367	22478149	26360367	0.517479	trans	0.138063	0.00039503
Os06g0145600	Transferase family protein.	4	3.27762	c4.loc31.5	32208312	29708312	34552668	0.575172	trans	0.158066	2.60187e-06
Os06g0145600	Transferase family protein.	6	11.1591	AE06000040	2809541	2000546	3500546	-0.933592	cis	0.322379	2.38856e-10
Os01g0209500	RNA-binding region RNP-1 (RNA recognition motif) domain containing protein.	1	9.19223	c1.loc4.5	4532667	3032667	7032667	-0.997315	cis	0.33536	1.31428e-10
Os01g0209500	RNA-binding region RNP-1 (RNA recognition motif) domain containing protein.	12	5.96262	c12.loc14.5	14978149	8978149	18316669	-0.833416	trans	0.109221	5.55419e-05
Os06g0114400	Conserved hypothetical protein.	6	6.08394	c6.loc0.5	500546	546	2000546	-1.08769	cis	0.266564	1.28543e-07
Os02g0631200	Homeodomain-like containing protein.	2	8.47229	c2.loc25.5	25503546	22516572	28003546	-0.762452	cis	0.316517	1.41737e-08
Os09g0242700	Conserved hypothetical protein.	9	12.2907	c9.loc4	4945771	945771	5945771	-0.712146	NA	0.448566	1.31091e-12
Os12g0565100	Disease resistance protein family protein.	12	7.81238	c12.loc23	23478149	21978149	25159408	-0.758768	cis	0.276843	1.65962e-07
Os11g0562100	Terpene synthase family protein.	11	4.54124	c11.loc22	22509999	21038494	23509999	-1.57681	trans	0.201284	1.31146e-05
Os04g0379900	Acyl-[acyl-carrier-protein] desaturase, chloroplast precursor (EC 1.14.19.2) (Stearoyl-ACP desaturase).	4	21.6177	ah04000647	17009915	16208312	18208312	-3.12712	trans	0.68155	1.83622e-23
Os06g0267200	Conserved hypothetical protein.	6	12.9635	P0030	9093390	8000546	10448312	-1.26822	cis	0.496512	2.61581e-14
Os01g0745700	Zn-finger, GATA type domain containing protein.	12	2.71208	c12.loc15.5	15978149	7978149	17978149	-0.366291	trans	0.133504	0.000501581
Os06g0131100	WD40-like domain containing protein.	6	12.7466	c6.loc1	1000546	546	1759251	-0.987924	cis	0.435931	3.48042e-12
Os05g0131200	(No Hit)	3	2.76018	c3.loc1.5	1551655	51655	4051655	-0.62244	NA	0.131888	0.000246531
Os05g0131200	(No Hit)	7	3.50745	c7.loc10.5	11545650	10045650	13545650	0.61255	NA	0.120607	0.000436133
Os03g0701100	Pre-mRNA splicing factor PRP18.	3	9.2357	c3.loc28.5	28551655	25051655	31051655	1.41378	cis	0.378036	2.36786e-10
Os09g0432900	Glycosyl transferase, family 31 protein.	12	6.19269	c12.loc25.5	25978149	23478149	26360367	1.02529	trans	0.254455	6.3052e-07
Os10g0390800	Pathogenesis-related transcriptional factor and ERF domain containing protein.	3	3.93946	c3.loc4.5	4551655	2551655	8051655	1.00048	trans	0.147779	0.000236832
Os07g0582400	Sorbitol transporter.	3	3.11494	c3.loc3.5	3551655	51655	6051655	0.862397	trans	0.126523	0.000577503
Os11g0431700	Serine carboxypeptidase.	11	5.86306	c11.loc20	20509999	19238687	22009999	0.934821	trans	0.217936	2.48521e-06
Os02g0745000	Anion-transporting ATPase family protein.	2	5.76317	c2.loc32	32003546	29794774	34003546	-1.03403	cis	0.198898	1.49671e-05
Os03g0105300	Conserved hypothetical protein.	1	2.89644	c1.loc11	11032667	9032667	15532667	-1.25095	trans	0.131302	1.32187e-07
Os03g0105300	Conserved hypothetical protein.	3	21.0649	AE03000001	51655	51655	1051655	-2.66175	cis	0.553896	2.59436e-19
Os11g0505300	Sulfotransferase family protein.	11	13.9244	c11.loc19.5	20009999	19238687	20509999	1.79866	trans	0.502501	1.56407e-14
Os03g0294700	Ethylene-overproduction protein 1.	1	2.89243	c1.loc42.5	42532667	41032667	43026448	0.776317	trans	0.120383	0.000311151
Os03g0294700	Ethylene-overproduction protein 1.	3	3.81318	c3.loc10.5	10551655	8751498	13551655	0.431446	cis	0.13337	0.000156715
Os03g0168300	Conserved hypothetical protein.	12	6.14363	ad12009568	26360367	25478149	26360367	0.768724	trans	0.277618	1.58371e-07
Os02g0584900	Conserved hypothetical protein.	2	13.9	ah02001532	22516572	22003546	26003546	-4.08736	cis	0.520863	3.10911e-15
Os08g0157500	Caffeic acid 3-O-methyltransferase (EC 2.1.1.68) (S-adenosysl-L- methionine:caffeic acid 3-O-methyltransferase) (COMT) (CAOMT).	12	2.74676	c12.loc15.5	15978149	5478149	26360367	0.590262	trans	0.134836	0.000467818
Os03g0284900	Protein prenyltransferase domain containing protein.	3	16.0445	c3.loc10.5	10551655	9753557	11367180	-1.94799	cis	0.50861	3.24732e-15
Os09g0557500	Protein of unknown function DUF250 domain containing protein.	9	4.2941	AE09005804	22070492	20945771	22070492	0.728424	trans	0.203318	3.71502e-06
Os09g0557500	Protein of unknown function DUF250 domain containing protein.	12	3.00135	ad12009568	26360367	25478149	26360367	-0.615871	trans	0.101543	0.000741326
Os03g0807900	Conserved hypothetical protein.	3	2.4932	c3.loc6.5	6551655	3551655	11367180	0.602412	trans	0.123487	0.000465714
Os06g0155900	Hypothetical protein.	6	12.1207	c6.loc3.5	3500546	2500546	4000546	-0.935761	cis	0.456907	6.79925e-13
Os12g0197500	XS zinc finger domain containing protein.	12	14.5631	AD12002003	5173402	3478149	6978149	-2.05967	cis	0.537389	6.89092e-16
Os05g0589400	I-box binding factor (Fragment).	6	2.98159	P0606_1	30022505	27000546	32085678	-0.426599	trans	0.146	0.000260158
Os05g0547600	Conserved hypothetical protein.	1	3.19622	P0770_1	43026448	42532667	43026448	-1.98951	trans	0.155648	3.66454e-05
Os05g0547600	Conserved hypothetical protein.	5	3.10441	c5.loc25.5	27000573	22000573	28000573	-1.0533	cis	0.111457	0.00039687
Os05g0580900	Conserved hypothetical protein.	5	16.236	c5.loc27.5	29000573	28500573	29075950	-2.53715	cis	0.575292	1.76301e-17
Os08g0565700	SRA-YDG domain containing protein.	8	5.42437	P0425-4	28082344	23503172	28082344	-0.486654	trans	0.249585	8.38982e-07
Os04g0493400	Endochitinase A precursor (EC 3.2.1.14) (Seed chitinase A).	4	4.20575	c4.loc25	25708312	22208312	28208312	-0.862791	cis	0.199288	1.46478e-05
Os02g0734700	Conserved hypothetical protein.	1	2.72421	P0298	2718679	1032667	5442909	0.348207	NA	0.134286	0.000163732
Os02g0734700	Conserved hypothetical protein.	12	4.79325	c12.loc25.5	25978149	22478149	26360367	0.459086	NA	0.149234	7.63067e-05
Os06g0225400	Hypothetical protein.	6	6.63214	c6.loc6.5	6500546	4500546	8500546	-1.25683	cis	0.209405	8.34304e-06
Os05g0496500	Latex-abundant protein.	5	5.39482	c5.loc24.5	26000573	22500573	27500573	-0.541552	cis	0.245989	2.31796e-07
Os05g0496500	Latex-abundant protein.	12	2.69873	ah12000535	10613978	7478149	18316669	0.364462	trans	0.106131	0.000382888
Os01g0762400	Conserved hypothetical protein.	1	14.4447	c1.loc33.5	33532667	32532667	35004948	-1.41286	trans	0.45086	1.09537e-12
Os06g0652100	Conserved hypothetical protein.	1	2.52495	c1.loc6.5	6532667	3032667	10032667	-0.32836	trans	0.112095	0.000738256
Os06g0652100	Conserved hypothetical protein.	12	3.52899	c12.loc25.5	25978149	21478149	26360367	-0.384154	trans	0.12591	0.000367358
Os02g0820400	Transferase family protein.	2	5.79027	ad02016985	35371461	34889551	35371461	-0.561422	cis	0.263979	3.58958e-07
Os01g0606200	Conserved hypothetical protein.	1	3.04456	c1.loc31	31032667	24032667	34032667	-1.30925	trans	0.139399	0.000368268
Os03g0111400	Heavy metal transport/detoxification protein domain containing protein.	12	3.73282	AD12003504	9208177	7478149	19478149	0.612753	trans	0.118082	0.000645044
Os03g0636600	PUG domain containing protein.	3	12.0299	c3.loc25.5	25551655	24051655	27551655	-0.818666	cis	0.412331	2.03994e-11
Os05g0400600	Cobalt transport protein family protein.	5	6.32883	c5.loc17.5	19000573	16500573	22000573	-0.57714	cis	0.278407	1.50981e-07
Os05g0207700	Serine/threonine-protein kinase PBS1 (EC 2.7.1.37) (AvrPphB susceptible protein 1).	5	4.80803	AD05003938	13961442	11500573	16446858	-0.590835	trans	0.224699	5.70749e-07
Os05g0207700	Serine/threonine-protein kinase PBS1 (EC 2.7.1.37) (AvrPphB susceptible protein 1).	12	5.04174	c12.loc18	18478149	17478149	20978149	-0.592266	trans	0.139985	5.00909e-05
Os09g0522200	DRE-binding protein 1A.	11	2.58562	c11.loc27.5	28009999	24009999	28457496	-0.665277	trans	0.126623	0.000718315
Os08g0451200	Protein of unknown function DUF581 family protein.	7	2.87773	ad07004923	11972211	11045650	13545650	0.447601	trans	0.141293	0.000333387
Os02g0581600	Conserved hypothetical protein.	2	14.6759	c2.loc23.5	23503546	22516572	25503546	1.04121	trans	0.533447	9.91783e-16
Os05g0566400	Blast and wounding induced mitogen-activated protein kinase.	1	3.47554	P0770_1	43026448	41032667	43026448	1.11639	trans	0.16804	8.0471e-05
Os07g0228900	Cyclin-like F-box domain containing protein.	7	8.00349	AE07000879	7265887	6045650	10045650	-0.654907	cis	0.345346	2.17931e-09
Os04g0505000	Plant protein of unknown function DUF869 family protein.	1	2.33483	P0770_1	43026448	42322366	43026448	0.971812	trans	0.116258	0.00017702
Os04g0505000	Plant protein of unknown function DUF869 family protein.	4	2.7908	c4.loc26	26708312	21708312	31208312	0.56907	cis	0.0973528	0.000547345
Os04g0505000	Plant protein of unknown function DUF869 family protein.	12	3.67005	c12.loc25.5	25978149	21039163	26360367	0.612641	trans	0.100729	0.000445999
Os05g0365300	NBS-LRR protein (Fragment).	1	2.7805	AE01002154	5442909	3532667	7532667	0.603732	trans	0.136861	6.61633e-06
Os05g0365300	NBS-LRR protein (Fragment).	5	11.1929	c5.loc16	17500573	16500573	20000573	-1.09838	cis	0.366932	1.13411e-11
Os06g0224500	Mitochodrial transcription termination factor-related family protein.	6	5.19264	c6.loc6	6000546	3500546	8000546	-0.694331	cis	0.203521	1.15827e-05
Os12g0273300	Disease resistance protein family protein.	1	3.37947	c1.loc4	4032667	1532667	10532667	-0.719845	trans	0.137529	2.00094e-06
Os12g0273300	Disease resistance protein family protein.	12	15.2722	AD12005134	13692921	13088890	14978149	-1.16381	trans	0.425843	6.61215e-14
Os03g0793600	Endonuclease/exonuclease/phosphatase family protein.	12	2.6584	c12.loc19	19478149	9208177	24978149	-0.367617	trans	0.121259	0.000949373
Os07g0114500	Conserved hypothetical protein.	4	3.77484	c4.loc28	28708312	25902384	30708312	-1.15147	trans	0.176916	2.53806e-07
Os07g0114500	Conserved hypothetical protein.	7	11.8203	AD07000632	1045650	1045650	2045650	-1.72535	trans	0.357397	7.0822e-12
Os08g0207700	SWIM Zn-finger domain containing protein.	9	14.8003	c9.loc1	1945771	945771	6020311	0.753827	NA	0.535464	8.23548e-16
Os07g0577400	Ubiquitin-conjugating enzyme E2 E3 (EC 6.3.2.19) (Ubiquitin-protein ligase E3) (Ubiquitin carrier protein E3) (Ubiquitin-conjugating enzyme E2-23 kDa) (UbcM2).	1	2.33874	c1.loc12.5	12532667	4032667	22528829	0.349413	trans	0.116329	0.000613838
Os07g0577400	Ubiquitin-conjugating enzyme E2 E3 (EC 6.3.2.19) (Ubiquitin-protein ligase E3) (Ubiquitin carrier protein E3) (Ubiquitin-conjugating enzyme E2-23 kDa) (UbcM2).	7	3.46103	c7.loc24.5	25545650	21545650	29663920	0.475954	cis	0.11488	0.000660528
Os02g0591800	Brix domain containing protein.	2	11.2282	c2.loc24.5	24503546	22516572	26503546	-0.826461	cis	0.429215	5.7981e-12
Os02g0457500	Ankyrin repeat containing protein.	4	2.81498	ah04001083	25902384	21586427	29208312	0.697786	trans	0.138435	0.0001389
Os02g0457500	Ankyrin repeat containing protein.	12	4.06851	ad12009568	26360367	25159408	26360367	0.796183	trans	0.132841	0.000185035
Os01g0196800	Hypothetical protein.	1	11.3684	AE01002154	5442909	4032667	6532667	-1.09965	cis	0.452157	9.89356e-13
Os04g0659800	Amino acid/polyamine transporter II family protein.	4	3.41729	ad04012082	32054979	29708312	33523232	-0.511246	trans	0.16547	9.23697e-05
Os06g0720000	Aspartate aminotransferase (EC 2.6.1.1) (Transaminase A) (ASPAT).	6	17.7545	c6.loc32	32000546	31020945	32085678	-1.72487	trans	0.607076	6.29878e-19
Os04g0367100	(No Hit)	4	3.13618	c4.loc27	27708312	18208312	32054979	0.463064	NA	0.129816	0.000608174
Os02g0126400	Protein kinase CPK1.	1	4.89953	P0770_1	43026448	41032667	43026448	1.45749	trans	0.228445	1.44389e-06
Os05g0495200	Basic-leucine zipper (bZIP) transcription factor domain containing protein.	5	5.80158	c5.loc22.5	24000573	21000573	27500573	-0.662308	cis	0.219809	4.64778e-06
Os12g0101800	NPH1-1.	1	2.34818	c1.loc9.5	9532667	6032667	13032667	0.881783	trans	0.102586	0.000206297
Os12g0101800	NPH1-1.	4	5.76104	c4.loc26.5	27208312	21708312	29208312	1.25367	trans	0.198706	8.07813e-07
Os12g0101800	NPH1-1.	12	5.72806	ad12009568	26360367	25478149	26360367	1.26871	trans	0.150919	1.10782e-05
Os07g0292800	Ribosomal protein L24E family protein.	7	11.8454	ad07003952	9481845	8545650	9954963	-0.653532	trans	0.465815	3.33581e-13
Os05g0140000	Hypothetical protein.	5	6.50493	c5.loc2	3500573	1500573	7000573	-0.587636	cis	0.271181	2.33416e-07
Os04g0153800	Protein of unknown function DUF594 family protein.	4	26.0214	c4.loc1.5	2208312	1208312	4208312	1.70511	cis	0.746779	2.19004e-26
Os03g0409100	Ankyrin repeat containing protein.	3	3.78353	c3.loc14	14051655	4551655	17728657	0.476471	cis	0.135706	0.000446983
Os11g0269900	Enoyl-CoA hydratase/isomerase domain containing protein.	12	3.07515	c12.loc25.5	25978149	23978149	26360367	-0.472515	trans	0.14191	0.000322736
Os09g0528700	Cytochrome p450 (CYP78A9).	12	2.67562	c12.loc25	25478149	22478149	26360367	-0.552822	trans	0.123595	0.000840886
Os04g0607400	Conserved hypothetical protein.	1	2.73436	P0770_1	43026448	42532667	43026448	-2.28164	trans	0.134751	3.44874e-06
Os04g0607400	Conserved hypothetical protein.	4	11.7951	c4.loc29.5	30208312	28208312	30708312	-2.1564	trans	0.386325	1.06014e-12
Os02g0626600	Phenylalanine ammonia-lyase.	1	3.13036	c1.loc42.5	42532667	40532667	43026448	1.03563	trans	0.123323	0.000852844
Os02g0575500	ABC transporter-like.	12	3.1761	c12.loc25.5	25978149	21039163	26360367	0.40822	trans	0.154294	0.000167702
Os04g0372400	Conserved hypothetical protein.	3	2.34723	c3.loc9	9051655	6551655	10551655	-1.38311	trans	0.113068	1.50296e-06
Os04g0372400	Conserved hypothetical protein.	4	18.2313	ah04000647	17009915	15708312	18208312	-3.30748	cis	0.510772	1.01617e-17
Os03g0727000	Homeobox 20.	1	2.30852	c1.loc2.5	2532667	32667	5442909	-0.306025	trans	0.114392	0.000241888
Os03g0727000	Homeobox 20.	12	6.48668	c12.loc25.5	25978149	25159408	26360367	-0.494087	trans	0.226997	6.08142e-07
Os11g0161800	Protein kinase-like domain containing protein.	4	2.96314	c4.loc15.5	16208312	12708312	21586427	0.472992	trans	0.142531	0.000212134
Os06g0681600	Plant peroxidase family protein.	6	5.07793	AE06005770	29151739	27500546	30500546	-0.666398	cis	0.235696	1.3314e-06
Os06g0566600	(No Hit)	4	2.572	c4.loc0.5	1208312	708312	11708312	0.518306	NA	0.12367	0.000219918
Os06g0566600	(No Hit)	4	3.78248	c4.loc22.5	23208312	18208312	27708312	0.688892	NA	0.10551	0.000595327
Os01g0215100	Peptidase S10, serine carboxypeptidase family protein.	5	3.51212	ad05012520	29075950	28000573	29075950	-0.396293	trans	0.169649	7.37985e-05
Os06g0284500	Zn-finger, Dof type domain containing protein.	6	11.4582	c6.loc9.5	9500546	8000546	11500546	-1.89244	cis	0.448202	1.34878e-12
Os10g0576900	Conserved hypothetical protein.	1	2.56462	c1.loc3	3032667	532667	5442909	0.343347	trans	0.126016	0.000126902
Os10g0576900	Conserved hypothetical protein.	4	2.91979	c4.loc33.5	34208312	32208312	34552668	0.34461	trans	0.118376	0.000195816
Os10g0576900	Conserved hypothetical protein.	12	4.04057	c12.loc25.5	25978149	23478149	26360367	0.435732	trans	0.0970932	0.000677237
Os04g0636100	Glycosyl transferase, family 8 protein.	1	4.5422	P0298	2718679	1532667	4032667	0.434809	trans	0.213712	1.09046e-06
Os10g0195600	Transferase family protein.	12	6.23077	c12.loc25.5	25978149	25159408	26360367	0.948616	trans	0.204312	2.35107e-06
Os03g0366000	Chaperonin Cpn10 family protein.	3	5.66136	c3.loc11.5	11551655	10051655	14551655	-0.626943	cis	0.258488	4.97093e-07
Os02g0196100	WIP5 protein.	12	2.92376	ad12009568	26360367	23478149	26360367	0.584902	trans	0.143382	0.000298666
Os01g0790900	H+-transporting two-sector ATPase, delta/epsilon subunit family protein.	12	3.73856	c12.loc23	23478149	21039163	26360367	0.770765	NA	0.134561	0.000474605
Os06g0106800	Conserved hypothetical protein.	5	3.88208	ah05000101	1500573	1500573	5500573	-0.893664	trans	0.185752	1.28084e-06
Os06g0106800	Conserved hypothetical protein.	6	9.42893	c6.loc0.5	500546	546	1759251	-1.36901	cis	0.249176	4.01051e-08
Os10g0343300	Hypothetical protein.	1	3.63438	ad01005077	11527278	8532667	14532667	0.499165	NA	0.175006	5.52807e-05
Os08g0101200	Hypothetical protein.	4	2.41074	c4.loc26.5	27208312	21708312	31208312	-0.799472	NA	0.111463	1.51886e-07
Os08g0101200	Hypothetical protein.	8	3.10483	ad08000001	3172	3172	2003172	-0.778148	NA	0.150558	2.79109e-09
Os08g0101200	Hypothetical protein.	10	15.5225	ah10000276	5787721	5157808	12157808	-1.53924	NA	0.448718	1.13192e-18
Os03g0370900	Cytochrome P450.	3	5.70054	c3.loc13	13051655	9753557	16051655	0.511823	cis	0.233638	3.79959e-07
Os03g0370900	Cytochrome P450.	9	3.92349	ad09003568	7613760	7133333	8445771	0.408261	trans	0.128018	0.000101056
Os03g0268400	Mannose-1-phosphate guanyltransferase (EC 2.7.7.13) (ATP-mannose-1- phosphate guanylyltransferase) (GDP-mannose pyrophosphorylase) (NDP- hexose pyrophosphorylase).	3	10.148	ah03000781	8751498	7551655	9551655	-0.784959	cis	0.415597	6.04694e-12
Os04g0280700	(No Hit)	1	2.93604	c1.loc42.5	42532667	39532667	43026448	0.54944	trans	0.125101	0.00039587
Os03g0334500	Non-protein coding transcript, unclassifiable transcript.	3	8.98339	c3.loc13.5	13551655	11367180	15551655	-2.62712	NA	0.326887	3.77163e-10
Os01g0259400	Protein kinase domain containing protein.	1	8.37025	AE01003285	7813555	6532667	9032667	-1.04707	cis	0.357933	9.39026e-10
Os10g0437500	Universal stress protein (Usp) family protein.	3	2.73963	c3.loc10	10051655	4051655	15551655	1.88959	trans	0.130555	0.000294239
Os01g0177900	PDR-like ABC transporter (PDR4 ABC transporter).	1	3.06965	c1.loc1	1032667	32667	3532667	0.380719	trans	0.120493	0.000987858
Os04g0234600	Sedoheptulose-1,7-bisphosphatase, chloroplast precursor (EC 3.1.3.37) (Sedoheptulose-bisphosphatase) (SBPASE) (SED(1,7)P2ASE).	12	4.96292	c12.loc23	23478149	21478149	26360367	1.14586	trans	0.185679	3.09525e-05
Os06g0717900	Peptidase aspartic family protein.	1	2.94916	P0770_1	43026448	41032667	43026448	1.14016	trans	0.144533	9.54514e-05
Os08g0532700	Peroxidase 55 precursor (EC 1.11.1.7) (Atperox P55) (ATP20a).	1	4.51951	P0298	2718679	1532667	4532667	0.479932	trans	0.438436	2.87259e-12
Os01g0769100	Lipoic acid synthetase, mitochondrial precursor (Lip-syn) (Lipoate synthase) (mLIP1).	12	4.15958	c12.loc25.5	25978149	22978149	26360367	0.457124	trans	0.114206	0.000330112
Os01g0922100	Hypothetical protein.	1	2.75596	c1.loc42.5	42532667	39032667	43026448	-1.00536	cis	0.123775	0.000381377
Os01g0922100	Hypothetical protein.	12	3.07778	c12.loc18	18478149	13978149	22978149	-0.608742	trans	0.1273	0.000319245
Os09g0399800	Probable mannitol dehydrogenase 1 (EC 1.1.1.255) (NAD-dependent mannitol dehydrogenase 1).	1	2.50635	c1.loc3.5	3532667	532667	7813555	1.04565	trans	0.110711	5.29639e-06
Os09g0399800	Probable mannitol dehydrogenase 1 (EC 1.1.1.255) (NAD-dependent mannitol dehydrogenase 1).	2	2.57376	ad02000001	3546	3546	2503546	0.958051	trans	0.100799	1.17823e-05
Os09g0399800	Probable mannitol dehydrogenase 1 (EC 1.1.1.255) (NAD-dependent mannitol dehydrogenase 1).	3	2.64772	c3.loc36	36051655	31551655	36859658	0.997959	trans	0.11149	4.97986e-06
Os09g0399800	Probable mannitol dehydrogenase 1 (EC 1.1.1.255) (NAD-dependent mannitol dehydrogenase 1).	8	2.59373	P0413-2	17659659	10503172	18014258	0.961513	trans	0.0752264	0.000106878
Os09g0399800	Probable mannitol dehydrogenase 1 (EC 1.1.1.255) (NAD-dependent mannitol dehydrogenase 1).	12	3.50927	ad12006396	16202396	12978149	18316669	1.1053	trans	0.0908902	2.69849e-05
Os04g0615700	Argonaute and Dicer protein, PAZ domain containing protein.	7	3.14725	c7.loc12.5	13545650	12045650	17045650	-0.411923	trans	0.140782	0.000342467
Os07g0510400	UDP-glucuronosyl/UDP-glucosyltransferase family protein.	10	2.73848	ah10000276	5787721	3335999	12657808	0.663331	trans	0.134939	0.000465296
Os03g0319400	CIPK-like protein.	3	3.13342	AE03002855	11367180	9753557	14551655	-0.386753	cis	0.152836	0.000181198
Os01g0152000	Protein kinase domain containing protein.	1	5.94762	c1.loc3	3032667	2032667	5032667	0.671634	cis	0.264156	2.92644e-07
Os04g0630600	Conserved hypothetical protein.	3	2.9041	c3.loc8	8051655	3051655	9551655	0.556422	trans	0.137371	6.14653e-05
Os04g0630600	Conserved hypothetical protein.	4	5.48809	c4.loc32.5	33208312	31708312	34552668	0.817324	cis	0.178095	6.80058e-06
Os03g0170500	Conserved hypothetical protein.	12	3.76933	c12.loc25.5	25978149	22478149	26360367	0.453779	trans	0.171448	6.69862e-05
Os08g0432800	Basic helix-loop-helix dimerisation region bHLH domain containing protein.	6	3.68457	c6.loc27.5	27500546	25000546	32085678	-0.511386	trans	0.152441	6.18494e-05
Os08g0432800	Basic helix-loop-helix dimerisation region bHLH domain containing protein.	12	2.66909	ad12009568	26360367	25159408	26360367	-0.393657	trans	0.121404	0.00030795
Os01g0310800	Pto kinase interactor 1.	1	14.4678	c1.loc11	11032667	10032667	11527278	-1.18947	trans	0.53265	1.31037e-15
Os06g0326000	HMG-I and HMG-Y, DNA-binding domain containing protein.	9	2.5773	ad09003568	7613760	5496790	8564892	-0.501265	trans	0.127527	0.00068526
Os03g0149000	Protein of unknown function DUF260 domain containing protein.	9	3.66078	c9.loc18	18945771	17445771	19445771	1.69323	trans	0.171817	1.79716e-05
Os03g0149000	Protein of unknown function DUF260 domain containing protein.	12	3.42778	c12.loc25.5	25978149	22978149	26360367	0.682365	trans	0.125327	0.000202639
Os04g0105700	Conserved hypothetical protein.	12	6.11701	c12.loc25.5	25978149	21978149	26360367	0.69625	trans	0.252128	7.2288e-07
Os06g0140300	Leucine-rich repeat, plant specific containing protein.	4	2.51685	c4.loc33	33708312	28208312	34552668	1.14732	trans	0.121517	2.50605e-05
Os06g0140300	Leucine-rich repeat, plant specific containing protein.	6	13.4242	c6.loc2.5	2500546	2000546	2809541	-2.3071	cis	0.37041	1.66275e-11
Os04g0353200	Conserved hypothetical protein.	4	21.0496	c4.loc16	16708312	15708312	18208312	-2.11596	NA	0.6687	7.88795e-22
Os11g0115600	Conserved hypothetical protein.	1	8.61303	c1.loc21.5	21532667	20032667	24532667	-1.98868	NA	0.338156	3.50126e-09
Os03g0251800	Transcription initiation factor IIF, alpha subunit family protein.	3	11.9407	c3.loc8	8051655	6551655	9551655	-1.61038	cis	0.428813	4.90207e-12
Os01g0306400	Conserved hypothetical protein.	1	8.32466	c1.loc11	11032667	10032667	12032667	-0.67223	cis	0.345008	2.22862e-09
Os06g0187000	Origin recognition complex 1.	1	3.83883	c1.loc7.5	7532667	5532667	10032667	-0.781053	trans	0.178813	3.76842e-07
Os06g0187000	Origin recognition complex 1.	6	9.84496	ad06001761	4314091	3500546	5500546	-1.07976	cis	0.231927	1.4631e-08
Os06g0156600	Lipolytic enzyme, G-D-S-L family protein.	12	3.70664	c12.loc23.5	23978149	21978149	26360367	1.03557	trans	0.166717	8.63937e-05
Os05g0225800	Szp protein.	5	7.93974	c5.loc12	13500573	10500573	15500573	-0.710281	trans	0.342248	2.67486e-09
Os03g0122600	MADS box protein 1 (M5 protein).	1	3.87548	c1.loc11	11032667	9532667	15032667	-0.534667	trans	0.177209	1.69032e-06
Os03g0122600	MADS box protein 1 (M5 protein).	3	9.83403	c3.loc1.5	1551655	551655	3551655	-0.800274	cis	0.26576	1.28196e-08
Os02g0808600	(No Hit)	2	25.5001	ad02016985	35371461	35003546	35371461	-3.52445	NA	0.740706	1.21773e-26
Os03g0107300	Conserved hypothetical protein.	3	6.18395	AE03000001	51655	51655	1051655	0.790116	cis	0.279158	1.74955e-09
Os03g0107300	Conserved hypothetical protein.	12	3.68523	ad12009568	26360367	25159408	26360367	-0.629211	trans	0.193325	2.3958e-07
Os06g0107700	Ferredoxin--NADP reductase, leaf isozyme, chloroplast precursor (EC 1.18.1.2) (FNR).	4	3.01765	c4.loc26.5	27208312	18208312	31208312	0.847536	trans	0.136467	9.33701e-05
Os06g0107700	Ferredoxin--NADP reductase, leaf isozyme, chloroplast precursor (EC 1.18.1.2) (FNR).	12	6.04766	c12.loc25.5	25978149	25159408	26360367	1.08839	trans	0.192022	5.22166e-06
Os03g0185400	Hypothetical protein.	3	4.73654	c3.loc3	3051655	1051655	5051655	0.436181	cis	0.1921	2.17736e-05
Os03g0161600	Conserved hypothetical protein.	12	3.01085	c12.loc25.5	25978149	21978149	26360367	-0.385244	trans	0.133478	0.000502271
Os12g0182300	Protein kinase domain containing protein.	8	2.78032	c8.loc6	6003172	2503172	16503172	0.454296	trans	0.133126	0.000163725
Os12g0182300	Protein kinase domain containing protein.	12	3.76976	ad12009568	26360367	25159408	26360367	-0.482908	trans	0.140596	0.000111184
Os03g0221500	Glycoside hydrolase, family 17 protein.	12	2.63101	ah12000833	18316669	13978149	24478149	-0.45049	trans	0.130004	0.000602228
Os04g0305700	UDP-glucuronosyl/UDP-glucosyltransferase family protein.	4	6.83152	ah04000587	14603072	12708312	16208312	-1.56443	cis	0.303448	3.23322e-08
Os10g0450900	Glycine-rich cell wall structural protein 2 precursor.	10	5.57575	c10.loc15.5	16157808	13657808	18157808	-2.72428	cis	0.243958	1.16461e-06
Os06g0143100	Hypothetical protein.	4	3.26246	c4.loc22.5	23208312	18208312	27708312	0.404518	trans	0.148024	9.5421e-05
Os06g0143100	Hypothetical protein.	12	2.8809	c12.loc17.5	17978149	13088890	20478149	0.360552	trans	0.121479	0.000366964
Os08g0357000	Conserved hypothetical protein.	8	6.90217	c8.loc10	10003172	8003172	15751884	-0.973401	trans	0.273262	9.24643e-08
Os12g0608500	Protein kinase domain containing protein.	12	13.0671	ad12009568	26360367	25478149	26360367	-0.781817	cis	0.499265	2.06653e-14
Os07g0587200	Conserved hypothetical protein.	12	2.96356	c12.loc25.5	25978149	23478149	26360367	0.497612	trans	0.128139	0.000663776
Os11g0645400	Plant disease resistance response protein family protein.	12	3.56345	c12.loc25.5	25978149	22478149	26360367	1.89723	trans	0.17128	6.75966e-05
Os10g0462600	Hypothetical protein.	10	6.1196	c10.loc17.5	18157808	15657808	20657808	-2.8395	cis	0.250075	8.15262e-07
Os05g0376100	(No Hit)	3	2.6743	AD03017735	36859658	31551655	36859658	0.354821	NA	0.131996	0.000111897
Os05g0376100	(No Hit)	7	6.7918	c7.loc22.5	23545650	20545650	26545650	0.547252	NA	0.188813	5.65324e-06
Os02g0592300	DNA mismatch repair protein family protein.	2	11.3085	c2.loc24	24003546	22003546	26503546	-1.10844	cis	0.438805	2.79253e-12
Os08g0545700	TraB determinant family protein.	8	3.39581	c8.loc27.5	27503172	21003172	28082344	0.468	cis	0.164499	2.22482e-05
Os08g0545700	TraB determinant family protein.	12	4.1606	ad12009568	26360367	25159408	26360367	0.514996	trans	0.150886	4.52365e-05
Os03g0808000	Polygalacturonase PG1.	12	5.19366	c12.loc25.5	25978149	22978149	26360367	0.883469	trans	0.218137	5.10811e-06
Os06g0314300	Hypothetical protein.	6	13.2705	ah06000652	13007213	12000546	20000546	-2.6061	cis	0.504629	1.30086e-14
Os03g0823000	Resistance protein candidate (Fragment).	1	4.14952	c1.loc42.5	42532667	39032667	43026448	1.51259	trans	0.161433	1.25597e-05
Os03g0823000	Resistance protein candidate (Fragment).	12	2.80157	AD12003221	8795517	6978149	18978149	0.705009	trans	0.105168	0.000322798
Os01g0769100	Lipoic acid synthetase, mitochondrial precursor (Lip-syn) (Lipoate synthase) (mLIP1).	1	4.45377	P0298	2718679	1532667	4532667	0.44038	trans	0.210023	2.28033e-06
Os01g0942900	Ankyrin repeat containing protein.	1	3.34428	P0770_1	43026448	42532667	43026448	-1.31192	trans	0.162239	4.18548e-20
Os01g0942900	Ankyrin repeat containing protein.	8	3.24518	c8.loc18	18003172	17659659	22003172	-1.20963	trans	0.12721	2.03831e-17
Os01g0942900	Ankyrin repeat containing protein.	9	7.31559	ad09009014	19019232	18445771	19445771	-2.56299	trans	0.193312	3.4433e-22
Os08g0338700	Chaperone GrpE type 2.	8	11.3155	c8.loc12	12003172	9631566	16503172	-0.868871	cis	0.436613	3.10809e-12
Os07g0208500	Cellulose synthase-4.	10	2.63618	ad10011436	23660646	21299462	23660646	0.390805	trans	0.130243	0.000122047
Os07g0208500	Cellulose synthase-4.	12	4.49394	c12.loc25	25478149	22978149	26360367	0.483246	trans	0.204463	2.55421e-06
Os04g0311300	Viral coat and capsid protein family protein.	12	4.52739	ah12000042	1028146	478149	2478149	0.592427	NA	0.213095	6.78459e-06
Os06g0348800	Transfactor-like protein.	6	3.511	c6.loc19.5	19500546	11500546	22500546	-0.807622	cis	0.168095	1.86372e-05
Os06g0348800	Transfactor-like protein.	9	2.53387	c9.loc7	7945771	6445771	8564892	0.721905	trans	0.155558	3.5671e-05
Os04g0393500	Glutaredoxin family protein.	3	2.5771	ah03000874	9753557	8051655	12551655	-0.395213	trans	0.127518	0.000136519
Os04g0393500	Glutaredoxin family protein.	12	4.02204	c12.loc23.5	23978149	21478149	26360367	-0.531789	trans	0.144286	5.47246e-05
Os06g0602500	Protein kinase domain containing protein.	12	4.01464	c12.loc25.5	25978149	23478149	26360367	-0.413807	trans	0.177812	4.74878e-05
Os10g0480200	Homeobox domain containing protein.	4	2.41618	c4.loc22	22708312	18708312	29208312	-0.350628	trans	0.114493	0.000105929
Os10g0480200	Homeobox domain containing protein.	10	4.5435	c10.loc19.5	20157808	16657808	21657808	-0.41688	cis	0.144495	1.66991e-05
Os10g0480200	Homeobox domain containing protein.	12	4.16043	c12.loc25.5	25978149	21039163	26360367	-0.43007	trans	0.138474	2.4003e-05
Os04g0472500	Protein kinase domain containing protein.	4	5.60718	c4.loc24.5	25208312	22208312	28208312	-1.01799	cis	0.251431	5.70755e-08
Os04g0472500	Protein kinase domain containing protein.	12	5.6798	c12.loc25.5	25978149	22978149	26360367	-1.00927	trans	0.14579	1.85568e-05
Os11g0139500	RNA-binding region RNP-1 (RNA recognition motif) domain containing protein.	4	2.84742	c4.loc16.5	17208312	10708312	27708312	-0.363109	trans	0.13946	1.31785e-05
Os11g0139500	RNA-binding region RNP-1 (RNA recognition motif) domain containing protein.	11	11.3047	ad11000889	2374332	1009999	4009999	-0.625481	cis	0.31087	8.80349e-10
Os01g0869800	Photosystem II subunit PsbS.	12	6.08836	c12.loc25	25478149	22478149	26360367	1.61368	trans	0.254097	6.43952e-07
Os03g0169600	Zn-finger, Dof type domain containing protein.	1	2.83273	c1.loc3.5	3532667	1532667	7532667	-0.750488	trans	0.129167	0.000346484
Os04g0671600	(No Hit)	7	5.53571	c7.loc20	21045650	17545650	24545650	-2.26972	NA	0.250421	7.8113e-08
Os04g0671600	(No Hit)	12	3.58084	ad12000079	478149	478149	2478149	-1.83043	NA	0.118858	0.000110295
Os02g0752300	Conserved hypothetical protein.	2	3.78516	c2.loc32.5	32503546	29794774	34889551	-0.691305	cis	0.124577	0.000799025
Os01g0184800	Phosducin family protein.	1	12.8202	c1.loc4.5	4532667	3532667	6032667	-5.13993	cis	0.460992	6.74057e-13
Os11g0602500	40S ribosomal protein S9.	1	2.56898	P0770_1	43026448	41032667	43026448	-0.634111	trans	0.127143	5.91368e-05
Os11g0602500	40S ribosomal protein S9.	3	2.87661	AE03002855	11367180	8751498	15051655	-0.339271	trans	0.122498	7.83291e-05
Os11g0602500	40S ribosomal protein S9.	8	3.35227	c8.loc10	10003172	7503172	18003172	-0.363787	trans	0.0854995	0.000808748
Os11g0602500	40S ribosomal protein S9.	11	6.2365	c11.loc24	24509999	23009999	26509999	-0.486551	cis	0.125819	6.40552e-05
Os01g0283700	Cinnamoyl-CoA reductase (EC 1.2.1.44).	1	2.57544	ah01000885	12174402	8032667	20532667	0.934489	cis	0.127442	0.000688326
Os02g0741700	Conserved hypothetical protein.	12	2.50388	c12.loc25.5	25978149	22478149	26360367	0.473914	trans	0.120564	0.000984235
Os01g0764400	Chorismate mutase, chloroplast precursor (EC 5.4.99.5) (CM-1).	1	5.68964	c1.loc36	36032667	32532667	37032667	0.524689	trans	0.247207	9.63951e-07
Os01g0600300	Conserved hypothetical protein.	1	2.86324	c1.loc6.5	6532667	2532667	11527278	-0.368966	trans	0.103039	0.000521419
Os01g0600300	Conserved hypothetical protein.	4	3.54997	c4.loc23.5	24208312	19708312	28208312	-0.411236	trans	0.145766	4.77726e-05
Os01g0600300	Conserved hypothetical protein.	12	3.87385	c12.loc23	23478149	21039163	26360367	-0.410059	trans	0.10739	0.000405344
Os06g0190800	NMDA receptor family protein.	6	3.04411	ad06000001	546	546	7500546	-0.461917	cis	0.148822	7.47867e-07
Os06g0190800	NMDA receptor family protein.	6	6.84397	c6.loc4	4000546	3000546	6000546	-0.668545	cis	0.184212	6.01298e-08
Os06g0190800	NMDA receptor family protein.	9	3.66669	c9.loc17.5	18445771	16945771	19445771	-0.428952	trans	0.0996174	3.39182e-05
Os02g0102200	Amino acid/polyamine transporter II family protein.	12	2.51062	ad12009568	26360367	24478149	26360367	-0.606239	trans	0.124443	0.000804631
Os06g0667100	Nuclear Y/CCAAT-box binding factor C subunit NF-YC.	6	6.58709	c6.loc28.5	28500546	26500546	29500546	0.532957	cis	0.289561	7.64647e-08
Os08g0459400	Transposase, IS4 domain containing protein.	9	6.09644	ah09000235	4529792	945771	6945771	-1.30582	trans	0.275811	1.76645e-07
Os06g0524300	Hypothetical protein.	6	4.1745	AE06003911	20694115	12000546	21381718	-0.578909	cis	0.198258	1.55064e-05
Os01g0629000	Conserved hypothetical protein.	1	10.684	c1.loc27	27032667	25032667	29852213	1.10397	cis	0.423151	9.1472e-12
Os04g0221300	Protein prenyltransferase domain containing protein.	4	20.8116	c4.loc6	6708312	4708312	11708312	-1.80013	cis	0.656092	3.0593e-21
Os08g0158200	FAD linked oxidase, N-terminal domain containing protein.	8	3.11544	c8.loc5.5	5503172	2503172	10465640	0.685233	cis	0.142116	0.00031925
Os07g0640900	Heat stress transcription factor A3.	4	2.34777	c4.loc33	33708312	31614944	34552668	-0.396664	trans	0.114403	0.000529191
Os07g0640900	Heat stress transcription factor A3.	12	3.71721	c12.loc17.5	17978149	7978149	24478149	-0.479162	trans	0.152189	7.73679e-05
Os07g0143200	Basic helix-loop-helix dimerisation region bHLH domain containing protein.	4	3.70362	c4.loc25	25708312	21708312	28208312	0.769494	trans	0.177462	1.16569e-05
Os07g0143200	Basic helix-loop-helix dimerisation region bHLH domain containing protein.	12	3.73573	c12.loc25.5	25978149	21478149	26360367	0.838109	trans	0.0974943	0.000847591
Os09g0566400	Hypothetical protein.	5	2.79097	ad05003736	10036979	5000573	17500573	-2.32068	trans	0.13734	7.37783e-06
Os09g0566400	Hypothetical protein.	9	11.9156	AE09005804	22070492	21445771	22070492	-4.20214	trans	0.361527	1.93772e-11
Os08g0526300	Conserved hypothetical protein.	4	3.74865	c4.loc25.5	26208312	22208312	29208312	0.415557	trans	0.178722	1.66789e-05
Os08g0526300	Conserved hypothetical protein.	12	3.7805	c12.loc25.5	25978149	21039163	26360367	0.395249	trans	0.110078	0.000561693
Os05g0100100	(No Hit)	9	6.68978	ad09009014	19019232	18445771	19445771	1.47712	trans	0.298202	4.48384e-08
Os04g0411400	Phosphatidylethanolamine-binding protein family protein.	12	2.67439	ad12009568	26360367	25159408	26360367	-0.495294	trans	0.132	0.000542625
Os12g0613700	Transcriptional factor B3 family protein.	12	8.07212	c12.loc25.5	25978149	25159408	26360367	-0.661363	cis	0.320038	1.13214e-08
Os07g0631900	RNA-binding region RNP-1 (RNA recognition motif) domain containing protein.	7	5.15496	c7.loc27.5	28545650	26045650	29545650	-1.10721	cis	0.233799	1.0209e-07
Os07g0631900	RNA-binding region RNP-1 (RNA recognition motif) domain containing protein.	12	4.9985	c12.loc25.5	25978149	23478149	26360367	0.96022	trans	0.189666	1.13904e-06
Os07g0117000	NB-ARC domain containing protein.	4	4.93421	c4.loc28	28708312	26208312	30708312	-1.26905	trans	0.225528	3.64239e-10
Os07g0117000	NB-ARC domain containing protein.	7	14.2408	AD07000632	1045650	1045650	2045650	-1.82368	trans	0.398532	7.91455e-15
Os06g0663600	Endonuclease V family protein.	6	9.42869	c6.loc28	28000546	26500546	30000546	0.717053	cis	0.362394	6.94129e-10
Os10g0493300	Conserved hypothetical protein.	10	18.699	ah10001056	19360811	18157808	20157808	-4.21609	cis	0.628347	5.81819e-20
Os03g0283300	Conserved hypothetical protein.	3	9.22238	c3.loc10.5	10551655	9051655	11367180	-0.923487	cis	0.359747	8.30702e-11
Os03g0283300	Conserved hypothetical protein.	12	3.9264	c12.loc17.5	17978149	13978149	20978149	-0.636958	trans	0.0773827	0.000828576
Os01g0852400	Protein of unknown function DUF740 family protein.	12	3.73868	c12.loc14.5	14978149	7478149	18316669	-0.986794	trans	0.1097	0.000964768
Os10g0489600	Conserved hypothetical protein.	10	17.7926	ah10001056	19360811	18157808	20157808	-1.15781	NA	0.610081	4.53451e-19
Os01g0588400	Band 7 protein family protein.	2	3.37533	c2.loc17	17003546	9003546	20465309	0.435823	trans	0.146705	0.000250654
Os11g0282300	Conserved hypothetical protein.	1	2.94248	c1.loc3.5	3532667	1532667	7032667	0.436441	trans	0.136775	0.000138082
Os01g0174200	Hypothetical protein.	1	9.69625	c1.loc4	4032667	2718679	5032667	-1.02418	cis	0.347421	3.02377e-10
Os05g0168800	Spectrin repeat containing protein.	4	3.05198	c4.loc5	5708312	708312	13708312	0.644825	trans	0.13903	0.000181552
Os05g0168800	Spectrin repeat containing protein.	5	2.80859	c5.loc5	6500573	1500573	15500573	-0.652463	cis	0.10772	0.000882961
Os01g0609000	PDR1 ABC transporter.	7	16.4538	c7.loc15	16045650	14045650	17045650	0.970629	trans	0.566148	4.39295e-17
Os01g0883800	Gibberellin 20-oxidase.	1	5.97267	c1.loc40.5	40532667	38532667	43026448	1.40519	trans	0.21098	8.33116e-07
Os01g0883800	Gibberellin 20-oxidase.	6	3.5438	c6.loc25.5	25500546	22500546	28500546	0.708761	trans	0.126588	8.48802e-05
Os06g0152300	Hexaprenyldihydroxybenzoate methyltransferase, mitochondrial precursor (EC 2.1.1.114) (Dihydroxyhexaprenylbenzoate methyltransferase) (3,4- dihydroxy-5-hexaprenylbenzoate methyltransferase) (DHHB methyltransferase) (DHHB-MT) (DHHB-MTase).	4	2.74472	c4.loc30.5	31208312	29208312	34552668	1.61039	trans	0.131687	9.16303e-07
Os06g0152300	Hexaprenyldihydroxybenzoate methyltransferase, mitochondrial precursor (EC 2.1.1.114) (Dihydroxyhexaprenylbenzoate methyltransferase) (3,4- dihydroxy-5-hexaprenylbenzoate methyltransferase) (DHHB methyltransferase) (DHHB-MT) (DHHB-MTase).	6	15.6443	AE06000040	2809541	2000546	3500546	-3.11576	cis	0.460581	9.39351e-16
Os04g0119300	Conserved hypothetical protein.	3	6.01752	AE03000001	51655	51655	1551655	-1.1541	trans	0.272779	2.01809e-07
Os07g0469100	Thylakoid membrane phosphoprotein 14 kDa, chloroplast precursor.	12	3.39454	c12.loc25.5	25978149	19978149	26360367	0.77147	trans	0.156396	0.000149971
Os05g0567100	Aspartic proteinase oryzasin 1 precursor (EC 3.4.23.-).	5	6.08998	c5.loc26.5	28000573	27000573	29075950	-0.536607	cis	0.24871	8.82978e-07
Os05g0326400	Conserved hypothetical protein.	5	4.60652	c5.loc13.5	15000573	10500573	17500573	-0.902639	cis	0.208044	9.00247e-06
Os06g0267400	E-class P450, group I family protein.	6	13.7706	P0030	9093390	8000546	10448312	2.23329	cis	0.51757	4.17255e-15
Os01g0126600	X1.	1	12.4394	c1.loc1	1032667	32667	2032667	-1.21588	cis	0.393277	8.0966e-11
Os09g0517600	Actin-binding FH2 domain containing protein.	1	2.67632	c1.loc8.5	8532667	5442909	10758249	-0.462141	trans	0.126976	0.000115242
Os09g0517600	Actin-binding FH2 domain containing protein.	12	4.79025	c12.loc23	23478149	21478149	26360367	-0.628668	trans	0.103616	0.000444244
Os03g0718500	(No Hit)	12	3.12007	ad12009568	26360367	25159408	26360367	0.584724	trans	0.152237	0.000187046
Os02g0434800	(No Hit)	3	3.56543	c3.loc36.5	36551655	35085032	36859658	-0.421387	trans	0.171955	6.51806e-05
Os07g0449100	Light induced protein like.	7	11.2554	ad07005937	15165188	13545650	17045650	-0.881319	cis	0.44887	1.28015e-12
Os10g0525400	Glutathione S-transferase GST 31 (EC 2.5.1.18).	12	3.68353	c12.loc23	23478149	21478149	26360367	0.939715	trans	0.149363	0.000217806
Os11g0666200	Protein kinase domain containing protein.	11	3.10314	ad11012468	28457496	26009999	28457496	-0.609533	cis	0.151477	0.000194737
Os03g0414400	Conserved hypothetical protein.	3	5.41647	c3.loc17.5	17551655	14551655	18551655	0.505528	cis	0.249029	1.09592e-07
Os03g0414400	Conserved hypothetical protein.	12	3.08256	c12.loc23	23478149	21039163	26360367	0.459522	trans	0.126907	7.97777e-05
Os01g0272600	Conserved hypothetical protein.	1	5.64457	c1.loc11	11032667	9032667	13532667	-0.597786	cis	0.257982	3.61007e-07
Os03g0705700	Hypothetical protein.	10	13.8571	ah10001212	21917808	21657808	22657808	-1.10426	NA	0.519775	3.42735e-15
Os07g0599700	Surface protein PspC.	3	2.92588	c3.loc2.5	2551655	551655	5551655	-3.11821	trans	0.136271	2.57893e-05
Os07g0599700	Surface protein PspC.	6	2.49195	ad06000001	546	546	1759251	-2.79242	trans	0.102178	0.000221925
Os07g0599700	Surface protein PspC.	7	7.22113	c7.loc23.5	24545650	22045650	27545650	-4.45505	cis	0.123949	5.52538e-05
Os08g0138600	TPR-like domain containing protein.	1	3.391	P0770_1	43026448	42532667	43026448	-0.921759	trans	0.164308	1.78633e-05
Os08g0363200	Hypothetical protein.	1	3.17423	P0770_1	43026448	42532667	43026448	-1.36096	trans	0.154664	3.00484e-05
Os08g0363200	Hypothetical protein.	8	4.50502	c8.loc10.5	10503172	10003172	17003172	-0.808215	cis	0.137035	7.78615e-05
Os01g0530300	Hypothetical protein.	4	3.45816	c4.loc26.5	27208312	22708312	31208312	-0.574546	trans	0.157713	5.10541e-05
Os01g0530300	Hypothetical protein.	12	4.17819	c12.loc23	23478149	21039163	26360367	-0.538402	trans	0.116768	0.000417606
Os09g0345300	Receptor protein kinase.	4	3.88866	c4.loc23.5	24208312	19708312	28708312	-1.16528	trans	0.16828	2.51639e-06
Os09g0345300	Receptor protein kinase.	9	9.62637	c9.loc12	12945771	11945771	13945771	-2.3234	trans	0.263881	1.18254e-08
Os11g0615900	Hypothetical protein.	11	11.3616	c11.loc24	24509999	23009999	26009999	-1.26625	cis	0.446594	1.52892e-12
Os06g0634000	Hypothetical protein.	4	3.89303	ad04012082	32054979	29708312	34208312	-0.463162	trans	0.186224	3.00452e-05
Os04g0653600	AP2/EREBP transcription factor BABY BOOM1.	4	6.79141	c4.loc32	32708312	31708312	34208312	-0.819011	cis	0.277849	1.56171e-07
Os01g0217500	DJ-1 family protein.	1	3.95689	c1.loc6.5	6532667	4532667	9532667	0.943662	cis	0.154252	4.03804e-05
Os01g0335600	Hypothetical protein.	1	13.5095	c1.loc13	13032667	10758249	14532667	-0.806769	cis	0.490253	4.449e-14
Os03g0235900	Nitrate transporter.	3	9.50579	c3.loc7.5	7551655	4551655	8551655	-0.786021	cis	0.359552	3.00081e-10
Os07g0435400	WD40-like domain containing protein.	7	11.1649	c7.loc13.5	14545650	13045650	16545650	-0.630464	cis	0.440278	2.49326e-12
Os10g0532800	Conserved hypothetical protein.	3	3.50712	c3.loc25	25051655	19051655	32051655	-0.60095	trans	0.13065	3.44576e-05
Os10g0532800	Conserved hypothetical protein.	10	6.43754	ad10010334	21299462	19657808	21917808	-0.745215	cis	0.296241	3.71294e-09
Os06g0494100	Curculin-like (mannose-binding) lectin domain containing protein.	1	2.48574	c1.loc3	3032667	1532667	6532667	0.41591	trans	0.120487	0.00017675
Os06g0494100	Curculin-like (mannose-binding) lectin domain containing protein.	4	2.59978	ah04001083	25902384	22708312	30208312	0.386475	trans	0.106072	0.000402375
Os04g0192800	En/Spm-like transposon proteins family protein.	4	24.0284	c4.loc5.5	6208312	4708312	8054638	-3.90174	NA	0.69579	3.45664e-23
Os11g0702700	Homeodomain-like containing protein.	11	9.74831	ad11012468	28457496	27009999	28457496	-1.11402	trans	0.403101	3.99875e-11
Os08g0237800	Xyloglucan endotransglycosylase (Fragment).	4	10.1324	c4.loc32.5	33208312	32208312	34208312	-0.955137	trans	0.413084	1.93008e-11
Os06g0191800	Cytochrome P450.	6	4.53809	ad06000001	546	546	1000546	-0.849381	trans	0.213541	8.4486e-08
Os06g0191800	Cytochrome P450.	6	10.9198	ad06001761	4314091	3500546	5500546	-1.21322	cis	0.269	3.82783e-09
Os08g0511200	RNA-directed DNA polymerase (Reverse transcriptase) domain containing protein.	1	3.53375	c1.loc9	9032667	6032667	10758249	-0.401261	trans	0.15353	4.09605e-05
Os08g0511200	RNA-directed DNA polymerase (Reverse transcriptase) domain containing protein.	12	5.66462	c12.loc25.5	25978149	21978149	26360367	-0.529169	trans	0.16702	2.0382e-05
Os04g0182200	2OG-Fe(II) oxygenase domain containing protein.	4	5.75856	c4.loc5	5708312	1208312	12708312	-0.721283	cis	0.24425	9.46108e-07
Os12g0217300	Conserved hypothetical protein.	12	5.68137	AE12000541	4423242	3478149	8795517	-0.530084	cis	0.259724	4.62056e-07
Os10g0347800	Actin-binding FH2 domain containing protein.	6	3.25768	P0606_1	30022505	27500546	32085678	-0.483269	trans	0.15839	2.79545e-05
Os10g0347800	Actin-binding FH2 domain containing protein.	10	4.2553	c10.loc10.5	11157808	4157808	13657808	0.557538	cis	0.170356	1.49954e-05
Os01g0257900	Conserved hypothetical protein.	1	11.1331	c1.loc8	8032667	7032667	9532667	-2.25992	cis	0.439049	6.19974e-13
Os02g0675100	Conserved hypothetical protein.	1	2.50242	ad01005077	11527278	8532667	15849936	-0.360389	trans	0.124062	4.6941e-05
Os02g0675100	Conserved hypothetical protein.	2	9.60064	c2.loc27.5	27503546	25003546	29794774	-0.648007	cis	0.316205	1.14916e-09
Os10g0150600	Protein of unknown function DUF1210 family protein.	12	6.21578	c12.loc25.5	25978149	25159408	26360367	2.39911	trans	0.257721	5.20133e-07
Os10g0506900	Hypothetical protein.	1	2.37228	c1.loc16	16032667	12532667	22032667	-2.031	trans	0.118008	2.36634e-07
Os10g0506900	Hypothetical protein.	1	2.37228	AD01007672	16954460	12532667	22032667	-2.031	trans	0.573046	1.31306e-20
Os10g0506900	Hypothetical protein.	1	2.37228	c1.loc18	18032667	12532667	22032667	-2.02692	trans	0.144858	0.000276324
Os10g0506900	Hypothetical protein.	10	20.0741	ah10001056	19360811	18157808	20157808	-4.83431	cis	0.102514	0.000315767
Os05g0323900	Manganese-superoxide dismutase precursor (EC 1.15.1.1).	9	3.37873	c9.loc17.5	18445771	17445771	19445771	-0.349167	trans	0.184493	2.72607e-06
Os02g0802500	H(+)-translocating (Pyrophosphate-ENERGIZED) inorganic pyrophosphatase beta-1 polypeptide (EC 3.6.1.1) (Fragment).	3	2.36311	c3.loc7.5	7551655	3051655	16551655	1.18054	trans	0.113536	0.000160059
Os02g0802500	H(+)-translocating (Pyrophosphate-ENERGIZED) inorganic pyrophosphatase beta-1 polypeptide (EC 3.6.1.1) (Fragment).	9	5.10083	c9.loc6.5	7445771	6020311	7945771	1.50899	trans	0.132652	0.000236201
Os06g0215300	TolB, C-terminal domain containing protein.	4	2.84897	c4.loc24	24708312	18708312	30708312	-0.385293	trans	0.129531	0.000617272
Os06g0215300	TolB, C-terminal domain containing protein.	12	3.22912	c12.loc23	23478149	21039163	26360367	-0.364903	trans	0.121114	0.000218806
Os01g0878700	Amino acid/polyamine transporter II family protein.	9	2.77681	c9.loc5.5	6445771	4945771	8445771	-0.676482	trans	0.100514	0.000696777
Os09g0271100	Hypothetical protein.	3	2.41244	c3.loc10.5	10551655	8751498	15051655	0.557451	trans	0.586363	5.68529e-18
Os09g0271100	Hypothetical protein.	12	2.70362	c12.loc17	17478149	12657400	23978149	0.569776	trans	0.121278	0.000524368
Os01g0117900	Nodulin-like protein 5NG4.	4	2.66763	c4.loc23.5	24208312	17208312	34552668	0.630626	trans	0.352038	1.39562e-09
Os11g0696200	ATP citrate lyase beta (Fragment).	11	8.19758	ad11012468	28457496	27009999	28457496	0.879891	trans	0.4234	8.97844e-12
Os02g0707200	Zn-finger, Dof type domain containing protein.	7	2.41476	c7.loc12	13045650	9045650	17545650	-0.373033	trans	0.266736	3.04572e-07
Os06g0302600	(No Hit)	1	10.4019	c1.loc16.5	16532667	14032667	20032667	-1.83148	NA	0.150127	8.55084e-05
Os11g0128300	ZF-HD homeobox protein (Fragment).	1	3.48124	c1.loc9.5	9532667	7813555	14032667	0.539313	trans	0.129853	0.0003367
Os02g0564600	(No Hit)	1	2.66119	c1.loc2.5	2532667	32667	4532667	1.29231	trans	0.356393	1.04174e-09
Os02g0564600	(No Hit)	12	3.0659	ad12009568	26360367	25159408	26360367	1.39283	trans	0.355601	1.09884e-09
Os05g0198200	Glutaredoxin domain containing protein.	5	8.32501	AD05003938	13961442	10500573	15500573	-2.88921	trans	0.16087	6.26875e-05
Os03g0132000	4-coumarate-CoA ligase-like protein.	1	3.31343	P0770_1	43026448	40032667	43026448	0.728722	trans	0.622962	1.07674e-19
Os03g0132000	4-coumarate-CoA ligase-like protein.	12	2.9755	c12.loc17.5	17978149	7478149	24478149	0.364141	trans	0.405605	3.33461e-11
Os01g0785300	Conserved hypothetical protein.	1	18.4898	c1.loc35	35032667	34532667	36032667	-1.1866	trans	0.135562	0.000450374
Os07g0539100	Glycoside hydrolase, family 17 protein.	7	10.2946	c7.loc20.5	21545650	18545650	23545650	-2.29451	cis	0.500131	2.08743e-17
Os01g0545100	Hypothetical protein.	12	3.06924	c12.loc25.5	25978149	21978149	26360367	0.824951	trans	0.0631676	0.00022071
Os02g0215100	Hypothetical protein.	2	13.0998	ad02002418	7176229	6003546	9003546	-0.750227	cis	0.067461	0.000140691
Os02g0215100	Hypothetical protein.	11	3.00802	ad11000889	2374332	509999	6509999	-0.407433	trans	0.718345	1.06781e-24
Os04g0370600	Cyclin-like F-box domain containing protein.	11	4.0752	ad11000889	2374332	1009999	5009999	-1.8482	trans	0.104432	0.000925746
Os07g0243200	ADP-glucose pyrophosphorylase (EC 2.7.7.27) (Fragment).	4	2.86135	c4.loc23	23708312	19708312	29208312	-0.43925	trans	0.135864	0.000182219
Os12g0114500	Nonspecific lipid-transfer protein (LTP) (Fragment).	1	2.31487	c1.loc3.5	3532667	1032667	14032667	-0.536062	trans	0.538807	6.04078e-16
Os12g0114500	Nonspecific lipid-transfer protein (LTP) (Fragment).	12	3.93027	c12.loc25.5	25978149	23478149	26360367	-0.72241	trans	0.511004	7.4572e-15
Os01g0363500	Conserved hypothetical protein.	1	14.929	c1.loc15	15032667	14032667	20032667	-2.17202	cis	0.613827	2.99958e-19
Os12g0263500	Pinoresinol-lariciresinol reductase TH1.	12	13.5152	c12.loc9	9478149	8795517	10478149	-3.16099	NA	0.145643	0.000265107
Os12g0000000	Snorkel 2 gene for Ethylene response factor	12	17.975	ad12009568	26360367	25478149	26360367	5.70601	NA	0.18762	3.79719e-06
Os12g0129900	(No Hit)	4	3.26927	c4.loc23.5	24208312	20208312	29708312	0.486284	NA	0.123377	0.000127192
Os04g0642000	P-glycoprotein; multi-drug resistance related; ABC transporter-like protein.	4	3.2623	c4.loc32	32708312	31614944	34552668	-0.377409	cis	0.450938	1.08873e-12
Os04g0642000	P-glycoprotein; multi-drug resistance related; ABC transporter-like protein.	12	2.91283	ah12000514	10060651	7478149	20478149	-0.363575	trans	0.574102	1.98746e-17
Os12g0502800	Allantoin permease.	9	2.45541	c9.loc17.5	18445771	16445771	19445771	0.354321	trans	0.487863	3.33863e-14
Os12g0417600	Non-protein coding transcript, putative npRNA.	4	4.07512	c4.loc27.5	28208312	17708312	30708312	-0.987486	trans	0.256123	5.71547e-07
Os12g0417600	Non-protein coding transcript, putative npRNA.	11	2.72606	ad11000889	2374332	509999	6509999	-0.815258	trans	0.148723	0.000116472
Os03g0854600	Glycoside hydrolase, family 16 domain containing protein.	3	3.04192	AD03017735	36859658	35085032	36859658	0.395416	cis	0.1498	0.000212826
Os03g0854600	Glycoside hydrolase, family 16 domain containing protein.	12	3.65288	c12.loc23	23478149	21039163	26360367	0.442703	trans	0.675962	1.65562e-22
Os07g0585600	Amino-acid N-acetyltransferase family protein.	7	4.35755	c7.loc22.5	23545650	19465247	27545650	-0.382865	cis	0.248293	2.47169e-08
Os12g0189700	TPR-like domain containing protein.	4	5.44915	c4.loc24.5	25208312	22208312	28708312	1.13425	trans	0.158584	4.1098e-06
Os12g0189700	TPR-like domain containing protein.	9	2.52166	ad09003568	7613760	5945771	9445771	0.796961	trans	0.177401	4.85582e-05
Os12g0189700	TPR-like domain containing protein.	12	6.13481	c12.loc23	23478149	21478149	25159408	1.22522	trans	0.17179	6.57617e-05
Os02g0702400	Pectinacetylesterase family protein.	12	3.68932	ad12009568	26360367	25159408	26360367	-0.413377	trans	0.510204	7.9995e-15
Os02g0592400	Hypoxia induced protein conserved region family protein.	2	13.5904	c2.loc23.5	23503546	22516572	25503546	-1.3052	cis	0.319391	1.17998e-08
Os01g0978000	Uncoupling protein.	1	2.42092	c1.loc2	2032667	32667	4532667	0.320422	trans	0.15268	0.000182708
Os01g0958100	Cell division transporter substrate-binding protein FtsY family protein.	12	7.79125	c12.loc25.5	25978149	25159408	26360367	0.519372	trans	0.122861	0.00030029
Os02g0614600	Plant protein of unknown function DUF869 family protein.	12	4.06135	c12.loc23	23478149	21039163	26360367	1.32033	trans	0.154712	5.87021e-05
Os06g0326400	Phosphofructokinase family protein.	4	2.62113	c4.loc26.5	27208312	18708312	31614944	0.729044	trans	0.406136	3.20834e-11
Os06g0326400	Phosphofructokinase family protein.	12	4.56485	ad12009568	26360367	25159408	26360367	0.793089	trans	0.132772	3.97092e-05
Os02g0147200	Hypothetical protein.	2	12.6036	c2.loc2.5	2503546	1503546	3292001	-1.41663	cis	0.112836	0.000133373
Os03g0329200	Zn-finger, C-x8-C-x5-C-x3-H type domain containing protein.	1	2.69121	AE01003285	7813555	6032667	10532667	-0.38435	trans	0.0867409	0.000704745
Os03g0329200	Zn-finger, C-x8-C-x5-C-x3-H type domain containing protein.	5	2.33151	AD05011295	26988362	21500573	27557093	0.355641	trans	0.0831243	0.000894727
Os03g0329200	Zn-finger, C-x8-C-x5-C-x3-H type domain containing protein.	9	2.39811	ah09000464	11889475	9945771	12364051	0.378254	trans	0.478637	1.17255e-13
Os03g0329200	Zn-finger, C-x8-C-x5-C-x3-H type domain containing protein.	12	2.82599	ah12000833	18316669	7978149	26360367	-0.381774	trans	0.4561	7.24803e-13
Os03g0296700	Hypothetical protein.	3	13.8813	c3.loc10.5	10551655	9753557	11367180	-1.60876	cis	0.11587	0.000130331
Os04g0444300	Conserved hypothetical protein.	7	2.32714	ah07000599	10772880	10045650	13545650	-0.329721	trans	0.287171	1.24826e-08
Os07g0103000	Hypothetical protein.	4	2.32656	AE04005953	29464244	23708312	30708312	-1.87414	trans	0.113913	0.000253148
Os07g0103000	Hypothetical protein.	7	8.5179	AD07000632	1045650	1045650	2545650	-3.28986	trans	0.234377	4.37165e-07
Os07g0537600	Protein of unknown function DUF26 domain containing protein.	7	7.54643	c7.loc18.5	19545650	18045650	23545650	-1.38318	cis	0.123656	0.000159221
Os03g0300600	Molecular chaperone.	3	2.32188	ah03000874	9753557	4051655	11367180	-0.439638	cis	0.216186	1.23562e-06
Os12g0624900	Homologous to GATA-binding transcription factors (AT3g60530/T8B10_190) (GATA transcription factor 4).	4	2.80686	c4.loc27.5	28208312	17708312	31208312	-0.352482	trans	0.128599	0.000648046
Os12g0624900	Homologous to GATA-binding transcription factors (AT3g60530/T8B10_190) (GATA transcription factor 4).	12	7.33972	c12.loc23	23478149	21978149	24978149	-0.52082	trans	0.160343	0.00012152
Os03g0773300	Protein kinase domain containing protein.	1	2.60051	AE01005604	27707924	24532667	35004948	0.405165	trans	0.250399	7.9994e-07
Os07g0663700	Short-chain dehydrogenase/reductase SDR family protein.	12	3.30158	ad12009568	26360367	25159408	26360367	-0.519176	trans	0.142995	6.98122e-05
Os06g0264800	Conserved hypothetical protein.	12	5.90664	c12.loc25.5	25978149	25159408	26360367	1.25319	trans	0.138438	8.89442e-05
Os08g0296600	Disease resistance protein family protein.	8	4.83411	c8.loc17	17003172	9631566	18003172	-0.433824	cis	0.507487	1.01456e-14
Os08g0296600	Disease resistance protein family protein.	11	4.52707	c11.loc4	4509999	509999	7509999	-0.49509	trans	0.152071	0.0001887
Os09g0258600	60S ribosomal protein L17-1.	9	14.011	c9.loc4	4945771	945771	5945771	-0.664956	cis	0.162406	0.000108838
Os06g0569500	Ent-kaurene oxidase (EC 1.14.13.78) (AtKO1) (Cytochrome P450 701A3).	6	3.13398	c6.loc24.5	24500546	21381718	27500546	0.360681	cis	0.284852	1.02025e-07
Os01g0212700	Zn-finger, RING domain containing protein.	9	3.34805	ad09003568	7613760	7133333	7945771	0.633376	trans	0.147298	8.78781e-05
Os06g0211200	Abscisic acid responsive elements-binding factor (ABA-responsive element binding protein 1) (AREB1).	1	3.65587	c1.loc7	7032667	3532667	10532667	-0.473401	trans	0.112911	0.000518801
Os06g0211200	Abscisic acid responsive elements-binding factor (ABA-responsive element binding protein 1) (AREB1).	6	2.74878	c6.loc5	5000546	3000546	8000546	-0.401865	cis	0.181744	6.08407e-06
Os06g0149100	Lipolytic enzyme, G-D-S-L family protein.	4	4.17822	c4.loc23.5	24208312	18708312	29208312	0.609511	trans	0.140969	5.37169e-05
Os06g0149100	Lipolytic enzyme, G-D-S-L family protein.	10	2.34741	AD10000290	657808	657808	5787721	0.475562	trans	0.215278	6.00132e-06
Os06g0149100	Lipolytic enzyme, G-D-S-L family protein.	12	5.60791	c12.loc25.5	25978149	25159408	26360367	0.701634	trans	0.293458	6.01532e-08
Os02g0106900	Protein kinase domain containing protein.	12	5.2031	c12.loc25.5	25978149	23478149	26360367	0.537443	trans	0.133627	0.000498379
Os08g0156600	Major facilitator superfamily protein.	3	2.73919	c3.loc6	6051655	3051655	11367180	0.460634	trans	0.19624	1.73356e-05
Os07g0654100	Conserved hypothetical protein.	4	2.63123	c4.loc27	27708312	21208312	33523232	-0.350765	trans	0.125114	0.00034712
Os11g0282700	Homeodomain-like containing protein.	11	4.24469	c11.loc11	11509999	7009999	18509999	-0.722073	cis	0.128692	0.000289719
Os05g0429700	Anthranilate phosphoribosyltransferase-like protein.	1	2.61361	c1.loc7.5	7532667	4532667	10032667	-0.3687	trans	0.485585	6.58407e-14
Os05g0429700	Anthranilate phosphoribosyltransferase-like protein.	12	3.74857	c12.loc18.5	18978149	8795517	23978149	-0.440015	trans	0.15606	0.000152682
Os12g0131500	Disease resistance protein family protein.	12	12.5579	ah12000042	1028146	478149	1978149	-1.55066	cis	0.138009	1.69701e-10
Os07g0294700	Hypothetical protein.	4	3.43888	c4.loc19.5	20208312	16208312	25708312	-0.474957	trans	0.644612	1.20171e-26
Os10g0204300	Phosphoenolpyruvate carboxykinase.	6	2.82003	c6.loc4.5	4500546	2809541	8000546	-1.84095	trans	0.144153	1.20647e-05
Os10g0204300	Phosphoenolpyruvate carboxykinase.	10	28.7129	c10.loc7.5	8157808	5157808	11657808	-4.42251	cis	0.293513	2.97467e-09
Os12g0130300	Resistance protein candidate (Fragment).	4	3.02864	c4.loc3	3708312	708312	14208312	-0.810376	trans	0.254452	9.28579e-08
Os06g0148700	Cyclin-like F-box domain containing protein.	10	2.78156	c10.loc2	2657808	657808	11657808	-0.41209	trans	0.61729	2.03995e-19
Os06g0148700	Cyclin-like F-box domain containing protein.	12	2.81648	c12.loc25.5	25978149	21978149	26360367	-0.371493	trans	0.308232	2.3947e-08
Os08g0562600	C2 domain containing protein.	8	18.1452	P0425-4	28082344	25503172	28082344	-2.81236	trans	0.133481	0.000502208
Os03g0790600	Peptidase M28 domain containing protein.	3	6.96173	ah03002520	35085032	33051655	36051655	-0.592947	trans	0.154355	3.16111e-06
Os04g0546500	Oleosin Zm-I (Oleosin 16 kDa) (Lipid body-associated major protein) (Lipid body-associated protein L3).	4	2.78916	c4.loc28	28708312	24208312	31208312	-0.926844	cis	0.0866541	0.000325163
Os09g0519200	Conserved hypothetical protein.	1	3.48011	c1.loc26	26032667	23532667	29532667	-1.68564	trans	0.182193	5.5403e-07
Os09g0519200	Conserved hypothetical protein.	2	2.33481	ah02001365	20465309	18003546	22503546	-1.47831	trans	0.166404	8.78588e-05
Os09g0519200	Conserved hypothetical protein.	9	4.33298	c9.loc20.5	21445771	19019232	22070492	-1.82237	cis	0.156409	0.000149871
Os02g0807900	Serine threonine kinase.	2	3.43843	ad02016985	35371461	34503546	35371461	-0.384276	cis	0.1646	2.13642e-05
Os12g0263000	Glutathione synthetase.	12	3.40514	c12.loc17.5	17978149	7478149	20978149	0.825072	cis	0.108819	0.00043048
Os08g0462800	Protein of unknown function DUF716 family protein.	9	2.61218	ad09003568	7613760	5496790	10445771	1.09474	trans	0.16053	4.38678e-06
Os07g0666600	Conserved hypothetical protein.	7	2.52894	c7.loc24	25045650	18545650	29545650	0.557841	cis	0.111042	9.55243e-05
Os05g0460600	GTP cyclohydrolase II/3,4-dihydroxy-2-butanone-4-phosphate synthase'.	9	2.60527	c9.loc6.5	7445771	5496790	8945771	0.343639	trans	0.1907	3.39801e-06
Os12g0583700	Zn-finger, C2H2 type domain containing protein.	1	4.05443	c1.loc3	3032667	1532667	5032667	0.456574	trans	0.124869	0.000120934
Os12g0583700	Zn-finger, C2H2 type domain containing protein.	2	2.39875	c2.loc7	7003546	3503546	11503546	0.338544	trans	0.288536	8.1433e-08
Os12g0583700	Zn-finger, C2H2 type domain containing protein.	12	4.81779	ad12009568	26360367	25159408	26360367	0.460277	trans	0.174333	1.21043e-05
Os08g0542300	Conserved hypothetical protein.	8	6.43134	P0425-4	28082344	23003172	28082344	0.815641	cis	0.156708	3.02712e-05
Os12g0501200	(No Hit)	4	3.81877	c4.loc22	22708312	18208312	27208312	0.652122	NA	0.124769	0.000581337
Os03g0847900	PAK-box/P21-Rho-binding domain containing protein.	3	2.85198	c3.loc36	36051655	30551655	36859658	0.48414	cis	0.180326	1.05899e-05
Os03g0847900	PAK-box/P21-Rho-binding domain containing protein.	9	2.65995	c9.loc18.5	19445771	19019232	21945771	0.351208	trans	0.137986	9.47359e-05
Os03g0718100	Actin 1.	3	3.95706	c3.loc29	29051655	24551655	32551655	-0.53147	cis	0.180581	4.08623e-05
Os03g0718100	Actin 1.	12	3.5455	ad12009568	26360367	25478149	26360367	0.485245	trans	0.328336	6.63848e-09
Os08g0207500	Zinc transporter 1 precursor (ZRT/IRT-like protein 1).	12	3.76248	ad12009568	26360367	25159408	26360367	-0.532567	trans	0.165877	5.36908e-05
Os07g0280200	AMP-dependent synthetase and ligase domain containing protein.	1	3.52906	c1.loc8.5	8532667	5532667	10532667	-0.509852	trans	0.154289	0.000167747
Os07g0280200	AMP-dependent synthetase and ligase domain containing protein.	5	2.41506	c5.loc1	2500573	1500573	9000573	0.424315	trans	0.460411	5.14493e-13
Os05g0279900	Polygalacturonase A (Fragment).	12	3.16585	ad12009568	26360367	25478149	26360367	-0.631921	trans	0.429502	5.67356e-12
Os09g0290900	Conserved hypothetical protein.	9	11.6553	ad09003371	7133333	6445771	7613760	-2.0931	cis	0.132044	0.000541376
Os01g0332000	(No Hit)	4	11.204	c4.loc28	28708312	26708312	30708312	0.942122	NA	0.130143	1.33213e-06
Os01g0761500	TGF-beta receptor, type I/II extracellular region family protein.	1	2.69695	c1.loc29.5	29532667	24532667	34032667	-0.345177	cis	0.46348	1.90237e-15
Os08g0246800	Hypothetical protein.	8	16.9495	AE08001831	9030125	8503172	9631566	-2.34879	cis	0.394014	7.68243e-11
Os08g0246800	Hypothetical protein.	11	2.67771	c11.loc20.5	21009999	17009999	22509999	-1.15847	trans	0.325072	2.94806e-09
Os03g0572900	Multi antimicrobial extrusion protein MatE family protein.	3	7.4273	ad03009571	18628536	16551655	24551655	0.629109	cis	0.259289	4.74111e-07
Os03g0572900	Multi antimicrobial extrusion protein MatE family protein.	8	2.30174	c8.loc9	9003172	4003172	10465640	0.368193	trans	0.180822	4.03289e-05
Os05g0452500	Non-protein coding transcript, uncharacterized transcript.	6	5.78735	c6.loc3	3000546	2000546	4000546	0.740052	trans	0.59977	8.47838e-19
Os03g0269100	Short chain alcohol dehydrogenase-like.	3	18.158	c3.loc9	9051655	8051655	9551655	-4.19673	cis	0.393645	7.88731e-11
Os03g0269100	Short chain alcohol dehydrogenase-like.	12	2.80662	c12.loc19	19478149	13478149	22978149	-2.08791	trans	0.11377	0.000605676
Os05g0325200	Cyclin-like domain containing protein.	5	9.59581	c5.loc14.5	16000573	14500573	17500573	1.4429	cis	0.118743	0.000468748
Os03g0191400	Ras GTPase family protein.	1	2.72137	c1.loc42.5	42532667	37532667	43026448	0.757545	trans	0.137921	0.000236025
Os11g0546500	Galactosyl transferase family protein.	4	2.8037	AD04013086	34552668	33523232	34552668	-0.353063	trans	0.130258	0.000594311
Os11g0546500	Galactosyl transferase family protein.	6	2.36688	c6.loc2	2000546	546	3500546	0.336862	trans	0.260357	4.45046e-07
Os04g0530200	Conserved hypothetical protein.	12	3.32077	c12.loc23	23478149	21039163	26360367	0.491862	trans	0.159511	6.4763e-06
Os08g0104600	Ferredoxin I, chloroplast precursor (Anti-disease protein 1).	12	6.15509	c12.loc25.5	25978149	25159408	26360367	1.36067	trans	0.227614	1.41489e-07
Os03g0369200	Peroxidase 1.	10	3.28286	ad10011436	23660646	22157808	23660646	0.519834	NA	0.278132	5.20027e-08
Os04g0495500	Hypothetical protein.	4	6.17185	c4.loc25	25708312	22708312	28208312	-0.625165	cis	0.12426	8.90926e-06
Os04g0495500	Hypothetical protein.	12	2.59761	c12.loc23	23478149	13088890	26360367	-0.439055	trans	0.389418	1.37795e-12
Os08g0271400	Conserved hypothetical protein.	8	12.8484	ad08004275	10465640	9631566	13003172	1.167	cis	0.11498	0.000405644
Os03g0394800	Conserved hypothetical protein.	5	2.32196	ah05000101	1500573	1500573	7500573	0.367238	trans	0.115917	0.000307748
Os03g0394800	Conserved hypothetical protein.	12	2.92965	c12.loc22.5	22978149	17154111	26360367	0.466406	trans	0.178829	1.10801e-05
Os12g0291400	Ribulose-1,5-bisphosphate carboxylase/oxygenase small subunit (Fragment).	4	2.91121	c4.loc27	27708312	21586427	31208312	1.55416	trans	0.142619	0.000310907
Os12g0291400	Ribulose-1,5-bisphosphate carboxylase/oxygenase small subunit (Fragment).	12	5.55899	c12.loc25.5	25978149	21978149	26360367	1.92853	trans	0.129754	0.000610145
Os04g0457300	Protein of unknown function DUF6 domain containing protein.	12	2.90695	ad12009568	26360367	22478149	26360367	-0.726425	trans	0.172141	6.45292e-05
Os01g0642200	Conserved hypothetical protein.	12	3.03061	c12.loc25.5	25978149	22478149	26360367	-0.463552	trans	0.447614	1.41206e-12
Os08g0126700	Zn-finger, C-x8-C-x5-C-x3-H type domain containing protein.	8	3.77657	c8.loc1.5	1503172	3172	4503172	-0.856732	cis	0.471537	2.09835e-13
Os02g0142800	Conserved hypothetical protein.	2	13.6469	c2.loc2.5	2503546	1503546	3292001	-2.12878	cis	0.241211	1.36582e-06
Os01g0788800	Homeobox domain containing protein.	1	12.2541	c1.loc35.5	35532667	34032667	36032667	-1.9411	trans	0.382015	1.22512e-11
Os05g0571800	Conserved hypothetical protein.	1	9.09596	c1.loc32	32032667	30532667	33532667	-1.04862	trans	0.140963	0.000339217
Os01g0977400	TPR-like domain containing protein.	1	2.57744	c1.loc6.5	6532667	2718679	10532667	-0.326288	trans	0.232248	2.28912e-06
Os01g0977400	TPR-like domain containing protein.	12	2.98969	c12.loc15.5	15978149	8478149	24978149	-0.342382	trans	0.491288	4.07674e-14
Os01g0860500	Chitinase (EC 3.2.1.14).	1	4.99289	P0770_1	43026448	42322366	43026448	1.43719	trans	0.319749	1.15326e-08
Os12g0204800	Disease resistance protein family protein.	12	12.7685	AD12002003	5173402	3478149	6478149	-1.96946	cis	0.116058	0.000104957
Os07g0110000	Hypothetical protein.	7	7.2789	AD07000632	1045650	1045650	2045650	1.24666	trans	0.301899	4.11232e-09
Os09g0568000	Hypothetical protein.	9	9.38118	AE09005804	22070492	21445771	22070492	-0.817782	trans	0.142813	0.000307755
Os03g0276500	Heat shock protein 70.	3	2.36587	c3.loc10.5	10551655	7551655	15051655	-0.555521	cis	0.123766	0.000833448
Os11g0242600	Uncharacterized plant-specific domain 01627 containing protein.	12	3.1877	c12.loc25.5	25978149	23478149	26360367	-0.84452	trans	0.258038	5.10481e-07
Os02g0755900	UDP-glucuronosyl/UDP-glucosyltransferase family protein.	9	2.49602	ad09003568	7613760	5496790	9945771	-0.883512	trans	0.184314	3.33457e-05
Os11g0111700	Hypothetical protein.	12	5.8655	c12.loc25	25478149	23478149	26360367	1.13697	NA	0.171542	6.66464e-05
Os04g0649900	Uncharacterized plant-specific domain 01627 containing protein.	12	4.51887	c12.loc23.5	23978149	21478149	26360367	0.421169	trans	0.125271	0.000770674
Os07g0594400	(No Hit)	7	5.03336	c7.loc23.5	24545650	21545650	28545650	-0.957755	cis	0.339588	3.18695e-09
Os01g0607200	Amino acid permease subfamily protein.	5	2.67304	c5.loc2	3500573	1500573	9500573	0.525284	trans	0.125099	0.000432232
Os12g0105800	Protein kinase-like domain containing protein.	4	2.76423	c4.loc23.5	24208312	18708312	31208312	0.350435	trans	0.29128	6.8794e-08
Os04g0600300	Alternative oxidase (OSJNBa0083N12.12 protein).	1	2.89739	c1.loc42.5	42532667	38532667	43026448	0.705266	trans	0.429086	5.85516e-12
Os11g0669600	(No Hit)	4	4.12983	c4.loc23	23708312	19208312	30708312	0.677246	NA	0.332249	5.15e-09
Os05g0174000	(No Hit)	12	10.5892	AE12000541	4423242	3478149	5978149	-1.36085	NA	0.609951	4.59958e-19
Os08g0143900	Conserved hypothetical protein.	8	2.42159	c8.loc2.5	2503172	3172	6503172	-1.72446	cis	0.122363	0.000114542
Os01g0971400	Cysteine proteinase.	10	2.3964	c10.loc22	22657808	18657808	23660646	0.4878	trans	0.247004	1.41481e-07
Os11g0119100	Alpha/beta hydrolase fold domain containing protein.	4	2.58286	c4.loc19.5	20208312	9708312	30708312	0.653767	trans	0.138011	5.72756e-05
Os11g0119100	Alpha/beta hydrolase fold domain containing protein.	11	9.8361	c11.loc1	1509999	509999	3009999	1.2301	cis	0.169317	1.0272e-05
Os12g0227500	Beta-glucosidase aggregating factor.	9	2.80568	ad09003568	7613760	6945771	9945771	-0.533821	trans	0.123236	0.000856712
Os04g0410200	Protein kinase family protein.	4	2.79962	c4.loc24	24708312	19708312	30208312	-0.402664	cis	0.12107	0.000221118
Os04g0410200	Protein kinase family protein.	12	3.73774	c12.loc22	22478149	17154111	24978149	-0.432937	trans	0.197313	4.12747e-06
Os01g0726700	Conserved hypothetical protein.	9	2.438	ad09003568	7613760	6445771	9445771	-0.925156	trans	0.117718	0.000689832
Os03g0364700	Transcription factors TFIIS, elongin A, CRSP70, conserved domain containing protein.	3	2.50071	c3.loc12.5	12551655	6551655	17551655	0.53088	cis	0.132637	9.28983e-05
Os03g0364700	Transcription factors TFIIS, elongin A, CRSP70, conserved domain containing protein.	9	2.43051	ad09003568	7613760	6020311	8445771	0.487374	trans	0.0948802	0.000794844
Os03g0157800	3'-5' exonuclease domain containing protein.	9	2.76173	c9.loc7	7945771	6020311	9945771	-0.342146	trans	0.307854	2.45234e-08
Os03g0157800	3'-5' exonuclease domain containing protein.	12	2.60248	c12.loc25.5	25978149	21978149	26360367	-0.368854	trans	0.142895	0.000306429
Os02g0681700	Protein kinase domain containing protein.	2	6.95439	c2.loc29	29003546	25503546	31003546	1.16027	cis	0.120652	0.000177524
Os09g0338500	Desaturase/cytochrome b5 protein.	4	2.9315	c4.loc21.5	22208312	19208312	27208312	-0.389068	trans	0.225293	7.17925e-07
Os01g0382900	Conserved hypothetical protein.	1	2.44688	c1.loc15.5	15532667	11032667	22032667	-0.683151	cis	0.588383	9.9011e-18
Os10g0113000	NADPH-dependent codeinone reductase (EC 1.1.1.247).	10	16.7695	AD10000290	657808	657808	1657808	-2.25473	cis	0.134462	6.14333e-06
Os10g0113000	NADPH-dependent codeinone reductase (EC 1.1.1.247).	10	5.57047	c10.loc3.5	4157808	657808	5657808	-1.57052	cis	0.0888886	0.00017406
Os07g0109700	Conserved hypothetical protein.	4	2.77619	c4.loc28	28708312	21708312	30708312	-1.69274	trans	0.314397	1.20592e-10
Os07g0109700	Conserved hypothetical protein.	6	2.4014	AE06003911	20694115	11000546	28000546	-1.49866	trans	0.130571	8.21916e-05
Os07g0109700	Conserved hypothetical protein.	7	12.4726	AD07000632	1045650	1045650	2045650	-3.0398	trans	0.191051	3.01111e-06
Os01g0510600	TPR-like domain containing protein.	6	2.64331	AE06006239	31020945	29151739	32085678	0.366654	trans	0.180869	4.02278e-05
Os01g0510600	TPR-like domain containing protein.	12	4.02275	c12.loc25.5	25978149	22978149	26360367	0.475513	trans	0.129578	0.000211416
Os04g0265300	(No Hit)	4	4.03674	c4.loc24	24708312	20708312	29208312	0.536073	NA	0.152362	6.60378e-05
Os01g0758300	Phosphoenolpyruvate carboxylase, housekeeping isozyme (EC 4.1.1.31) (PEPCase).	1	2.6358	c1.loc3	3032667	1032667	5442909	-0.491764	trans	0.124942	0.000783985
Os01g0758300	Phosphoenolpyruvate carboxylase, housekeeping isozyme (EC 4.1.1.31) (PEPCase).	12	5.69368	c12.loc23	23478149	21978149	26360367	-0.691894	trans	0.13332	8.25967e-05
Os11g0592200	Barwin domain containing protein.	9	2.5338	c9.loc5.5	6445771	945771	7945771	-0.714856	trans	0.21628	1.0394e-06
Os08g0197200	Cyclin-like F-box domain containing protein.	6	3.05597	c6.loc1	1000546	546	4314091	-0.541438	trans	0.106065	0.000269898
Os01g0940600	Conserved hypothetical protein.	4	2.37408	c4.loc23.5	24208312	17009915	31208312	0.462201	trans	0.183232	3.21436e-06
Os01g0940600	Conserved hypothetical protein.	9	2.83555	ad09003568	7613760	5496790	9445771	0.479974	trans	0.129871	2.17448e-10
Os01g0940600	Conserved hypothetical protein.	12	5.73382	c12.loc25.5	25978149	25159408	26360367	0.665026	trans	0.588536	1.30113e-23
Os04g0127200	Subtilase.	6	3.13633	c6.loc26	26000546	21500546	28500546	-1.09525	trans	0.199583	1.44107e-05
Os04g0127200	Subtilase.	11	4.47223	ad11000889	2374332	509999	6009999	-1.28806	trans	0.232726	2.22718e-06
Os02g0114700	Phosphorylation regulatory protein HP-10.	1	4.20574	P0770_1	43026448	42532667	43026448	-1.20582	trans	0.118026	0.00058478
Os02g0497500	Recombination/repair protein Rad50 family protein.	2	2.40075	c2.loc18.5	18503546	8003546	21999714	-0.320625	cis	0.245804	3.87055e-08
Os02g0497500	Recombination/repair protein Rad50 family protein.	12	2.37648	c12.loc23.5	23978149	21039163	26360367	-0.299558	trans	0.187036	9.98827e-07
Os11g0708000	Non-protein coding transcript, uncharacterized transcript.	11	5.32944	ad11012468	28457496	26009999	28457496	0.656299	trans	0.306906	2.60309e-08
Os11g0708000	Non-protein coding transcript, uncharacterized transcript.	12	3.35166	ad12000079	478149	478149	2478149	-0.533731	trans	0.470549	2.27395e-13
Os02g0634700	Serine carboxypeptidase II-1 precursor (EC 3.4.16.6) (CP-MII.1) (Fragment).	12	6.92553	ad12009568	26360367	25478149	26360367	1.02324	trans	0.444794	1.75848e-12
Os11g0470900	(No Hit)	2	12.2504	c2.loc34	34003546	32503546	34889551	-1.01882	NA	0.121959	0.000915498
Os01g0697000	(No Hit)	4	11.8128	c4.loc28	28708312	26708312	30208312	0.946531	NA	0.18075	4.04887e-05
Os05g0555600	NADH dependent Glutamate Synthase precursor (EC 1.4.1.14).	5	2.53874	c5.loc26	27500573	23000573	29075950	0.397919	cis	0.328798	6.44312e-09
Os01g0364800	EGF-like calcium-binding domain containing protein.	1	3.76638	P0770_1	43026448	42532667	43026448	1.76369	trans	0.127774	0.000676509
Os02g0137200	50S ribosomal protein L3-1, chloroplast precursor.	12	7.80607	c12.loc25.5	25978149	25159408	26360367	0.759714	trans	0.115923	0.000550214
Os05g0531200	Pollen Ole e 1 allergen and extensin domain containing protein.	6	2.58264	AD06014592	32085678	29151739	32085678	-0.810964	trans	0.113796	0.000613966
Os10g0497700	Phytochelatin synthetase-like conserved region family protein.	1	2.78978	c1.loc41	41032667	37032667	43026448	0.799732	trans	0.111182	0.000579877
Os01g0296200	Glycoside hydrolase, family 28 protein.	1	2.46504	c1.loc10	10032667	6532667	12174402	-0.648988	cis	0.125639	0.000271734
Os01g0296200	Glycoside hydrolase, family 28 protein.	1	2.58302	c1.loc21.5	21532667	12532667	25532667	-0.686531	trans	0.179822	4.25819e-05
Os01g0296200	Glycoside hydrolase, family 28 protein.	12	3.09829	ad12009568	26360367	25478149	26360367	-0.676828	trans	0.121522	0.000936486
Os06g0639200	(No Hit)	12	3.75936	c12.loc18	18478149	13978149	22978149	-0.608	trans	0.140168	0.000353695
Os01g0498200	Hypothetical protein.	1	2.87366	c1.loc14	14032667	8032667	24532667	-0.975916	cis	0.152335	0.000186079
Os03g0663800	Globulin 1 (Fragment).	11	3.56923	c11.loc20	20509999	17009999	22848587	0.373416	trans	0.162674	0.000107291
Os01g0684900	Multi antimicrobial extrusion protein MatE family protein.	4	3.12225	ad04012082	32054979	30208312	34208312	-0.666048	trans	0.149968	0.000210939
Os03g0187800	Protein of unknown function DUF250 domain containing protein.	1	3.35409	P0770_1	43026448	42322366	43026448	0.800228	trans	0.341937	1.90966e-09
Os04g0396800	Peptidase S10, serine carboxypeptidase family protein.	4	7.90537	ah04000647	17009915	15208312	19708312	1.0766	cis	0.186737	2.92144e-05
Os04g0396800	Peptidase S10, serine carboxypeptidase family protein.	11	4.76406	ad11000889	2374332	1009999	5009999	0.857616	trans	0.12179	0.000923562
Os08g0561500	Nodulin-like protein 5NG4.	8	4.26455	c8.loc24	24003172	20003172	28082344	0.491211	trans	0.614701	2.72241e-19
Os07g0564200	Conserved hypothetical protein.	12	2.67757	c12.loc25.5	25978149	23978149	26360367	0.480359	trans	0.125425	8.16137e-07
Os10g0525000	Cytochrome P450 family protein.	10	18.0178	ad10010334	21299462	20157808	21657808	3.55597	cis	0.188086	4.96689e-09
Os10g0340800	Conserved hypothetical protein.	1	2.53184	P0770_1	43026448	42532667	43026448	-0.86721	trans	0.096148	1.14277e-05
Os10g0340800	Conserved hypothetical protein.	9	5.30999	ad09009014	19019232	18445771	19445771	-1.68328	trans	0.154161	0.000168891
Os10g0340800	Conserved hypothetical protein.	10	3.73074	c10.loc10.5	11157808	4657808	13657808	-0.540775	cis	0.253601	3.4281e-07
Os06g0163200	Esterase/lipase/thioesterase domain containing protein.	6	6.47573	c6.loc3.5	3500546	2500546	4500546	0.497181	cis	0.14768	0.000238082
Os06g0163200	Esterase/lipase/thioesterase domain containing protein.	10	2.41894	c10.loc11.5	12157808	3335999	17157808	0.376195	trans	0.126036	0.000368205
Os08g0254200	Hypothetical protein.	8	3.03268	c8.loc9	9003172	3503172	10465640	0.411986	cis	0.111744	0.000757521
Os12g0448900	Animal haem peroxidase family protein.	4	2.7113	c4.loc33.5	34208312	32708312	34552668	0.469081	trans	0.125971	5.53326e-05
Os12g0448900	Animal haem peroxidase family protein.	12	2.64923	ad12006396	16202396	5978149	18316669	0.472441	cis	0.292365	6.24798e-09
Os10g0391500	Hypothetical protein.	4	2.6768	c4.loc33.5	34208312	32208312	34552668	0.536237	trans	0.118367	2.31426e-05
Os10g0391500	Hypothetical protein.	10	9.73158	c10.loc12.5	13157808	11657808	15043032	-0.957368	cis	0.379913	5.5011e-12
Os11g0579800	Gar1 protein RNA-binding region family protein.	3	2.37997	AE03002855	11367180	9051655	14551655	-0.42891	trans	0.157697	0.000139935
Os11g0579800	Gar1 protein RNA-binding region family protein.	11	13.2406	c11.loc22	22509999	21509999	23509999	-0.878574	cis	0.614854	2.67667e-19
Os04g0626600	Conserved hypothetical protein.	4	3.24213	ah04001488	33523232	32054979	34208312	0.392759	trans	0.100286	0.000269489
Os06g0722400	(No Hit)	6	18.14	c6.loc32	32000546	31020945	32085678	-6.71784	NA	0.125764	5.36611e-05
Os12g0131400	(No Hit)	1	2.31486	c1.loc7	7032667	2032667	11527278	0.667635	trans	0.206364	5.08725e-07
Os12g0131400	(No Hit)	4	3.22159	c4.loc22	22708312	17208312	30708312	0.666007	trans	0.129821	4.27636e-05
Os12g0131400	(No Hit)	12	5.0909	ad12006396	16202396	13692921	18316669	0.750615	trans	0.184767	1.72289e-06
Os06g0566500	Hypothetical protein.	4	2.62703	ad04012082	32054979	30208312	34552668	-0.445869	trans	0.114559	0.000110323
Os06g0566500	Hypothetical protein.	6	5.37534	c6.loc25	25000546	22000546	27500546	-0.723974	trans	0.216036	2.23862e-06
Os08g0255400	(No Hit)	4	5.02139	c4.loc23.5	24208312	20708312	29208312	0.542226	NA	0.202119	1.2521e-05
Os08g0255400	(No Hit)	12	2.76814	c12.loc22.5	22978149	17478149	26360367	0.372759	NA	0.134759	0.00013969
Os03g0169100	Ribulose-phosphate 3-epimerase, chloroplast precursor (EC 5.1.3.1) (Pentose-5-phosphate 3-epimerase) (PPE) (RPE) (R5P3E).	12	4.8371	c12.loc25.5	25978149	21478149	26360367	0.468987	trans	0.145135	8.16017e-05
Os11g0200600	Cyclin-like F-box domain containing protein.	5	3.78911	c5.loc2.5	4000573	1500573	8500573	-0.625479	trans	0.130516	0.000227653
Os11g0200600	Cyclin-like F-box domain containing protein.	11	2.7664	c11.loc2.5	3009999	509999	7509999	-0.549078	cis	0.111194	0.000621029
Os10g0516100	Glycine decarboxylase complex H-protein.	6	2.75353	c6.loc31.5	31500546	28500546	32085678	0.803284	trans	0.203516	1.15856e-05
Os10g0516100	Glycine decarboxylase complex H-protein.	12	2.37017	c12.loc25.5	25978149	21478149	26360367	0.745353	trans	0.129852	0.000607046
Os01g0551100	Ribonuclease III domain containing protein.	1	4.8007	c1.loc21.5	21532667	19532667	26032667	-0.930298	cis	0.222962	3.88751e-06
Os01g0805900	Tubulin beta-2 chain (Beta-2 tubulin).	12	5.28627	c12.loc25.5	25978149	23478149	26360367	0.714107	trans	0.103056	0.000778968
Os10g0208600	Viral coat and capsid protein family protein.	12	4.34358	c12.loc22.5	22978149	21039163	25159408	0.544868	trans	0.485909	6.40838e-14
Os03g0817800	Protein of unknown function DUF231 domain containing protein.	10	2.33553	c10.loc22	22657808	18657808	23660646	0.348594	trans	0.141161	0.000335707
Os07g0684500	Non-protein coding transcript, uncharacterized transcript.	7	12.5698	AE07006255	29663920	29045650	29663920	-0.811188	trans	0.132422	8.63274e-05
Os01g0591000	Cytosolic aldehyde dehydrogenase.	1	3.06615	c1.loc6	6032667	3032667	10032667	-0.373838	trans	0.200096	2.32604e-06
Os02g0719700	IQ calmodulin-binding region domain containing protein.	1	2.68358	ah01001514	22528829	20032667	26032667	-0.400196	trans	0.124336	0.000809083
Os02g0719700	IQ calmodulin-binding region domain containing protein.	2	5.65662	c2.loc29	29003546	25503546	32503546	-0.524202	cis	0.134749	3.77411e-05
Os02g0560600	(No Hit)	2	2.53284	c2.loc23.5	23503546	19503546	29503546	-0.963441	cis	0.269733	2.47208e-08
Os02g0719800	RNA-binding region RNP-1 (RNA recognition motif) domain containing protein.	1	2.87943	c1.loc21.5	21532667	18954364	25032667	-0.589292	trans	0.403965	2.52549e-11
Os05g0530500	OSK1.	5	9.87498	c5.loc24.5	26000573	23500573	27500573	-0.804013	cis	0.177943	4.7152e-05
Os05g0530500	OSK1.	9	2.34635	AD09003729	8010172	6445771	10945771	-0.432193	trans	0.157671	0.000140132
Os03g0177500	EF-1 alpha.	3	5.88602	c3.loc4	4051655	2051655	6051655	-0.64592	cis	0.641948	1.18074e-20
Os08g0394000	Hypothetical protein.	1	3.24154	P0770_1	43026448	42532667	43026448	-1.36517	trans	0.135853	2.70759e-05
Os06g0707400	Disease resistance protein family protein.	6	19.4126	c6.loc31.5	31500546	30500546	32000546	-2.82146	trans	0.132012	3.42627e-05
Os02g0620200	Conserved hypothetical protein.	1	3.46803	c1.loc9	9032667	2532667	11527278	-0.521779	trans	0.0851577	0.000698784
Os02g0620200	Conserved hypothetical protein.	4	3.23129	c4.loc24.5	25208312	20708312	28208312	-0.484919	trans	0.166766	8.61674e-05
Os02g0620200	Conserved hypothetical protein.	12	3.43089	c12.loc15	15478149	6978149	20478149	-0.487461	trans	0.121991	0.000913948
Os03g0439500	2OG-Fe(II) oxygenase domain containing protein.	3	3.68764	c3.loc23	23051655	16051655	26551655	0.529277	cis	0.136861	0.000420722
Os07g0614700	SPX, N-terminal domain containing protein.	3	2.4578	P1669_1	6524036	3551655	8551655	0.369138	trans	0.166689	8.65255e-05
Os01g0201100	Glycosyl transferase, family 14 protein.	1	2.79961	c1.loc11	11032667	9032667	13532667	0.483351	trans	0.317686	1.31569e-08
Os02g0648000	Non-protein coding transcript, unclassifiable transcript.	2	4.54388	c2.loc26	26003546	22003546	31003546	0.861461	cis	0.201452	9.60101e-08
Os05g0584600	AAA ATPase, central region domain containing protein.	5	7.25089	c5.loc27.5	29000573	28000573	29075950	-0.693451	trans	0.271217	1.61179e-09
Os05g0348000	(No Hit)	3	5.44481	c3.loc24	24051655	18628536	27051655	-2.54448	NA	0.241303	1.35856e-06
Os05g0348000	(No Hit)	12	7.61926	c12.loc22	22478149	20478149	23978149	-2.80835	NA	0.120462	0.000989444
Os07g0214300	Seed allergenic protein RAG2 precursor.	7	6.80884	c7.loc5.5	6545650	4545650	7265887	-0.589274	cis	0.169323	7.5104e-05
Os10g0529300	Tau class GST protein 3.	12	2.59913	c12.loc25.5	25978149	22478149	26360367	0.975525	trans	0.131579	0.000248003
Os06g0216800	Cyclophilin-40 (Expressed protein).	9	3.14537	ad09003568	7613760	7133333	8445771	-0.402537	trans	0.215924	5.78684e-06
Os12g0637300	Hypothetical protein.	3	2.88247	c3.loc15	15051655	8051655	25551655	-1.28379	trans	0.225895	3.2906e-06
Os12g0637300	Hypothetical protein.	9	2.60517	c9.loc13.5	14445771	11945771	17945771	-1.96259	trans	0.18435	3.32804e-05
Os11g0707000	Ribulose-bisphosphate carboxylase activase (EC 6.3.4.-) (Fragments).	12	6.453	c12.loc23	23478149	21978149	25159408	1.36929	trans	0.417854	1.35704e-11
Os08g0118500	Auxin responsive SAUR protein family protein.	12	3.98625	c12.loc25.5	25978149	23478149	26360367	1.47857	trans	0.50818	9.54988e-15
Os05g0332600	Conserved hypothetical protein.	5	10.3263	c5.loc15	16500573	15000573	17500573	-1.99611	cis	0.158707	0.000132607
Os11g0660700	Hypothetical protein.	11	13.5309	c11.loc27.5	28009999	26509999	28457496	-1.67867	cis	0.124953	0.000783557
Os09g0565300	(No Hit)	5	2.52229	c5.loc0.5	2000573	1500573	8000573	-0.418281	trans	0.196912	1.67035e-05
Os12g0188700	Thioredoxin (TRX).	12	6.60405	c12.loc22.5	22978149	21478149	24978149	0.964433	trans	0.145038	0.00027371
Os03g0844600	Lipolytic enzyme, G-D-S-L family protein.	9	2.38329	c9.loc16.5	17445771	13445771	18945771	0.27961	trans	0.636886	2.15244e-20
Os10g0524000	Conserved hypothetical protein.	12	3.03788	c12.loc14	14478149	7978149	24478149	-0.420421	trans	0.143791	2.55911e-07
Os05g0221200	Protein of unknown function DUF538 family protein.	5	19.1592	c5.loc12.5	14000573	12000573	15000573	-3.457	trans	0.47602	2.475e-16
Os10g0341700	Cellulose synthase family protein.	8	2.93278	ad08002726	7134935	3503172	10003172	0.415959	trans	0.379971	2.06914e-10
Os10g0341700	Cellulose synthase family protein.	10	15.1345	c10.loc10.5	11157808	4657808	12657808	-0.837202	cis	0.136708	0.000424115
Os05g0147500	PDZ/DHR/GLGF domain containing protein.	12	2.77715	ad12009568	26360367	25478149	26360367	0.411598	trans	0.207539	9.25986e-06
Os03g0231800	XF1 protein (Squalene monooxygenase, putative).	4	2.47484	c4.loc23.5	24208312	19708312	28708312	-0.41799	trans	0.146887	0.000248263
Os03g0173500	Hypothetical protein.	1	4.40374	c1.loc35	35032667	33532667	37032667	1.32209	trans	0.0961242	0.000712665
Os06g0688700	(No Hit)	2	3.68516	c2.loc31.5	31503546	23003546	34003546	-0.451652	NA	0.233051	4.56353e-07
Os03g0219300	Tubulin alpha-2 chain (Alpha-2 tubulin).	3	2.31448	c3.loc5	5051655	1805512	9551655	-0.384387	cis	0.144481	4.55272e-05
Os08g0249100	UspA domain containing protein.	4	2.948	AD04013086	34552668	31708312	34552668	0.480818	trans	0.170024	1.15791e-05
Os08g0249100	UspA domain containing protein.	8	5.24035	ad08002726	7134935	4503172	9631566	-0.622584	cis	0.3839	1.57161e-10
Os03g0172000	Peptidase S59, nucleoporin family protein.	3	3.28163	c3.loc4.5	4551655	1805512	7551655	0.305943	cis	0.159076	8.70183e-05
Os04g0578400	Beta-ring hydroxylase (Fragment).	1	3.27309	P0770_1	43026448	39532667	43026448	1.0586	trans	0.509072	8.83347e-15
Os04g0578400	Beta-ring hydroxylase (Fragment).	12	3.01678	c12.loc22.5	22978149	12657400	26360367	0.515323	trans	0.136013	0.000151524
Os10g0368400	Clathrin adaptor complex, small chain family protein.	10	13.5646	c10.loc10.5	11157808	5157808	12657808	-1.19736	cis	0.146893	8.69711e-05
Os08g0114200	Endoglucanase 1 precursor (EC 3.2.1.4) (Endo-1,4-beta-glucanase) (Abscission cellulase 1).	1	2.77928	c1.loc3	3032667	1532667	5442909	-0.714901	trans	0.551735	1.78388e-16
Os08g0114200	Endoglucanase 1 precursor (EC 3.2.1.4) (Endo-1,4-beta-glucanase) (Abscission cellulase 1).	12	6.0225	c12.loc23	23478149	21478149	25159408	-0.982554	trans	0.126336	0.000163348
Os11g0303400	Ras small GTPase, Rho type family protein.	11	16.3886	c11.loc12	12509999	9718359	16129821	-1.71876	cis	0.117571	0.000264774
Os01g0658900	G-box binding factor 1.	4	2.95604	c4.loc24.5	25208312	17708312	30708312	-0.346707	trans	0.231742	2.35654e-06
Os01g0658900	G-box binding factor 1.	9	2.94188	ad09003568	7613760	6020311	9945771	-0.341875	trans	0.17321	4.02705e-06
Os08g0216600	Hypothetical protein.	6	3.59331	ad06000001	546	546	2809541	-0.424959	trans	0.246367	8.24435e-08
Os08g0216600	Hypothetical protein.	6	2.52708	c6.loc2	2000546	546	4314091	-0.371814	trans	0.112584	0.000628009
Os08g0216600	Hypothetical protein.	8	8.4363	ad08002726	7134935	5003172	9003172	-0.60366	cis	0.136156	0.000188485
Os04g0494800	Protein of unknown function DUF642 family protein.	6	2.58043	c6.loc27.5	27500546	24500546	32000546	0.372534	trans	0.161552	5.34002e-06
Os08g0197000	Cyclin-like F-box domain containing protein.	6	3.51032	c6.loc0.5	500546	546	2809541	-1.86941	trans	0.272031	1.34202e-08
Os08g0197000	Cyclin-like F-box domain containing protein.	6	2.9548	c6.loc2	2000546	546	4000546	-1.77392	trans	0.131106	4.15588e-07
Os08g0197000	Cyclin-like F-box domain containing protein.	8	9.80591	c8.loc6.5	6503172	4503172	9003172	-2.90579	cis	0.508513	1.5255e-17
Os06g0106100	Cwf15/Cwc15 cell cycle control protein family protein.	5	2.65494	ah05000101	1500573	1500573	6500573	-0.555098	trans	0.137028	0.000165941
Os03g0232000	Cyclin-like F-box domain containing protein.	9	2.45257	c9.loc6.5	7445771	4945771	9445771	-0.437886	trans	0.119768	0.000262217
Os03g0232000	Cyclin-like F-box domain containing protein.	12	2.77969	ad12009568	26360367	22978149	26360367	-0.447976	trans	0.114012	0.000359546
Os04g0469300	(No Hit)	3	2.59821	c3.loc9.5	9551655	3051655	12551655	0.530735	trans	0.105196	0.000586804
Os04g0469300	(No Hit)	4	3.32157	c4.loc20.5	21208312	17208312	24708312	0.58815	cis	0.143994	3.42223e-05
Os02g0725200	Nuclear protein SET domain containing protein.	4	2.94835	c4.loc25	25708312	20208312	28708312	0.348481	trans	0.147831	2.75828e-05
Os02g0725200	Nuclear protein SET domain containing protein.	9	2.48799	ad09003568	7613760	5496790	8564892	0.317783	trans	0.173295	6.06325e-05
Os02g0725200	Nuclear protein SET domain containing protein.	12	4.81466	ad12009568	26360367	25159408	26360367	0.4243	trans	0.137092	0.00041567
Os10g0190500	Protein of unknown function DUF594 family protein.	12	3.59526	ad12009568	26360367	25159408	26360367	-0.448915	trans	0.354896	1.15214e-09
Os03g0360600	Mitochodrial transcription termination factor-related family protein.	12	3.66303	c12.loc22.5	22978149	18978149	25159408	0.680274	trans	0.318413	1.25602e-08
Os12g0453500	Hypothetical protein.	12	8.28112	ad12006396	16202396	13978149	18978149	-0.948921	cis	0.616743	2.16867e-19
Os01g0678600	Ribosomal protein S20 family protein.	12	7.24183	ad12009568	26360367	25478149	26360367	0.523042	trans	0.12752	0.000445346
Os07g0572500	Hypothetical protein.	7	3.72576	c7.loc23.5	24545650	20545650	29545650	0.724783	cis	0.126142	1.30984e-08
Os10g0393800	Lipolytic enzyme, G-D-S-L family protein.	1	2.31323	ah01001995	29852213	26532667	35004948	0.670812	trans	0.59387	1.11051e-22
Os03g0104600	(No Hit)	3	7.77173	c3.loc2	2051655	51655	4051655	-2.98501	NA	0.140032	0.000197282
Os10g0396600	(No Hit)	1	2.43399	c1.loc40	40032667	36395825	43026448	0.514738	NA	0.56251	7.38082e-17
Os01g0328300	Cyclin-like F-box domain containing protein.	1	16.8763	c1.loc11	11032667	10532667	11527278	-1.79245	trans	0.128539	0.000650078
Os01g0328300	Cyclin-like F-box domain containing protein.	3	2.40161	c3.loc0.5	551655	51655	4051655	-0.765222	trans	0.184218	3.35211e-05
Os06g0110000	Ent-kaurenoic acid oxidase 2 (EC 1.14.13.79) (AtKAO2) (Cytochrome P450 88A4).	12	2.5992	AD12005134	13692921	7478149	18316669	-0.525615	trans	0.616049	2.34323e-19
Os02g0663500	(No Hit)	4	4.0243	c4.loc24	24708312	20708312	29464244	0.502671	NA	0.121628	0.000931353
Os02g0332800	Non-protein coding transcript, unclassifiable transcript.	12	2.69189	c12.loc25	25478149	21478149	26360367	-0.425636	trans	0.162452	0.000108573
Os01g0547000	LRR19.	1	2.36502	c1.loc21	21032667	12532667	25532667	-0.374717	cis	0.722217	1.91655e-26
Os04g0351300	Protein prenyltransferase domain containing protein.	4	24.6051	c4.loc16	16708312	15708312	18208312	1.68668	cis	0.209129	8.47306e-06
Os04g0351300	Protein prenyltransferase domain containing protein.	11	3.59776	ad11000889	2374332	509999	5009999	0.815804	trans	0.281373	1.26113e-07
Os06g0160700	Starch synthase I, chloroplast precursor (EC 2.4.1.21) (Soluble starch synthase 1) (SSS 1).	6	4.65599	c6.loc4	4000546	2809541	6000546	0.47317	cis	0.461069	4.88186e-13
Os01g0369600	Hypothetical protein.	1	6.2421	ah01001241	18954364	13532667	20532667	-1.39153	cis	0.120383	0.000315037
Os01g0771200	Mal d 1-associated protein.	1	12.5951	c1.loc34	34032667	33032667	35532667	-0.737562	trans	0.172854	2.14655e-05
Os06g0239700	Conserved hypothetical protein.	3	2.71805	c3.loc5	5051655	2551655	9051655	-0.335033	trans	0.51793	4.04061e-15
Os06g0239700	Conserved hypothetical protein.	6	4.92291	c6.loc8.5	8500546	6000546	11500546	-0.484113	cis	0.130348	0.000256554
Os03g0446300	(No Hit)	6	13.7847	P0030	9093390	8000546	10000546	-1.61244	NA	0.126512	0.000311544
Os02g0627900	NB-ARC domain containing protein.	3	2.75849	c3.loc1.5	1551655	51655	4051655	-0.655307	trans	0.118724	0.000584928
Os02g0138000	Leucine-rich repeat, plant specific containing protein.	7	2.61776	c7.loc11.5	12545650	10045650	13976493	-0.547659	trans	0.240275	4.30578e-07
Os02g0138000	Leucine-rich repeat, plant specific containing protein.	12	2.80043	c12.loc25	25478149	22978149	26360367	0.577815	trans	0.0967294	0.000794983
Os02g0800500	NADH-ubiquinone oxidoreductase 39 kDa subunit, mitochondrial precursor (EC 1.6.5.3) (EC 1.6.99.3) (Complex I-39KD) (CI-39KD).	8	2.77257	AE08001831	9030125	4503172	17003172	0.331398	trans	0.138583	3.91826e-05
Os03g0781300	Conserved hypothetical protein.	2	2.32311	c2.loc16	16003546	6003546	21503546	0.403211	trans	0.119825	0.000118048
Os02g0152400	Ribulose bisphosphate carboxylase (EC 4.1.1.39) (Fragment).	4	2.81822	ah04001083	25902384	22208312	29208312	0.895266	trans	0.145192	2.67929e-05
Os02g0152400	Ribulose bisphosphate carboxylase (EC 4.1.1.39) (Fragment).	9	4.20555	ad09003568	7613760	6020311	8010172	1.0479	trans	0.147974	0.000234411
Os02g0152400	Ribulose bisphosphate carboxylase (EC 4.1.1.39) (Fragment).	12	5.25344	c12.loc25.5	25978149	22978149	26360367	1.25369	trans	0.139943	0.000357901
Os02g0810900	NAC-domain containing protein 21/22 (ANAC021) (ANAC022). Splice isoform 2.	12	3.02529	ad12009568	26360367	23978149	26360367	0.561762	trans	0.111848	4.61709e-05
Os10g0497500	KH, type 1 domain containing protein.	10	2.86958	c10.loc19	19657808	16157808	21917808	0.467825	cis	0.112767	4.32758e-05
Os09g0560800	MOSC, N-terminal beta barrel domain containing protein.	4	2.30441	c4.loc28	28708312	23708312	31208312	1.349	trans	0.289576	9.75699e-10
Os09g0560800	MOSC, N-terminal beta barrel domain containing protein.	5	2.88032	ad05003736	10036979	5500573	13961442	-1.3386	trans	0.378096	2.35799e-10
Os09g0560800	MOSC, N-terminal beta barrel domain containing protein.	9	11.4376	AE09005804	22070492	21445771	22070492	-2.35364	trans	0.128768	0.000210353
Os04g0448300	Peptidase A1, pepsin family protein.	10	2.54417	ad10011436	23660646	19657808	23660646	0.745888	trans	0.177319	4.87744e-05
Os04g0448300	Peptidase A1, pepsin family protein.	12	2.7593	c12.loc22.5	22978149	12657400	26360367	1.02894	trans	0.1735	5.99676e-05
Os10g0520100	Cyclin-like F-box domain containing protein.	10	3.91516	c10.loc20	20657808	16157808	21917808	-0.918609	cis	0.544204	3.6454e-16
Os10g0563900	Cyclin, N-terminal domain containing protein.	12	4.12696	c12.loc25.5	25978149	23478149	26360367	0.58604	trans	0.137062	0.000416313
Os06g0266100	Integrase, catalytic region domain containing protein.	6	14.8435	P0030	9093390	8000546	10448312	-3.41935	NA	0.142554	0.000311986
Os11g0294800	Resistance protein candidate (Fragment).	5	3.42437	c5.loc5.5	7000573	1500573	17000573	-0.37105	trans	0.152028	0.000189134
Os09g0460400	Esterase/lipase/thioesterase domain containing protein.	1	2.9055	P0770_1	43026448	42322366	43026448	1.26006	trans	0.157399	0.000142179
Os03g0147400	Arsenical pump membrane protein family protein.	3	3.83603	c3.loc3.5	3551655	1051655	5551655	0.41131	cis	0.123789	0.000832453
Os06g0492000	CDP-alcohol phosphatidyltransferase family protein.	8	2.50411	c8.loc9	9003172	3003172	10465640	0.347946	trans	0.40941	2.52689e-11
Os02g0598200	Cupredoxin domain containing protein.	2	11.3229	c2.loc25	25003546	22516572	27003546	0.794672	cis	0.133999	7.59995e-05
Os03g0659200	Ferredoxin.	4	2.88221	c4.loc24	24708312	18208312	29464244	0.526541	trans	0.158792	1.94873e-05
Os03g0659200	Ferredoxin.	9	2.68126	c9.loc7	7945771	6020311	9445771	0.49255	trans	0.17648	5.10432e-05
Os03g0659200	Ferredoxin.	12	5.00361	c12.loc23	23478149	21478149	26360367	0.697619	trans	0.13293	4.40831e-05
Os07g0209100	Raffinose synthase family protein.	1	4.38153	P0298	2718679	1032667	4032667	-0.817724	trans	0.178016	4.69666e-05
Os01g0296700	Glycoside hydrolase, family 3, C-terminal domain containing protein.	9	2.43812	AD09003729	8010172	5496790	10945771	1.09732	trans	0.192135	6.83594e-06
Os01g0296700	Glycoside hydrolase, family 3, C-terminal domain containing protein.	12	5.93979	c12.loc25.5	25978149	25159408	26360367	1.6379	trans	0.10251	0.00073046
Os02g0224100	Protein phosphatase 2C-like domain containing protein.	4	4.48702	c4.loc23.5	24208312	20208312	30708312	0.512401	trans	0.168671	7.7785e-05
Os02g0224100	Protein phosphatase 2C-like domain containing protein.	12	3.19189	c12.loc22	22478149	17154111	25159408	0.415399	trans	0.461949	4.55015e-13
Os02g0199800	C2 domain containing protein.	12	3.90844	c12.loc25.5	25978149	21978149	26360367	0.492796	trans	0.234118	2.05624e-06
Os01g0369700	Glutathione S-transferase GST 8 (EC 2.5.1.18).	1	11.7092	AD01007672	16954460	14032667	20032667	-2.70066	cis	0.0968601	6.83047e-05
Os01g0369700	Glutathione S-transferase GST 8 (EC 2.5.1.18).	1	11.7092	c1.loc18	18032667	14032667	20032667	-2.70026	cis	0.181563	1.74384e-07
Os12g0211600	Conserved hypothetical protein.	1	2.4252	c1.loc4	4032667	1032667	11527278	0.334542	trans	0.219965	1.5972e-08
Os12g0211600	Conserved hypothetical protein.	3	4.65703	ah03000781	8751498	7051655	9753557	0.425617	trans	0.128881	0.000220796
Os02g0533800	Conserved hypothetical protein.	3	2.60664	ah03000781	8751498	6551655	10551655	0.557725	trans	0.152118	0.000188237
Os02g0533800	Conserved hypothetical protein.	4	3.47258	c4.loc23.5	24208312	19208312	28708312	0.654903	trans	0.150665	2.7099e-06
Os02g0533800	Conserved hypothetical protein.	9	3.67584	ad09003568	7613760	7133333	8445771	0.660281	trans	0.165718	1.0042e-06
Os11g0206000	Hypothetical protein.	7	3.1174	AD07000632	1045650	1045650	2545650	2.15748	trans	0.610953	4.11994e-19
Os06g0138900	Hypothetical protein.	1	3.08506	P0770_1	43026448	42532667	43026448	-1.59138	trans	0.132027	0.000270154
Os06g0138900	Hypothetical protein.	9	4.84511	ad09009014	19019232	17945771	19445771	-2.70801	trans	0.108541	0.000883411
Os02g0774100	Thioredoxin-related domain containing protein.	7	2.9432	c7.loc11.5	12545650	10772880	13976493	0.54336	trans	0.107779	0.00034839
Os02g0774100	Thioredoxin-related domain containing protein.	10	2.59044	c10.loc5	5657808	2157808	13657808	0.522844	trans	0.165705	1.38368e-05
Os02g0821400	Protein kinase domain containing protein.	1	2.49026	c1.loc9.5	9532667	6032667	14032667	0.905998	trans	0.170699	6.97428e-05
Os02g0821400	Protein kinase domain containing protein.	4	4.806	c4.loc24	24708312	20708312	29464244	1.28784	trans	0.494106	2.87759e-14
Os07g0625800	Plant lipid transfer protein/Par allergen family protein.	12	3.65392	c12.loc25.5	25978149	22478149	26360367	0.812045	trans	0.181909	1.1043e-05
Os04g0134900	Hypothetical protein.	4	13.0153	c4.loc2.5	3208312	708312	5708312	2.69372	NA	0.116085	0.000339281
Os04g0134900	Hypothetical protein.	6	2.33236	c6.loc25.5	25500546	15006561	29000546	1.47407	NA	0.413587	1.86e-11
Os05g0182500	Rad6 (Ubiquitin carrier protein).	5	4.62795	c5.loc5.5	7000573	2500573	13500573	-0.808804	cis	0.130004	0.000602249
Os05g0182500	Rad6 (Ubiquitin carrier protein).	6	2.83836	c6.loc1.5	1500546	546	2500546	-0.657318	trans	0.325557	7.9437e-09
Os12g0157700	Conserved hypothetical protein.	12	2.78337	c12.loc24	24478149	21478149	26360367	-0.543418	trans	0.132841	7.27606e-05
Os01g0805000	50S ribosomal protein L34.	12	7.46557	c12.loc25.5	25978149	25478149	26360367	0.753067	trans	0.233969	3.4433e-07
Os04g0403700	Hypothetical protein.	12	2.62754	c12.loc23.5	23978149	19978149	26360367	-0.40865	NA	0.135602	2.06617e-07
Os12g0180400	DNA-directed RNA polymerase II 7.6 kDa polypeptide (EC 2.7.7.6) (RPB10) (RPB7.6) (RPABC5).	12	2.727	c12.loc0.5	978149	478149	11478149	-0.388431	cis	0.502028	1.66086e-17
Os08g0239000	Complex 1 LYR protein family protein.	6	2.99914	c6.loc2.5	2500546	546	4000546	0.672239	trans	0.145524	3.44563e-05
Os08g0239000	Complex 1 LYR protein family protein.	11	3.44159	c11.loc20.5	21009999	19771482	22509999	0.702388	trans	0.17204	8.10106e-06
Os10g0562000	Conserved hypothetical protein.	1	2.98362	c1.loc3	3032667	532667	5442909	-0.41845	trans	0.333759	4.66785e-09
Os10g0562000	Conserved hypothetical protein.	6	2.32472	c6.loc30	30000546	25500546	32085678	-0.367342	trans	0.513916	5.76928e-15
Os03g0415200	MAP3K protein kinase-like protein.	3	14.0692	c3.loc16.5	16551655	15051655	24051655	1.09837	cis	0.161965	0.000111435
Os02g0538700	Harpin-induced 1 domain containing protein.	9	2.37669	c9.loc17.5	18445771	14445771	19906208	0.38574	trans	0.142978	3.24327e-05
Os02g0538700	Harpin-induced 1 domain containing protein.	12	2.61149	c12.loc23.5	23978149	18978149	26360367	0.612883	trans	0.232177	2.68908e-07
Os04g0209300	Glutathione-conjugate transporter AtMRP4.	8	3.33811	AE08001831	9030125	3003172	10465640	0.497918	trans	0.115557	0.000103613
Os07g0167700	Conserved hypothetical protein.	1	3.35105	c1.loc39	39032667	36532667	42032667	1.34846	trans	0.302786	3.60604e-09
Os07g0167700	Conserved hypothetical protein.	7	7.54474	c7.loc2.5	3545650	2045650	5045650	1.52142	cis	0.233168	2.17144e-06
Os10g0388500	Conserved hypothetical protein.	6	2.31987	ad06001761	4314091	3000546	7500546	-1.11923	trans	0.676596	3.46484e-22
Os03g0247900	F5O11.14 (ACR8).	3	5.15498	c3.loc7	7051655	4551655	8551655	-0.934372	cis	0.119242	7.14645e-05
Os10g0137700	Cyclin-like F-box domain containing protein.	10	21.3261	AD10000290	657808	657808	1657808	3.16305	trans	0.108382	0.000143215
Os10g0137700	Cyclin-like F-box domain containing protein.	10	8.85938	c10.loc3	3657808	657808	5157808	2.57039	cis	0.220977	1.92618e-07
Os07g0120200	Cyclin-like F-box domain containing protein.	4	2.45389	c4.loc28	28708312	21708312	34208312	-0.458934	trans	0.150942	0.00020034
Os07g0120200	Cyclin-like F-box domain containing protein.	6	2.52724	c6.loc22	22000546	11500546	28500546	-0.420566	trans	0.51766	4.13909e-15
Os07g0120200	Cyclin-like F-box domain containing protein.	7	9.20826	AD07000632	1045650	1045650	2045650	-0.709051	cis	0.122967	0.000509118
Os01g0359400	Disease resistance protein family protein.	1	14.166	c1.loc15	15032667	13532667	19532667	-0.791881	cis	0.120326	0.000996453
Os04g0686000	U box domain containing protein.	1	4.34993	P0298	2718679	1532667	4532667	0.750917	trans	0.162998	3.36057e-05
Os02g0702100	Conserved hypothetical protein.	12	2.67988	c12.loc25.5	25978149	22478149	26360367	0.899499	trans	0.207823	9.11413e-06
Os01g0950700	Hypothetical protein.	12	2.42201	ah12000833	18316669	7978149	22478149	-0.412298	trans	0.16188	1.29829e-05
Os06g0116800	DnaJ protein-like.	6	5.46155	c6.loc0.5	500546	546	2000546	0.482298	cis	0.146515	3.05209e-05
Os01g0305200	Conserved hypothetical protein.	1	4.10751	c1.loc42.5	42532667	40032667	43026448	1.87535	trans	0.192473	2.13318e-05
Os01g0305200	Conserved hypothetical protein.	12	3.77063	c12.loc17.5	17978149	13978149	23478149	1.00539	trans	0.17212	3.60565e-05
Os07g0537400	Serine/threonine kinase receptor precursor.	7	4.1005	c7.loc18	19045650	16045650	24545650	0.602485	cis	0.143877	0.000290987
Os06g0652200	Hly-III related proteins family protein.	1	4.3338	P0298	2718679	1532667	4532667	1.03676	trans	0.155311	4.33058e-05
Os01g0309800	Heavy metal transport/detoxification protein domain containing protein.	4	3.69477	c4.loc26.5	27208312	19208312	30708312	1.00143	trans	0.209277	8.403e-06
Os01g0309800	Heavy metal transport/detoxification protein domain containing protein.	9	2.42354	ad09003568	7613760	4529792	9945771	0.719496	trans	0.126537	6.43951e-05
Os01g0309800	Heavy metal transport/detoxification protein domain containing protein.	12	2.52783	ah12000833	18316669	7978149	22478149	0.726016	trans	0.218748	3.54933e-07
Os06g0201200	Conserved hypothetical protein.	6	4.47348	c6.loc5	5000546	3500546	7000546	-1.29051	cis	0.115797	0.000149916
Os07g0197100	Hexokinase.	1	2.57646	c1.loc10.5	10532667	8032667	15032667	0.798825	trans	0.121337	0.000107555
Os07g0197100	Hexokinase.	12	5.51488	c12.loc25.5	25978149	25159408	26360367	1.06244	trans	0.167825	7.48896e-06
Os12g0438600	Chloride channel protein CLC-a (AtCLC-a).	2	2.32499	AD02013288	29063558	24503546	34889551	0.587023	trans	0.162111	6.11928e-05
Os12g0438600	Chloride channel protein CLC-a (AtCLC-a).	12	6.1679	c12.loc12.5	12978149	10613978	15978149	0.904675	cis	0.119885	0.000337454
Os02g0769800	MAP3K beta 3 protein kinase (EC 2.7.1.37) (Fragment).	1	3.3414	P0770_1	43026448	41532667	43026448	0.717321	trans	0.113076	0.000485278
Os02g0769800	MAP3K beta 3 protein kinase (EC 2.7.1.37) (Fragment).	2	2.34949	c2.loc10	10003546	4003546	20465309	0.320454	trans	0.295446	1.59622e-09
Os07g0267300	Hypothetical protein.	7	2.72901	c7.loc15.5	16545650	13045650	27045650	0.420567	trans	0.152251	5.24864e-06
Os07g0267300	Hypothetical protein.	8	2.63388	c8.loc9	9003172	4003172	18003172	0.34221	trans	0.139311	0.00036997
Os02g0105300	L-lactate dehydrogenase (EC 1.1.1.27) (LDH).	2	6.94389	c2.loc0.5	503546	3546	1332461	0.663936	cis	0.122754	0.000638646
Os06g0270900	RF2 (EC 1.2.1.3) (T cytoplasm male sterility restorer factor 2).	1	2.92283	c1.loc3.5	3532667	1032667	6032667	-0.517269	trans	0.346579	2.00819e-09
Os03g0199300	Hypothetical protein.	3	4.18537	c3.loc4	4051655	1805512	6524036	-1.85079	cis	0.122454	5.42906e-05
Os02g0599400	Peptidase S9A, prolyl oligopeptidase, N-terminal beta-propeller domain containing protein.	2	8.03909	ah02001532	22516572	22003546	26503546	0.609207	cis	0.256525	2.6513e-08
Os03g0685000	Ferredoxin.	4	2.52017	c4.loc26	26708312	16208312	31208312	0.585002	trans	0.115636	0.000372244
Os03g0685000	Ferredoxin.	9	2.31404	c9.loc7	7945771	5496790	9945771	0.517752	trans	0.110007	0.000500864
Os01g0963000	Peroxidase BP 1 precursor.	4	3.19924	c4.loc23.5	24208312	13708312	28208312	0.511931	trans	0.125193	0.000135719
Os01g0963000	Peroxidase BP 1 precursor.	11	4.08374	c11.loc4	4509999	509999	8009999	0.524388	trans	0.146482	4.22683e-05
Os07g0555100	Conserved hypothetical protein.	7	5.38041	c7.loc21.5	22545650	18045650	25545650	-0.984873	cis	0.336189	3.98286e-09
Os07g0555100	Conserved hypothetical protein.	10	2.94738	ad10011436	23660646	22157808	23660646	-0.824114	trans	0.13126	0.000564019
Os07g0555100	Conserved hypothetical protein.	12	2.48463	c12.loc19.5	19978149	9547079	24978149	-0.713328	trans	0.150129	0.000209149
Os03g0265400	50S ribosomal protein L4, chloroplast precursor (R-protein L4).	12	7.9843	c12.loc25.5	25978149	25478149	26360367	0.79534	trans	0.119632	3.63315e-05
Os06g0150600	Transferase family protein.	12	3.29118	c12.loc23	23478149	21039163	26360367	0.49404	trans	0.35552	5.68287e-11
Os11g0479000	Hypothetical protein.	1	3.07315	P0770_1	43026448	42322366	43026448	-1.23599	trans	0.118341	0.000338808
Os11g0518900	Hypothetical protein.	8	2.4115	c8.loc9	9003172	5003172	18003172	-0.595464	trans	0.172716	2.05846e-05
Os11g0518900	Hypothetical protein.	11	15.9336	c11.loc20	20509999	20009999	21009999	-1.33856	trans	0.165283	9.33052e-05
Os01g0198900	Conserved hypothetical protein.	1	2.45365	c1.loc2	2032667	32667	5442909	0.67396	cis	0.146268	5.03939e-05
Os01g0198900	Conserved hypothetical protein.	12	5.22715	c12.loc25.5	25978149	25159408	26360367	0.980247	trans	0.0963859	0.000815321
Os08g0230800	(No Hit)	8	2.99156	c8.loc9	9003172	5003172	17503172	0.427841	cis	0.0952446	0.000238637
Os08g0230800	(No Hit)	10	2.61451	c10.loc15	15657808	12657808	19157808	-0.44205	trans	0.345661	1.46083e-10
Os08g0230800	(No Hit)	12	3.07206	c12.loc25.5	25978149	22978149	26360367	-0.427674	trans	0.1652	3.23562e-05
Os03g0824400	Glycosyl transferase, family 2 domain containing protein.	3	2.46293	c3.loc1	1051655	51655	6051655	-1.85019	trans	0.125332	0.000248416
Os03g0824400	Glycosyl transferase, family 2 domain containing protein.	3	11.2677	c3.loc35.5	35551655	34051655	36551655	-3.29728	cis	0.129172	0.000628941
Os06g0539700	(No Hit)	6	3.4299	c6.loc21.5	21500546	20694115	27000546	0.656637	trans	0.339505	3.20438e-09
Os06g0539700	(No Hit)	11	3.51419	ad11012468	28457496	25009999	28457496	0.650734	trans	0.126741	0.000713923
Os08g0200300	Photosystem II 10 kDa polypeptide, chloroplast precursor.	12	4.18803	c12.loc22.5	22978149	21039163	26360367	1.54343	trans	0.557027	1.07189e-16
Os08g0188900	Germin-like protein precursor.	8	8.13521	c8.loc8.5	8503172	5503172	10465640	-0.948749	trans	0.151032	8.56798e-05
Os07g0190000	1-deoxy-D-xylulose 5-phosphate synthase 2 precursor.	12	2.56027	ad12009568	26360367	25159408	26360367	-0.977043	trans	0.109874	0.000695348
Os11g0429800	Conserved hypothetical protein.	11	16.2325	c11.loc12	12509999	10009999	17009999	-5.32471	NA	0.257378	5.30777e-07
Os01g0678800	Heavy metal transport/detoxification protein domain containing protein.	3	3.43521	c3.loc32.5	32551655	29051655	36859658	0.484547	trans	0.21627	5.67528e-06
Os07g0648000	ARM repeat fold domain containing protein.	7	5.76588	c7.loc26	27045650	24045650	29045650	0.563174	cis	0.181399	6.37414e-07
Os10g0531700	(No Hit)	9	2.52338	c9.loc10	10945771	8564892	12364051	0.440766	trans	0.140468	8.46623e-06
Os04g0288100	Adenosine diphosphate glucose pyrophosphatase precursor.	4	3.78135	c4.loc8	8708312	2708312	11708312	-0.44127	trans	0.322759	9.50997e-09
Os04g0288100	Adenosine diphosphate glucose pyrophosphatase precursor.	8	3.33924	c8.loc19	19003172	17659659	23503172	0.623836	trans	0.209497	8.3005e-06
Os04g0288100	Adenosine diphosphate glucose pyrophosphatase precursor.	10	2.58692	c10.loc15.5	16157808	11657808	21157808	-0.399697	trans	0.172994	6.16258e-05
Os05g0256100	Protein kinase domain containing protein.	5	7.36631	c5.loc12.5	14000573	11000573	16000573	-0.95255	trans	0.124284	0.00019838
Os11g0184800	Peptidase A1, pepsin family protein.	11	4.44119	ad11000889	2374332	1009999	6009999	1.01615	cis	0.184594	8.54543e-06
Os03g0223400	Glutamine synthetase root isozyme (EC 6.3.1.2) (Glutamate--ammonia ligase) (Clone lambda-GS8).	1	4.26808	c1.loc9.5	9532667	7813555	11527278	-0.774751	trans	0.194947	6.82209e-08
Os10g0146200	Thaumatin-like protein.	4	2.81652	c4.loc23.5	24208312	18708312	31208312	-0.405189	trans	0.341057	1.36515e-11
Os10g0146200	Thaumatin-like protein.	12	6.61106	c12.loc23	23478149	21478149	24978149	-0.574224	trans	0.226819	3.12195e-06
Os11g0146500	SPla/RYanodine receptor SPRY domain containing protein.	4	4.3256	c4.loc15.5	16208312	11851091	20708312	-1.13712	trans	0.163656	0.0001018
Os11g0146500	SPla/RYanodine receptor SPRY domain containing protein.	11	14.4527	ad11000889	2374332	1509999	4009999	-1.8231	cis	0.219266	4.79255e-06
Os05g0555300	Ferredoxin domain containing protein.	12	4.37985	c12.loc23	23478149	21478149	26360367	0.534487	trans	0.141715	0.000326055
Os08g0489300	DNA-3-methyladenine glycosidase I-like protein.	12	4.77577	c12.loc25.5	25978149	25159408	26360367	1.20032	trans	0.194873	1.8692e-05
Os06g0215900	Oxo-phytodienoic acid reductase.	1	2.39407	P0770_1	43026448	38532667	43026448	1.41919	trans	0.166251	2.65018e-05
Os01g0567400	Conserved hypothetical protein.	1	2.91777	c1.loc22	22032667	19532667	25032667	-0.647496	cis	0.121575	0.000269986
Os01g0938200	RNA-binding protein BRUNOL5 (Fragment).	1	3.58149	c1.loc2	2032667	32667	4532667	0.421058	trans	0.213063	9.52316e-07
Os01g0938200	RNA-binding protein BRUNOL5 (Fragment).	12	3.84663	ad12009568	26360367	25159408	26360367	0.425177	trans	0.15538	2.01299e-05
Os07g0683200	NAC-domain containing protein 19 (ANAC019) (ANAC) (Abscicic-acid- responsive NAC).	3	3.47135	c3.loc4	4051655	51655	8751498	0.651809	trans	0.124581	0.000304736
Os12g0100500	Alpha/beta hydrolase family protein.	11	4.52661	ad11000284	509999	509999	2374332	-0.733196	trans	0.143562	0.000115862
Os05g0169100	60S ribosomal protein L10 (QM protein homolog).	4	2.78284	c4.loc4.5	5208312	708312	14208312	0.336188	trans	0.135864	0.000118536
Os01g0785900	Zn-finger, C2H2 type domain containing protein.	1	2.92625	c1.loc8.5	8532667	6032667	10758249	-0.405982	trans	0.243022	1.22966e-06
Os01g0785900	Zn-finger, C2H2 type domain containing protein.	4	2.44641	c4.loc24	24708312	19208312	30208312	-0.410571	trans	0.595219	4.87388e-18
Os01g0304300	Protein of unknown function DUF616 family protein.	1	17.2917	c1.loc11	11032667	10032667	11527278	-1.2259	cis	0.206538	3.66386e-06
Os01g0304300	Protein of unknown function DUF616 family protein.	6	2.55767	c6.loc4	4000546	2500546	6500546	-0.568519	trans	0.375363	5.0227e-11
Os03g0749300	Exoglucanase precursor.	12	5.03756	ad12009568	26360367	25478149	26360367	0.544941	trans	0.333741	4.67329e-09
Os07g0184900	ATP-dependent DNA helicase, 70 kDa subunit family protein.	7	11.5858	c7.loc3.5	4545650	4045650	5545650	-1.11129	cis	0.560599	7.57524e-17
Os07g0184900	ATP-dependent DNA helicase, 70 kDa subunit family protein.	9	2.38825	AD09003729	8010172	7133333	11445771	-0.560264	trans	0.272888	2.10663e-07
Os10g0108100	(No Hit)	4	7.82691	c4.loc11.5	12208312	5708312	14208312	0.786269	NA	0.134869	1.51529e-05
Os02g0582400	Conserved hypothetical protein.	2	16.6832	c2.loc24.5	24503546	22516572	26003546	-1.251	trans	0.188763	5.42317e-07
Os10g0150700	Protein of unknown function DUF1210 family protein.	12	6.49002	c12.loc25.5	25978149	25159408	26360367	1.84507	trans	0.157787	3.54051e-06
Os04g0490800	4-nitrophenylphosphatase-like protein.	1	2.73694	P0770_1	43026448	42322366	43026448	0.778892	trans	0.125237	0.000772072
Os04g0490800	4-nitrophenylphosphatase-like protein.	4	5.29473	c4.loc24.5	25208312	22208312	28208312	0.54683	cis	0.193794	1.98364e-05
Os04g0490800	4-nitrophenylphosphatase-like protein.	12	5.35145	c12.loc25.5	25978149	25159408	26360367	0.557418	trans	0.232254	8.59156e-07
Os11g0449900	(No Hit)	1	4.06961	c1.loc17	17032667	12532667	21032667	-0.579818	NA	0.165238	9.7396e-06
Os12g0436400	(No Hit)	4	5.68206	c4.loc23.5	24208312	20708312	28708312	0.585643	NA	0.217135	6.16842e-07
Os12g0436400	(No Hit)	12	2.72279	c12.loc22.5	22978149	17154111	26360367	0.376462	NA	0.161654	0.000113306
Os02g0751600	Peptidylprolyl isomerase, FKBP-type domain containing protein.	4	3.45472	c4.loc25.5	26208312	21708312	30208312	0.90165	trans	0.283994	1.07509e-07
Os02g0751600	Peptidylprolyl isomerase, FKBP-type domain containing protein.	12	7.05698	c12.loc25.5	25978149	25159408	26360367	1.13213	trans	0.53617	9.10393e-17
Os01g0338100	(No Hit)	1	15.1872	c1.loc11	11032667	10032667	11527278	-1.23681	trans	0.123143	0.000439178
Os01g0338100	(No Hit)	9	2.49182	c9.loc17.5	18445771	16945771	19445771	-0.643091	trans	0.108073	0.000940603
Os01g0338100	(No Hit)	12	2.965	c12.loc10.5	10978149	8478149	20478149	-0.649873	trans	0.119841	7.8252e-05
Os07g0642800	Conserved hypothetical protein.	4	2.4826	ah04001488	33523232	31708312	34552668	-0.393909	trans	0.29856	4.32817e-09
Os07g0642800	Conserved hypothetical protein.	12	2.55823	AD12005134	13692921	6478149	20978149	-0.399473	trans	0.164448	1.88639e-06
Os09g0570000	Protein kinase domain containing protein.	9	6.78052	AE09005804	22070492	21445771	22070492	-0.56972	trans	0.249113	1.33532e-08
Os10g0110600	TGF-beta receptor, type I/II extracellular region family protein.	9	2.34406	ad09009014	19019232	17445771	19445771	0.884238	trans	0.14615	1.21044e-05
Os10g0110600	TGF-beta receptor, type I/II extracellular region family protein.	10	8.34958	AD10000290	657808	657808	1657808	0.585426	cis	0.0999132	0.000222442
Os08g0466200	K+ potassium transporter family protein.	1	3.24709	c1.loc3.5	3532667	1532667	7032667	-1.30647	trans	0.165256	3.9156e-06
Os08g0466200	K+ potassium transporter family protein.	3	2.89084	c3.loc9	9051655	6551655	10551655	-1.26528	trans	0.106116	0.00057632
Os08g0466200	K+ potassium transporter family protein.	9	2.47778	c9.loc6.5	7445771	4945771	10945771	-1.18645	trans	0.117207	0.000312753
Os05g0122600	Conserved hypothetical protein.	1	2.44511	c1.loc7	7032667	2032667	11527278	-0.531249	trans	0.144539	0.000281007
Os05g0122600	Conserved hypothetical protein.	4	3.11217	c4.loc22.5	23208312	19208312	29208312	-0.59331	trans	0.117069	0.00073565
Os04g0521900	Conserved hypothetical protein.	12	3.42637	c12.loc25.5	25978149	21478149	26360367	1.06194	trans	0.158383	0.000134914
Os10g0438600	Family II lipase EXL3.	10	2.35405	c10.loc23	23657808	18657808	23660646	0.424801	trans	0.165927	9.01336e-05
Os10g0438600	Family II lipase EXL3.	12	3.48036	c12.loc22.5	22978149	18478149	25978149	0.637561	trans	0.546923	2.82002e-16
Os10g0419400	Submergence induced protein 2.	6	3.25752	P0606_1	30022505	29151739	31500546	0.84771	trans	0.491184	4.11289e-14
Os06g0134300	Hypothetical protein.	9	3.47022	c9.loc18	18945771	17945771	19445771	-1.58175	trans	0.24281	5.48861e-16
Os09g0111800	RNA-binding region RNP-1 (RNA recognition motif) domain containing protein.	9	15.0636	c9.loc0.5	1445771	945771	4445771	0.762534	cis	0.141265	3.00847e-11
Os09g0415400	Conserved hypothetical protein.	9	13.3896	c9.loc14.5	15445771	14445771	17445771	-2.51125	cis	0.113757	1.0428e-09
Os01g0943000	Conserved hypothetical protein.	1	5.25458	P0770_1	43026448	42532667	43026448	-0.98737	trans	0.169893	7.28385e-05
Os01g0943000	Conserved hypothetical protein.	8	3.91431	c8.loc19	19003172	17659659	22503172	-0.644853	trans	0.150314	0.000207109
Os04g0545100	Engulfment and cell motility, ELM domain containing protein.	12	3.56588	c12.loc25.5	25978149	22978149	26360367	0.444705	trans	0.235075	1.94619e-06
Os09g0538400	Transcription factor Myb1.	6	2.41514	c6.loc20	20000546	9500546	22500546	0.426843	trans	0.330145	5.90429e-09
Os08g0519100	Plant-specific FAD-dependent oxidoreductase family protein.	4	2.38784	c4.loc33.5	34208312	30208312	34552668	-0.355252	trans	0.105603	0.000852777
Os03g0236200	Glutamate decarboxylase isozyme 3 (EC 4.1.1.15).	3	5.17776	c3.loc6	6051655	4051655	8051655	1.64089	cis	0.11445	0.000534896
Os11g0630300	Hypothetical protein.	11	7.74209	c11.loc24	24509999	23009999	26509999	1.3625	cis	0.172354	2.00897e-05
Os05g0470100	(No Hit)	7	2.59459	c7.loc12	13045650	10772880	19045650	0.41878	NA	0.127076	0.000205673
Os05g0470100	(No Hit)	12	2.70404	ah12000833	18316669	13692921	25978149	0.36083	NA	0.346341	2.04012e-09
Os01g0847700	Aldose reductase.	1	3.57375	ad01017435	37402104	36395825	40532667	0.768048	cis	0.127999	0.000309704
Os01g0847700	Aldose reductase.	12	3.81245	c12.loc25.5	25978149	22978149	26360367	-0.771609	trans	0.122432	0.00041011
Os12g0609600	Hypothetical protein.	12	8.39425	c12.loc25.5	25978149	25159408	26360367	1.95395	cis	0.136267	2.21184e-05
Os01g0708700	IQ calmodulin-binding region domain containing protein.	4	2.67672	c4.loc24	24708312	20208312	28708312	-0.525306	trans	0.17668	2.02822e-06
Os08g0200600	No apical meristem (NAM) protein domain containing protein.	4	5.16311	c4.loc24	24708312	21708312	28708312	1.14482	trans	0.130762	0.000578887
Os08g0200600	No apical meristem (NAM) protein domain containing protein.	9	2.53464	ad09003568	7613760	7133333	9445771	0.769358	trans	0.199955	1.41167e-05
Os08g0200600	No apical meristem (NAM) protein domain containing protein.	12	2.92133	c12.loc17	17478149	6978149	24978149	0.822647	trans	0.563905	3.29411e-17
Os01g0837600	Uncharacterized plant-specific domain 01589 containing protein.	5	4.33993	c5.loc1.5	3000573	1500573	7000573	0.980982	trans	0.151222	0.000197391
Os02g0102400	Ribosomal protein S5, C-terminal domain containing protein.	2	15.6782	ad02000001	3546	3546	1003546	-1.881	cis	0.481249	9.44673e-14
Os02g0102400	Ribosomal protein S5, C-terminal domain containing protein.	2	3.04581	c2.loc4	4003546	3546	6503546	-0.961201	cis	0.172165	6.44458e-05
Os12g0557900	Cyclin-like F-box domain containing protein.	12	4.98236	c12.loc22.5	22978149	21039163	25159408	0.493395	cis	0.101618	0.000597461
Os11g0303800	Homeodomain-like containing protein.	11	12.7289	c11.loc15	15509999	10509999	17509999	-0.990264	cis	0.229777	7.09883e-07
Os10g0394000	Lipolytic enzyme, G-D-S-L family protein.	1	3.56944	P0770_1	43026448	42322366	43026448	1.12395	trans	0.352216	1.37904e-09
Os07g0617100	Plant disease resistance response protein family protein.	3	3.26806	c3.loc4	4051655	1051655	9753557	-1.54138	trans	0.507084	1.05088e-14
Os07g0617100	Plant disease resistance response protein family protein.	7	7.3144	c7.loc26	27045650	24045650	29045650	-2.1927	cis	0.164986	9.47993e-05
Os02g0230000	Conserved hypothetical protein.	2	8.29184	c2.loc8	8003546	5503546	11003546	-0.58578	cis	0.477426	1.29566e-13
Os04g0599600	Conserved hypothetical protein.	4	14.5338	c4.loc29.5	30208312	27708312	30708312	-0.765407	NA	0.319374	1.1813e-08
Os11g0233900	(No Hit)	11	3.57114	c11.loc8	8509999	4509999	14509999	-0.557275	cis	0.36119	7.53273e-10
Os04g0330800	(No Hit)	3	12.3461	c3.loc17	17051655	15551655	18628536	-1.916	NA	0.156923	4.85391e-05
Os08g0132600	Conserved hypothetical protein.	8	7.33414	c8.loc1	1003172	3172	3003172	-2.56867	cis	0.132017	0.000173793
Os05g0271300	Ribonuclease III domain containing protein.	5	9.31697	c5.loc13.5	15000573	9000573	17000573	0.570351	cis	0.112311	0.000460297
Os03g0584800	(No Hit)	4	3.44874	c4.loc22.5	23208312	17708312	27708312	0.566043	trans	0.18233	1.24751e-05
Os03g0584800	(No Hit)	6	4.58288	c6.loc24.5	24500546	22000546	27000546	0.570928	trans	0.123951	8.19789e-07
Os01g0702500	Dehydrin RAB25.	9	2.30047	c9.loc7	7945771	5496790	16945771	-0.418131	trans	0.188115	9.08929e-09
Os01g0702500	Dehydrin RAB25.	12	4.01832	ad12009568	26360367	25478149	26360367	-0.524259	trans	0.0550871	0.000409012
Os02g0775900	Conserved hypothetical protein.	1	2.55869	c1.loc22	22032667	19032667	26032667	0.558812	trans	0.0497585	0.00072379
Os02g0775900	Conserved hypothetical protein.	2	4.93858	c2.loc34.5	34503546	32003546	34889551	0.725481	cis	0.0474166	0.000935313
Os02g0775900	Conserved hypothetical protein.	4	2.61485	c4.loc25	25708312	18208312	31208312	0.55054	trans	0.0821271	2.84274e-05
Os02g0775900	Conserved hypothetical protein.	7	2.56406	c7.loc0.5	1545650	1045650	4545650	0.559314	trans	0.272743	1.35282e-08
Os02g0775900	Conserved hypothetical protein.	12	2.3	ad12000994	3340063	1978149	4423242	0.504735	trans	0.147657	1.30801e-05
Os02g0775900	Conserved hypothetical protein.	12	2.79304	c12.loc25	25478149	21478149	26360367	0.575744	trans	0.12331	0.000853417
Os11g0178200	(No Hit)	1	6.1487	c1.loc30.5	30532667	28532667	32532667	2.70831	trans	0.136317	6.82686e-06
Os11g0178200	(No Hit)	3	4.37066	ad03009571	18628536	14051655	25551655	2.17697	trans	0.338388	5.35587e-11
Os03g0138100	RNA-binding region RNP-1 (RNA recognition motif) domain containing protein.	1	2.76859	ad01005077	11527278	9532667	15032667	-0.412686	trans	0.120503	7.90017e-05
Os03g0138100	RNA-binding region RNP-1 (RNA recognition motif) domain containing protein.	3	10.8429	AE03000267	1805512	1051655	3051655	-0.745855	cis	0.113056	0.000125802
Os03g0138100	RNA-binding region RNP-1 (RNA recognition motif) domain containing protein.	7	2.67867	P0853	19465247	17545650	26545650	-0.404247	trans	0.119805	8.24976e-05
Os01g0559600	Vacuolar processing enzyme, alpha-isozyme precursor (EC 3.4.22.-) (Alpha-VPE).	1	2.42708	c1.loc11.5	11532667	8032667	15032667	0.414926	trans	0.177746	8.76764e-06
Os01g0559600	Vacuolar processing enzyme, alpha-isozyme precursor (EC 3.4.22.-) (Alpha-VPE).	4	3.23718	c4.loc27	27708312	21708312	31208312	0.530016	trans	0.155052	2.89177e-05
Os01g0559600	Vacuolar processing enzyme, alpha-isozyme precursor (EC 3.4.22.-) (Alpha-VPE).	8	2.51141	P0413-2	17659659	10503172	18014258	0.419482	trans	0.124822	0.000788891
Os02g0166800	Ribulose bisphosphate carboxylase, large chain family protein.	1	4.0924	P0298	2718679	1532667	4532667	-0.560668	trans	0.290265	7.32291e-08
Os07g0557200	Delayed-early response protein/equilibrative nucleoside transporter family protein.	7	3.26419	c7.loc22	23045650	17545650	27545650	-0.47562	cis	0.175041	5.51763e-05
Os06g0499500	GH3 auxin-responsive promoter family protein.	6	10.5088	AD06008483	19079385	12000546	20694115	-0.605956	cis	0.692338	4.64357e-23
Os07g0273900	NBS-LRR resistance-like protein J71.	12	3.63518	ad12009568	26360367	25159408	26360367	-0.403212	trans	0.133421	8.95696e-05
Os10g0130500	Transposase.	10	22.2688	AD10000290	657808	657808	1657808	-2.60551	trans	0.208296	1.78356e-06
Os09g0354900	Conserved hypothetical protein.	4	2.97946	c4.loc23.5	24208312	19208312	28208312	-0.797378	trans	0.119387	0.000236818
Os09g0354900	Conserved hypothetical protein.	9	7.22174	c9.loc12	12945771	11945771	14445771	-1.61434	trans	0.206938	2.47697e-06
Os09g0354900	Conserved hypothetical protein.	11	2.31487	c11.loc5	5509999	509999	12509999	-0.723164	trans	0.628472	5.73536e-20
Os01g0541800	MtN3 and saliva related transmembrane protein family protein.	1	2.92805	c1.loc20.5	20532667	10032667	25032667	0.536297	cis	0.133227	2.93645e-05
Os01g0541800	MtN3 and saliva related transmembrane protein family protein.	12	5.44367	c12.loc25.5	25978149	22978149	26360367	0.680443	trans	0.208492	3.70952e-07
Os01g0144900	Hypothetical protein.	1	18.7465	c1.loc2.5	2532667	1532667	3532667	4.16127	cis	0.105623	0.000169156
Os08g0105600	Cytochrome P450 71A6 (EC 1.14.-.-) (Fragment).	3	2.9442	c3.loc9	9051655	6551655	11051655	1.1059	trans	0.125037	0.000132893
Os08g0105600	Cytochrome P450 71A6 (EC 1.14.-.-) (Fragment).	8	6.0191	c8.loc1	1003172	3172	3503172	1.60171	cis	0.12071	0.000169889
Os08g0105600	Cytochrome P450 71A6 (EC 1.14.-.-) (Fragment).	12	3.60213	AD12003221	8795517	5978149	11478149	1.27788	trans	0.121978	0.000158058
Os02g0165500	Conserved hypothetical protein.	1	3.42916	c1.loc6.5	6532667	2718679	10032667	-0.519586	trans	0.107721	0.000534034
Os02g0165500	Conserved hypothetical protein.	4	3.0646	c4.loc23	23708312	18708312	28708312	-0.50761	trans	0.101542	0.000753548
Os02g0165500	Conserved hypothetical protein.	12	3.29755	ad12006396	16202396	7478149	26360367	-0.492761	trans	0.109247	0.000490784
Os01g0577600	Protein kinase domain containing protein.	1	2.72283	c1.loc9	9032667	5532667	12032667	-0.543768	trans	0.16415	3.04704e-05
Os01g0577600	Protein kinase domain containing protein.	4	2.62103	c4.loc23.5	24208312	18708312	31208312	-0.510652	trans	0.126874	0.000208977
Os01g0577600	Protein kinase domain containing protein.	12	4.36289	c12.loc22.5	22978149	13088890	24978149	-0.599771	trans	0.186754	2.56201e-06
Os04g0671200	Flavin-containing amine oxidase family protein.	1	3.39624	c1.loc3	3032667	1032667	5032667	0.513285	trans	0.20489	9.72033e-07
Os04g0671200	Flavin-containing amine oxidase family protein.	12	5.56775	c12.loc23	23478149	21478149	26360367	0.627177	trans	0.313254	1.14099e-09
Os10g0111300	TGF-beta receptor, type I/II extracellular region family protein.	4	3.97732	c4.loc24.5	25208312	21708312	29208312	0.40902	trans	0.130641	2.85092e-05
Os10g0111300	TGF-beta receptor, type I/II extracellular region family protein.	10	7.3418	c10.loc0.5	1157808	657808	3157808	0.626376	cis	0.120429	0.000991147
Os01g0198100	Hypothetical protein.	1	8.11752	c1.loc4.5	4532667	3032667	7032667	-0.965266	cis	0.118906	0.000211733
Os01g0198100	Hypothetical protein.	12	3.89963	c12.loc25.5	25978149	21039163	26360367	-0.70617	trans	0.223272	8.9698e-07
Os02g0589000	Lecithin:cholesterol acyltransferase family protein.	2	2.42422	ah02001532	22516572	12503546	28003546	-0.464052	cis	0.137766	0.000115287
Os11g0533100	DEAD/DEAH box helicase, N-terminal domain containing protein.	3	2.42552	c3.loc10	10051655	9051655	14051655	-0.4387	trans	0.164149	2.97502e-05
Os11g0533100	DEAD/DEAH box helicase, N-terminal domain containing protein.	11	6.80576	c11.loc21	21509999	20509999	22509999	-0.707251	trans	0.372275	3.52924e-10
Os03g0245700	Senescence-associated protein 15.	4	3.00378	c4.loc33	33708312	32208312	34552668	0.480066	trans	0.119033	0.00045798
Os01g0928000	Transcription factor ICE1 (Inducer of CBF expression 1) (Basic helix- loop-helix protein 116) (bHLH116) (AtbHLH116).	1	2.82835	c1.loc9	9032667	4032667	11527278	-0.741628	trans	0.139996	9.09368e-06
Os01g0928000	Transcription factor ICE1 (Inducer of CBF expression 1) (Basic helix- loop-helix protein 116) (bHLH116) (AtbHLH116).	4	2.32535	c4.loc25	25708312	19708312	29208312	-0.632774	trans	0.332743	1.63708e-10
Os01g0928000	Transcription factor ICE1 (Inducer of CBF expression 1) (Basic helix- loop-helix protein 116) (bHLH116) (AtbHLH116).	12	2.49151	ad12006396	16202396	6978149	26360367	-0.635379	trans	0.240928	1.72389e-07
Os09g0573200	Conserved hypothetical protein.	5	2.84924	ad05003736	10036979	4500573	17640729	-0.623301	trans	0.135977	4.84014e-05
Os09g0573200	Conserved hypothetical protein.	9	10.8801	AE09005804	22070492	21445771	22070492	-1.08145	trans	0.126318	0.000210584
Os01g0307500	Cation transporter family protein.	1	5.2248	c1.loc3	3032667	1532667	4532667	-1.35245	trans	0.0977272	0.000999212
Os12g0410300	(No Hit)	4	2.64958	c4.loc0.5	1208312	708312	11708312	0.501072	NA	0.112929	0.000129289
Os12g0410300	(No Hit)	4	3.64552	c4.loc23	23708312	18208312	28208312	0.629142	NA	0.149054	1.56311e-05
Os01g0150900	Hypothetical protein.	1	2.69196	c1.loc9	9032667	1532667	11527278	0.441544	cis	0.0882696	0.000608236
Os01g0150900	Hypothetical protein.	11	2.30532	c11.loc5	5509999	509999	16009999	0.386408	trans	0.130506	0.000586652
Os01g0150900	Hypothetical protein.	12	2.54737	AD12003221	8795517	6478149	18978149	0.448407	trans	0.126323	0.000729614
Os01g0150900	Hypothetical protein.	12	2.79687	ad12009568	26360367	25159408	26360367	0.461357	trans	0.125227	0.000772472
Os12g0578200	Chorismate mutase, chloroplast precursor (EC 5.4.99.5) (CM-1).	12	2.75828	c12.loc24	24478149	21478149	26360367	-0.502051	cis	0.19522	8.45158e-06
Os04g0176400	Peptidase S10, serine carboxypeptidase family protein.	12	2.61781	c12.loc25.5	25978149	23478149	26360367	0.5436	trans	0.119195	0.000264658
Os03g0346200	Conserved hypothetical protein.	3	5.28651	c3.loc14	14051655	10051655	16551655	1.2226	cis	0.199413	4.16488e-06
Os03g0346200	Conserved hypothetical protein.	9	2.49788	ad09003568	7613760	5945771	10445771	0.800716	trans	0.196081	7.754e-06
Os02g0324400	Conserved hypothetical protein.	12	5.98389	c12.loc23.5	23978149	21978149	26360367	0.674588	trans	0.213583	5.97095e-08
Os07g0517600	AAA ATPase, central region domain containing protein.	3	4.23663	c3.loc22.5	22551655	18150546	25551655	0.966509	trans	0.239782	1.30551e-08
Os03g0101700	SNF2P.	1	4.5391	ad01005077	11527278	10032667	13532667	-0.763965	trans	0.37412	3.1069e-10
Os03g0101700	SNF2P.	3	8.47501	AE03000001	51655	51655	1051655	-0.989137	cis	0.160841	1.75208e-07
Os03g0101700	SNF2P.	12	2.79291	c12.loc23	23478149	18978149	26360367	-0.588406	trans	0.0580189	0.000927579
Os07g0181000	Pyruvate kinase isozyme A, chloroplast precursor (EC 2.7.1.40).	7	11.2406	c7.loc3.5	4545650	4045650	5545650	-0.952145	cis	0.370592	3.78878e-13
Os12g0459300	Nucleic acid-binding OB-fold domain containing protein.	1	3.96094	c1.loc4	4032667	1032667	7032667	-1.2733	trans	0.734431	3.37871e-26
Os12g0459300	Nucleic acid-binding OB-fold domain containing protein.	1	2.44431	c1.loc29	29032667	24032667	35004948	-0.884765	trans	0.129257	0.000626179
Os12g0459300	Nucleic acid-binding OB-fold domain containing protein.	12	16.2141	c12.loc14.5	14978149	13478149	16978149	-2.04225	cis	0.170157	7.18086e-05
Os02g0807600	Non-protein coding transcript, unclassifiable transcript.	2	25.0483	ad02016985	35371461	35003546	35371461	-2.05971	trans	0.14225	0.000103975
Os08g0137900	(No Hit)	2	2.64809	c2.loc8	8003546	5003546	18198340	0.657667	trans	0.145131	8.97248e-05
Os09g0255000	Cell wall invertase (EC 3.2.1.26).	12	3.78106	c12.loc25.5	25978149	21039163	26360367	0.554534	trans	0.25322	1.11367e-07
Os06g0713500	Hypothetical protein.	3	3.07581	c3.loc3	3051655	51655	5551655	-0.667399	NA	0.120475	0.000132988
Os06g0713500	Hypothetical protein.	3	5.10179	c3.loc33.5	33551655	30551655	36051655	-0.813216	NA	0.121514	0.000936882
Os05g0518200	Conserved hypothetical protein.	5	5.51612	AD05011295	26988362	23000573	27500573	0.642964	cis	0.117329	0.000115999
Os05g0518200	Conserved hypothetical protein.	12	2.82491	ah12000833	18316669	13692921	24478149	-0.467278	trans	0.1323	4.70055e-05
Os05g0280500	Phospholipid/glycerol acyltransferase family protein.	5	2.49674	c5.loc11.5	13000573	8000573	17500573	-0.372826	cis	0.157731	1.06838e-05
Os06g0113600	Cyclin-like F-box domain containing protein.	5	2.59428	ah05000101	1500573	1500573	7500573	-0.319028	trans	0.198171	1.55813e-05
Os06g0113600	Cyclin-like F-box domain containing protein.	6	7.69855	c6.loc0.5	500546	546	1500546	-0.550203	cis	0.233543	2.12525e-06
Os06g0617800	Phosphoribosyl pyrophosphate synthase (EC 2.7.6.1).	6	2.67256	c6.loc26	26000546	20694115	29500546	-0.326186	cis	0.12522	9.08543e-05
Os09g0573300	Protein of unknown function DUF1263 domain containing protein.	4	5.15333	c4.loc23	23708312	19708312	28208312	0.708456	NA	0.126262	8.5456e-05
Os05g0499300	Peroxidase precursor (EC 1.11.1.7).	12	5.29505	c12.loc25.5	25978149	25159408	26360367	1.73995	trans	0.133938	5.4612e-05
Os01g0719000	Protein of unknown function DUF581 family protein.	4	3.1189	c4.loc24.5	25208312	19208312	28708312	-0.570935	trans	0.150521	0.000105622
Os01g0719000	Protein of unknown function DUF581 family protein.	12	5.36857	c12.loc25.5	25978149	25159408	26360367	-0.731211	trans	0.608405	5.44881e-19
Os02g0199600	Cyclin-like F-box domain containing protein.	11	2.79558	c11.loc5.5	6009999	509999	16129821	0.494651	trans	0.346259	2.05124e-09
Os02g0199600	Cyclin-like F-box domain containing protein.	12	3.61493	c12.loc23	23478149	19478149	26360367	0.58396	trans	0.123156	0.000860294
Os07g0289800	(No Hit)	7	17.7116	ad07005937	15165188	14045650	16545650	-2.65995	trans	0.118943	0.000307392
Os11g0701000	Class III chitinase homologue (OsChib3H-c).	11	8.02986	ad11012468	28457496	27009999	28457496	-1.70264	trans	0.181055	1.24765e-05
Os03g0388900	Caspase, p20 subunit domain containing protein.	12	2.79963	c12.loc25.5	25978149	21039163	26360367	-0.871836	trans	0.327958	6.80292e-09
Os11g0123900	(No Hit)	3	2.39234	AE03000001	51655	51655	1551655	-0.558284	NA	0.449682	1.20139e-12
Os11g0123900	(No Hit)	9	4.23153	c9.loc1	1945771	945771	6945771	-0.765564	NA	0.196592	1.09907e-05
Os05g0157300	4Fe-4S ferredoxin, iron-sulfur binding domain containing protein.	6	2.46925	c6.loc0.5	500546	546	2500546	-0.734378	trans	0.470894	2.21104e-13
Os12g0109500	(No Hit)	1	2.36967	c1.loc40.5	40532667	37032667	43026448	0.469239	NA	0.129975	0.000100762
Os01g0164800	Hypothetical protein.	1	12.1513	c1.loc3	3032667	1532667	4032667	-1.41518	cis	0.160399	1.90867e-05
Os07g0251200	Harpin-induced 1 domain containing protein.	4	3.04967	c4.loc18.5	19208312	10517714	28708312	0.775767	trans	0.129098	0.000115975
Os07g0251200	Harpin-induced 1 domain containing protein.	11	2.61796	ad11000889	2374332	509999	7009999	0.653303	trans	0.202419	2.40654e-06
Os07g0251200	Harpin-induced 1 domain containing protein.	12	3.51669	c12.loc16.5	16978149	7478149	19478149	0.744096	trans	0.460126	5.26334e-13
Os02g0250400	Lipolytic enzyme, G-D-S-L family protein.	1	2.61134	P0770_1	43026448	42532667	43026448	1.22411	trans	0.250007	7.96599e-08
Os02g0250400	Lipolytic enzyme, G-D-S-L family protein.	12	5.24885	c12.loc23	23478149	21478149	26360367	0.928835	trans	0.117616	0.000118901
Os07g0195300	(No Hit)	7	11.841	c7.loc4.5	5545650	4545650	6045650	-1.91667	cis	0.186243	3.00134e-05
Os03g0107100	(No Hit)	7	5.51395	c7.loc20	21045650	17545650	24545650	-2.31016	trans	0.152221	0.000187212
Os03g0107100	(No Hit)	12	3.54589	ad12000079	478149	478149	2478149	-1.85825	trans	0.12715	5.04702e-05
Os04g0635600	Conserved hypothetical protein.	4	3.91246	c4.loc33	33708312	31614944	34552668	1.44358	NA	0.093068	0.000433297
Os12g0111500	BTB/POZ domain containing protein.	1	3.09004	c1.loc9.5	9532667	5532667	12032667	0.688666	trans	0.112593	0.000124083
Os12g0111500	BTB/POZ domain containing protein.	4	2.69862	ah04001083	25902384	21708312	28708312	0.762551	trans	0.154479	0.000166062
Os12g0111500	BTB/POZ domain containing protein.	9	2.71498	c9.loc7	7945771	6445771	9445771	0.770261	trans	0.280986	1.75292e-08
Os12g0111500	BTB/POZ domain containing protein.	12	3.8153	c12.loc25.5	25978149	21039163	26360367	0.872274	trans	0.114938	0.000141012
Os04g0610500	Peptidase M24, methionine aminopeptidase family protein.	12	3.17009	ad12009568	26360367	19978149	26360367	0.421918	trans	0.149468	0.000216602
Os01g0167900	Conserved hypothetical protein.	1	6.44841	c1.loc3.5	3532667	1032667	5032667	0.637631	cis	0.173729	5.92296e-05
Os01g0167900	Conserved hypothetical protein.	4	2.42566	c4.loc31.5	32208312	27208312	34552668	-0.45098	trans	0.117892	3.10884e-05
Os03g0339300	Peroxidase (EC 1.11.1.7).	12	3.05845	ah12000617	13088890	5978149	18316669	0.469243	trans	0.0786534	0.000528825
Os03g0856700	Ga20 oxidase (Fragment).	12	3.69439	c12.loc25.5	25978149	23978149	26360367	-0.521185	trans	0.108575	5.95606e-05
Os10g0579400	WRKY transcription factor 66.	1	2.36981	P0770_1	43026448	40032667	43026448	-0.949562	trans	0.212411	7.89872e-08
Os10g0579400	WRKY transcription factor 66.	6	2.33379	c6.loc29.5	29500546	25000546	32085678	-0.529786	trans	0.371036	3.84378e-10
Os10g0579400	WRKY transcription factor 66.	10	3.38682	ad10011436	23660646	21657808	23660646	-0.588747	cis	0.175552	5.36702e-05
Os10g0579400	WRKY transcription factor 66.	12	5.75191	c12.loc25.5	25978149	25159408	26360367	-0.731336	trans	0.120881	9.58252e-05
Os07g0518200	Hypothetical protein.	7	8.81571	c7.loc18.5	19545650	18045650	22545650	0.822623	cis	0.270382	2.81365e-08
Os12g0167700	Hypothetical protein.	12	3.97621	c12.loc2	2478149	1028146	4423242	0.449093	cis	0.223661	3.73638e-06
Os02g0644000	C13 endopeptidase NP1 (Fragment).	1	2.43393	ad01005077	11527278	9032667	15532667	-1.03191	trans	0.303476	3.22762e-08
Os02g0644000	C13 endopeptidase NP1 (Fragment).	2	9.75395	c2.loc26	26003546	23503546	28503546	-1.80669	cis	0.794599	5.89121e-31
Os12g0291100	Ribulose bisphosphate carboxylase, small chain family protein.	12	6.7289	c12.loc22.5	22978149	21039163	24478149	2.1308	trans	0.140776	3.12939e-05
Os10g0392900	Lipolytic enzyme, G-D-S-L family protein.	10	6.83227	AE10004034	13957940	12157808	15043032	0.666504	cis	0.114522	0.000145614
Os07g0598000	NADPH HC toxin reductase (Fragment).	4	3.39248	c4.loc24	24708312	18208312	28708312	1.1048	trans	0.106383	0.000238597
Os07g0598000	NADPH HC toxin reductase (Fragment).	8	2.3113	P0413-2	17659659	9631566	18003172	0.926337	trans	0.11121	1.62288e-05
Os07g0598000	NADPH HC toxin reductase (Fragment).	11	2.40454	c11.loc5	5509999	509999	16009999	0.890713	trans	0.434217	6.8766e-14
Os05g0433200	Conserved hypothetical protein.	2	2.3237	c2.loc17.5	17503546	7176229	20003546	-1.61622	NA	0.516461	4.60485e-15
Os05g0433200	Conserved hypothetical protein.	4	13.6093	c4.loc16	16708312	15208312	18208312	-3.05933	NA	0.131896	0.000152371
Os05g0433200	Conserved hypothetical protein.	11	2.98799	c11.loc2.5	3009999	509999	7009999	-1.7066	NA	0.136998	0.000116386
Os10g0328100	Conserved hypothetical protein.	4	13.9235	c4.loc25.5	26208312	23708312	27708312	-4.0096	trans	0.19543	1.81269e-05
Os04g0626400	Calycin family protein.	4	3.31699	c4.loc27	27708312	22208312	31614944	0.493542	trans	0.147062	0.000245982
Os04g0626400	Calycin family protein.	12	4.22504	c12.loc25.5	25978149	21039163	26360367	0.541871	trans	0.155889	0.000154076
Os05g0550800	Protein kinase domain containing protein.	5	3.20161	P1138	27557093	27000573	29000573	-0.650823	cis	0.169742	7.34308e-05
Os01g0639900	Carbonic anhydrase, chloroplast precursor (EC 4.2.1.1) (Carbonate dehydratase).	3	2.33394	c3.loc36.5	36551655	31051655	36859658	0.388462	trans	0.114553	0.00063982
Os05g0459400	Kinesin, motor region domain containing protein.	12	2.30674	c12.loc17.5	17978149	7478149	21039163	-0.554853	trans	0.123142	0.000414105
Os02g0282900	RNase L inhibitor-like protein.	2	3.70425	c2.loc11.5	11503546	6003546	18003546	-0.80297	cis	0.223562	3.7575e-06
Os10g0140700	Conserved hypothetical protein.	1	2.40505	c1.loc10	10032667	1532667	15032667	0.702868	trans	0.413864	1.8224e-11
Os10g0140700	Conserved hypothetical protein.	12	3.79974	c12.loc8.5	8978149	5978149	16978149	0.8315	trans	0.11363	0.000711818
Os09g0343600	Non-protein coding transcript, uncharacterized transcript.	3	10.0921	ah03002520	35085032	33051655	36051655	-1.38728	trans	0.349519	1.65137e-09
Os09g0512200	Hypothetical protein.	8	2.37217	c8.loc18	18003172	17659659	24003172	-0.872805	trans	0.458729	5.88286e-13
Os09g0512200	Hypothetical protein.	9	2.84426	c9.loc18.5	19445771	16945771	21945771	-0.377169	cis	0.14569	0.000264461
Os03g0103100	Physical impedance induced protein.	3	8.12429	AE03000001	51655	51655	1051655	1.28807	cis	0.215347	6.91789e-07
Os02g0805500	PAP-specific phosphatase HAL2-like (3'(2'),5'-bisphosphate nucleotidase) (EC 3.1.3.7) (3'(2'),5-bisphosphonucleoside 3'(2')- phosphohydrolase) (DPNPase) (Halotolerance protein).	12	2.97472	ad12009568	26360367	25159408	26360367	-0.402063	trans	0.111569	0.000212043
Os01g0962700	Peroxidase 12 precursor (EC 1.11.1.7) (Atperox P12) (PRXR6) (ATP4a).	4	4.93484	c4.loc23.5	24208312	17708312	29464244	1.45257	trans	0.124837	0.000788272
Os01g0962700	Peroxidase 12 precursor (EC 1.11.1.7) (Atperox P12) (PRXR6) (ATP4a).	11	3.75604	c11.loc4	4509999	509999	8009999	1.15903	trans	0.138453	0.000387031
Os01g0962700	Peroxidase 12 precursor (EC 1.11.1.7) (Atperox P12) (PRXR6) (ATP4a).	12	2.62052	AD12003221	8795517	6478149	10613978	1.04769	trans	0.121892	0.000431801
Os10g0205900	(No Hit)	7	3.38433	c7.loc24.5	25545650	21045650	29045650	-0.822482	NA	0.45134	1.0549e-12
Os07g0222200	Protein of unknown function DUF594 family protein.	1	2.48958	c1.loc3	3032667	532667	7032667	1.01804	trans	0.108782	0.000880386
Os03g0854900	(No Hit)	1	2.3153	c1.loc42.5	42532667	38532667	43026448	0.576309	NA	0.181611	3.86352e-05
Os03g0854900	(No Hit)	4	2.36457	c4.loc22.5	23208312	18708312	31208312	0.439604	NA	0.165516	9.21437e-05
Os03g0854900	(No Hit)	7	2.76015	c7.loc11.5	12545650	10045650	13976493	0.400207	NA	0.208455	4.69631e-06
Os03g0729100	Conserved hypothetical protein.	12	3.73103	c12.loc23.5	23978149	21978149	26360367	0.446822	trans	0.258731	4.90017e-07
Os03g0769700	Conserved hypothetical protein.	3	4.55422	c3.loc34	34051655	30551655	36551655	1.46725	cis	0.148818	0.000224174
Os03g0769700	Conserved hypothetical protein.	4	2.47535	c4.loc33.5	34208312	32054979	34552668	1.16642	trans	0.519693	3.45257e-15
Os07g0255200	Eukaryotic protein of unknown function DUF889 family protein.	12	3.07745	c12.loc3	3478149	1978149	7478149	-0.410251	trans	0.214361	6.31882e-06
Os07g0528100	Zn-finger, CCHC type domain containing protein.	8	13.8539	P0425-4	28082344	25003172	28082344	1.17679	NA	0.63429	2.9194e-20
Os08g0145600	Peptidase, trypsin-like serine and cysteine proteases domain containing protein.	8	2.3498	c8.loc3.5	3503172	3172	8305485	-1.48231	cis	0.145435	0.000141551
Os09g0274100	Conserved hypothetical protein.	9	19.0035	P1344	6020311	5496790	6945771	-2.18012	cis	0.260508	4.41081e-07
Os02g0124400	Conserved hypothetical protein.	2	3.2848	c2.loc2	2003546	3546	5003546	-0.394911	cis	0.24755	9.44862e-07
Os12g0148600	Hypothetical protein.	12	5.7014	ah12000042	1028146	478149	2478149	-0.527937	cis	0.257778	5.184e-07
Os12g0420400	Photosystem I reaction center subunit XI, chloroplast precursor (PSI- L) (PSI subunit V).	12	5.75108	c12.loc25.5	25978149	25159408	26360367	1.13601	trans	0.21011	8.02033e-06
Os01g0566100	Conserved hypothetical protein.	3	2.47173	c3.loc7	7051655	3551655	17051655	0.348033	trans	0.472062	9.45242e-14
Os08g0119800	Photosystem II core complex proteins psbY, chloroplast precursor (L- arginine metabolising enzyme) (L-AME) [Contains: Photosystem II protein psbY-1 (psbY-A1); Photosystem II protein psbY-2 (psbY-A2)].	12	4.75025	c12.loc25.5	25978149	21478149	26360367	1.03477	trans	0.528136	1.61232e-15
Os07g0646500	SWIM Zn-finger domain containing protein.	11	2.65873	ah11000725	21038494	19771482	22509999	-0.967515	trans	0.178862	4.41387e-06
Os11g0252900	(No Hit)	3	15.5649	c3.loc23	23051655	19051655	24551655	-1.55117	NA	0.204287	1.13822e-06
Os07g0657300	Conserved hypothetical protein.	4	2.48452	c4.loc0.5	1208312	708312	11708312	0.317181	trans	0.408993	2.60516e-11
Os04g0652700	Nuclease I.	4	3.72291	ah04001488	33523232	32208312	34208312	-0.916648	cis	0.573719	2.06553e-17
Os04g0652700	Nuclease I.	12	4.88274	c12.loc25	25478149	23478149	26360367	1.04737	trans	0.453295	9.04546e-13
Os01g0324400	Hypothetical protein.	1	10.6415	c1.loc11	11032667	10032667	14032667	-0.726169	cis	0.266446	3.09877e-07
Os11g0660400	Plasma membrane H+-ATPase (EC 3.6.1.3).	11	11.6245	c11.loc27.5	28009999	26009999	28457496	-1.52017	cis	0.660942	1.14811e-21
Os02g0712600	Legume lectin, beta domain containing protein.	2	5.99895	c2.loc29.5	29503546	26003546	32003546	-1.11596	cis	0.766455	1.40592e-28
Os01g0750600	Protein kinase domain containing protein.	12	2.70322	c12.loc25.5	25978149	21039163	26360367	0.43824	trans	0.144715	3.33401e-05
Os11g0588400	Disease resistance protein family protein.	11	21.4153	c11.loc22.5	23009999	22009999	23715353	-2.68167	cis	0.0970013	0.000547519
Os11g0565400	Zn-finger, RING domain containing protein.	11	27.7422	c11.loc22	22509999	22009999	23509999	-2.38679	trans	0.125453	0.000100262
Os12g0580600	Conserved hypothetical protein.	1	3.94764	P0298	2718679	1032667	4032667	-0.501335	trans	0.160163	0.000122695
Os03g0197900	Uncharacterized plant-specific domain containing protein.	3	2.53025	c3.loc9.5	9551655	6551655	11051655	-0.503735	trans	0.0986274	0.00084537
Os03g0197900	Uncharacterized plant-specific domain containing protein.	12	3.65455	ad12009568	26360367	25159408	26360367	-0.589214	trans	0.131349	1.02425e-05
Os02g0327500	Arabidopsis protein of unknown function DUF266 family protein.	1	3.71401	P0770_1	43026448	42322366	43026448	0.932512	trans	0.369922	1.095e-11
Os02g0327500	Arabidopsis protein of unknown function DUF266 family protein.	11	3.20027	c11.loc1.5	2009999	509999	6009999	0.439412	trans	0.557067	1.06773e-16
Os01g0961500	Nucleic acid-binding OB-fold domain containing protein.	1	3.0004	c1.loc3.5	3532667	532667	7532667	-1.21482	NA	0.116032	3.30251e-05
Os01g0961500	Nucleic acid-binding OB-fold domain containing protein.	12	13.1306	c12.loc14.5	14978149	13088890	16978149	-2.0517	NA	0.148587	3.59682e-06
Os10g0123200	Cyclin-like F-box domain containing protein.	10	16.0316	c10.loc0.5	1157808	657808	2157808	-1.23377	cis	0.146258	4.19601e-06
Os04g0423200	Hypothetical protein.	2	2.33002	ad02004940	12913698	9003546	19003546	-0.45841	trans	0.152158	0.000187837
Os04g0423200	Hypothetical protein.	9	3.21058	c9.loc18	18945771	17445771	19445771	1.28245	trans	0.134843	0.00046764
Os04g0423200	Hypothetical protein.	12	3.28702	c12.loc25.5	25978149	21039163	26360367	0.559003	trans	0.260908	4.30769e-07
Os09g0441900	Hypothetical protein.	6	3.1183	AD06014592	32085678	26500546	32085678	0.544395	trans	0.163686	0.000101637
Os09g0522100	Dehydration responsive element binding protein 1E (DREB1E protein).	12	3.05922	c12.loc25.5	25978149	21039163	26360367	0.414257	trans	0.131137	3.32224e-05
Os01g0553200	Conserved hypothetical protein.	1	6.41965	c1.loc21.5	21532667	19532667	24532667	-2.50407	cis	0.127667	4.11321e-05
Os07g0541800	KI domain interacting kinase 1.	1	3.26339	c1.loc4	4032667	2032667	7532667	0.750123	trans	0.115111	9.02228e-05
Os07g0541800	KI domain interacting kinase 1.	4	3.14339	ah04001083	25902384	22208312	29208312	0.793674	trans	0.15005	0.000210028
Os07g0541800	KI domain interacting kinase 1.	9	3.74317	ad09003568	7613760	7133333	8564892	0.838285	trans	0.362996	1.02619e-10
Os04g0316200	Protein of unknown function DUF26 domain containing protein.	4	8.59744	c4.loc14.5	15208312	13208312	16708312	-1.90339	cis	0.156083	0.000152489
Os04g0316200	Protein of unknown function DUF26 domain containing protein.	7	2.93717	c7.loc2.5	3545650	1545650	5545650	-1.14753	trans	0.14606	0.000130235
Os05g0410900	TGF-beta receptor, type I/II extracellular region family protein.	5	2.98802	c5.loc16.5	18000573	16446858	23000573	-0.655036	cis	0.3322	5.16641e-09
Os10g0557900	92 kDa type IV collagenase precursor (EC 3.4.24.35) (92 kDa gelatinase) (Matrix metalloproteinase-9) (MMP-9) (Gelatinase B) (GELB).	1	2.30471	P0770_1	43026448	35032667	43026448	0.683574	trans	0.137415	0.000408684
Os06g0687700	T-complex protein 1, eta subunit (TCP-1-eta) (CCT-eta) (HIV-1 Nef interacting protein).	6	7.64781	c6.loc30	30000546	28000546	31000546	-0.550953	cis	0.289767	7.55042e-08
Os01g0929200	Protein kinase domain containing protein.	12	2.52605	c12.loc25.5	25978149	22978149	26360367	0.75485	trans	0.11823	0.000111728
Os12g0145100	Wali7 protein (Fragment).	9	2.79262	ad09003568	7613760	7133333	8445771	0.403362	trans	0.0935063	0.000523024
Os09g0391500	Conserved hypothetical protein.	9	10.2678	c9.loc13.5	14445771	13445771	15445771	3.71546	NA	0.148838	1.8184e-05
Os03g0622100	Transcriptional factor B3 family protein.	1	2.52449	c1.loc8.5	8532667	1532667	11527278	-0.579191	trans	0.548278	2.48e-16
Os01g0168500	WD40-like domain containing protein.	1	16.6123	c1.loc3.5	3532667	2718679	4532667	-2.34197	cis	0.11875	0.000111334
Os01g0266600	Alkyl hydroperoxide reductase/ Thiol specific antioxidant/ Mal allergen domain containing protein.	1	2.74461	c1.loc4	4032667	1532667	11527278	-0.354498	cis	0.133576	4.58115e-05
Os01g0266600	Alkyl hydroperoxide reductase/ Thiol specific antioxidant/ Mal allergen domain containing protein.	12	2.94455	ad12009568	26360367	25159408	26360367	-0.363244	trans	0.111088	0.000177865
Os02g0653400	Transferase family protein.	2	2.70398	c2.loc25	25003546	22003546	31503546	-0.364296	cis	0.248516	8.93044e-07
Os02g0653400	Transferase family protein.	4	2.87961	c4.loc22.5	23208312	17208312	28208312	0.407083	trans	0.331324	5.46926e-09
Os02g0653400	Transferase family protein.	8	3.1336	P0413-2	17659659	11003172	18003172	0.381205	trans	0.230724	2.49793e-06
Os02g0684900	Zn-finger, FYVE type domain containing protein.	12	6.00741	c12.loc25.5	25978149	22978149	26360367	-0.821329	trans	0.307795	2.46153e-08
Os07g0642600	Transcription factors TFIIS, elongin A, CRSP70, conserved domain containing protein.	7	7.69961	c7.loc26.5	27545650	24545650	29045650	-0.702004	cis	0.426905	6.90143e-12
Os01g0511000	LOB domain protein 40.	1	5.09967	c1.loc19.5	19532667	13532667	21532667	-0.710149	cis	0.122834	9.23274e-05
Os02g0595700	Chloroplast elongation factor TuA (EF-TuA) precursor (Fragment).	12	7.21403	c12.loc25.5	25978149	25159408	26360367	0.5662	trans	0.120168	0.000108353
Os02g0239400	(No Hit)	12	10.5172	AE12000541	4423242	3478149	5478149	-1.29052	NA	0.169053	6.45473e-06
Os04g0422700	Conserved hypothetical protein.	1	2.65141	c1.loc3.5	3532667	1532667	11032667	-0.591243	trans	0.467138	2.99804e-13
Os04g0422700	Conserved hypothetical protein.	4	2.55506	c4.loc33	33708312	31614944	34552668	-0.544497	trans	0.399153	5.31648e-11
Os04g0422700	Conserved hypothetical protein.	12	5.90742	c12.loc25.5	25978149	21478149	26360367	-0.799919	trans	0.18637	2.98065e-05
Os11g0678200	DOMON domain containing protein.	11	12.0093	c11.loc27.5	28009999	26509999	28457496	-1.31209	cis	0.339856	3.13143e-09
Os12g0202900	Disease resistance protein family protein.	12	10.6792	c12.loc3.5	3978149	3340063	6478149	-0.779276	NA	0.134215	0.000483277
Os01g0285300	MYB transcription factor.	1	3.89642	ah01000747	10758249	8532667	13532667	0.53067	cis	0.150657	3.76001e-06
Os07g0185000	MAP kinase-like protein.	7	8.71792	c7.loc3.5	4545650	3045650	5545650	-0.94892	cis	0.191807	2.86664e-07
Os07g0580800	(No Hit)	5	3.04014	c5.loc13.5	15000573	5000573	22500573	0.43101	trans	0.152265	3.38849e-06
Os05g0128300	Hypothetical protein.	1	3.6818	c1.loc9	9032667	6032667	11527278	-0.498297	trans	0.263419	3.71117e-07
Os05g0128300	Hypothetical protein.	12	5.6442	c12.loc25	25478149	22978149	26360367	-0.633531	trans	0.113996	0.000278829
Os12g0218300	Hypothetical protein.	12	5.77589	AE12000541	4423242	3478149	6978149	-1.33123	cis	0.123108	0.000166722
Os02g0713700	Protein of unknown function DUF296 domain containing protein.	3	2.62683	c3.loc4	4051655	51655	7051655	0.41377	trans	0.102705	0.000533733
Os04g0641000	RNA polymerase beta subunit domain containing protein.	1	2.62117	c1.loc9	9032667	2032667	11527278	-0.362708	trans	0.104438	0.00052049
Os04g0641000	RNA polymerase beta subunit domain containing protein.	4	3.14309	c4.loc24	24708312	19708312	29464244	-0.404666	trans	0.226985	8.50157e-07
Os04g0641000	RNA polymerase beta subunit domain containing protein.	12	4.82374	c12.loc23	23478149	21478149	26360367	-0.425356	trans	0.12117	0.000953748
Os09g0502200	Beta-1,3-glucanase homologue (Fragment).	12	7.15126	c12.loc22.5	22978149	21039163	24478149	-0.584263	trans	0.143705	0.000293634
Os09g0569900	Hypothetical protein.	5	2.49846	c5.loc1.5	3000573	1500573	9000573	-0.372828	trans	0.565264	4.79373e-17
Os05g0438700	Histone H3.	11	2.51741	c11.loc21	21509999	20009999	26009999	-0.64815	trans	0.132116	9.98114e-05
Os01g0282800	Beta tubulin (Fragment).	12	2.93088	ad12009568	26360367	23978149	26360367	0.349391	trans	0.197701	3.12711e-06
Os04g0632000	Conserved hypothetical protein.	4	16.3456	c4.loc32.5	33208312	32208312	33708312	-1.74397	trans	0.131877	2.05079e-05
Os09g0337300	Ankyrin repeat containing protein.	9	5.6179	c9.loc12	12945771	11945771	14445771	1.03958	trans	0.247755	2.29847e-08
Os06g0609900	Conserved hypothetical protein.	4	2.75058	c4.loc21.5	22208312	17708312	30208312	0.764873	trans	0.127721	0.000169163
Os06g0609900	Conserved hypothetical protein.	6	9.63257	c6.loc25	25000546	22000546	26500546	1.15238	cis	0.153679	4.27121e-05
Os03g0594400	Monosaccharide transporter 2.	12	2.38804	c12.loc19	19478149	9208177	23978149	0.33433	trans	0.199189	2.80956e-06
Os04g0657900	Conserved hypothetical protein.	6	2.68594	c6.loc30.5	30500546	26500546	32085678	0.485335	trans	0.0984635	0.000655774
Os11g0528200	Conserved hypothetical protein.	1	4.24245	c1.loc2.5	2532667	532667	4032667	0.443138	trans	0.234678	1.99104e-06
Os11g0528200	Conserved hypothetical protein.	6	2.542	ad06000001	546	546	1759251	0.35517	trans	0.154645	0.000164602
Os06g0125400	Oligopeptide transporter OPT superfamily protein.	12	5.13542	c12.loc25.5	25978149	25159408	26360367	0.795084	trans	0.143985	0.000151596
Os02g0698800	WRKY transcription factor 66.	4	3.18448	c4.loc31.5	32208312	25902384	34552668	-0.499948	trans	0.122349	0.000897131
Os11g0179900	(No Hit)	1	2.40638	c1.loc40	40032667	36532667	43026448	0.511265	trans	0.135418	0.000453776
Os11g0179900	(No Hit)	4	3.57051	c4.loc23.5	24208312	20208312	29708312	0.492107	trans	0.223124	2.09232e-07
Os05g0332300	Novel serine/threonine protein kinase (CBL-interacting protein kinase 15) (SOS2-like protein kinase PKS3).	5	2.7509	c5.loc13.5	15000573	8500573	17500573	-0.470211	cis	0.189698	1.29707e-06
Os01g0587300	Anthranilate phosphoribosyltransferase-like protein.	7	2.90545	c7.loc17.5	18545650	15165188	23545650	-0.349776	trans	0.122526	0.000888934
Os01g0746700	Glycoside hydrolase, family 5 protein.	1	5.07068	c1.loc31	31032667	28532667	34532667	0.763826	cis	0.162862	7.98526e-06
Os01g0746700	Glycoside hydrolase, family 5 protein.	12	5.23246	ad12009568	26360367	25478149	26360367	-0.754015	trans	0.120967	9.2945e-05
Os06g0528600	Spermidine synthase 1 (EC 2.5.1.16) (Putrescine aminopropyltransferase 1) (SPDSY 1).	1	2.67894	c1.loc2	2032667	32667	4532667	-0.366546	trans	0.123093	8.17044e-05
Os02g0553500	TPR-like domain containing protein.	2	3.3614	c2.loc23	23003546	21003546	28003546	0.381128	trans	0.122018	6.67414e-06
Os02g0553500	TPR-like domain containing protein.	9	2.50727	ad09003568	7613760	6020311	8445771	-0.317684	trans	0.424124	9.84418e-14
Os04g0166000	Conserved hypothetical protein.	1	2.45838	ad01005077	11527278	9032667	21532667	0.911147	trans	0.118363	6.27076e-07
Os04g0166000	Conserved hypothetical protein.	4	14.2854	c4.loc2	2708312	1208312	5208312	1.88256	cis	0.52283	2.39913e-18
Os08g0338000	Conserved hypothetical protein.	6	2.37989	ad06000001	546	546	9000546	-2.92428	trans	0.124233	0.000165912
Os08g0338000	Conserved hypothetical protein.	11	3.49342	c11.loc4.5	5009999	509999	8509999	-4.08979	trans	0.137858	7.85532e-05
Os10g0186200	(No Hit)	4	2.54876	c4.loc26	26708312	20708312	31208312	0.874824	trans	0.550072	2.09086e-16
Os10g0186200	(No Hit)	10	2.37547	ad10011436	23660646	19657808	23660646	0.811037	trans	0.156672	0.000147788
Os10g0186200	(No Hit)	12	4.83744	c12.loc25.5	25978149	25159408	26360367	1.15472	trans	0.116837	2.76127e-05
Os01g0645900	Conserved hypothetical protein.	1	15.9017	c1.loc28.5	28532667	26532667	29532667	-2.57518	trans	0.080068	0.000385799
Os08g0255500	Conserved hypothetical protein.	4	2.34722	AD04013086	34552668	31708312	34552668	0.822323	trans	0.116192	2.88551e-05
Os08g0255500	Conserved hypothetical protein.	6	2.44997	c6.loc1	1000546	546	8000546	-0.820291	trans	0.144316	4.51632e-06
Os08g0255500	Conserved hypothetical protein.	8	2.93525	c8.loc10	10003172	4003172	18003172	-0.959228	cis	0.345678	2.13184e-09
Os08g0255500	Conserved hypothetical protein.	10	3.47129	c10.loc15.5	16157808	11157808	19157808	-1.11672	trans	0.302199	3.49574e-08
Os08g0255500	Conserved hypothetical protein.	12	3.78557	c12.loc4.5	4978149	1478149	7978149	1.0205	trans	0.237401	4.30507e-07
Os01g0838300	Conserved hypothetical protein.	1	8.58862	c1.loc38.5	38532667	36532667	40532667	1.22081	trans	0.108559	0.000371495
Os10g0446800	Conserved hypothetical protein.	10	7.52061	c10.loc15.5	16157808	13957940	18157808	-1.5538	cis	0.113154	0.000768643
Os01g0750400	Leucine-rich repeat, plant specific containing protein.	9	3.86135	c9.loc11	11945771	9945771	12364051	0.862597	trans	0.11713	0.000536166
Os10g0148700	Protein of unknown function DUF1210 family protein.	6	2.30157	c6.loc30.5	30500546	27500546	32085678	0.451477	trans	0.122491	0.000408147
Os10g0148700	Protein of unknown function DUF1210 family protein.	10	2.31833	AE10004229	15043032	4657808	18657808	-0.489283	trans	0.167265	8.38892e-05
Os01g0854500	Homeobox domain containing protein.	4	2.50668	c4.loc32	32708312	23708312	34552668	-0.367808	trans	0.149315	3.02457e-05
Os03g0800500	Putative small multi-drug export family protein.	3	3.45796	ah03002520	35085032	32051655	36551655	-0.381471	cis	0.125068	0.000117928
Os01g0750900	Conserved hypothetical protein.	1	3.13035	c1.loc3	3032667	532667	5442909	0.452269	trans	0.180382	4.13059e-05
Os01g0750900	Conserved hypothetical protein.	9	2.44435	ad09003371	7133333	5496790	9945771	0.391835	trans	0.199658	6.40141e-06
Os10g0422400	(No Hit)	4	4.31754	c4.loc22	22708312	18208312	25902384	0.679879	NA	0.12821	3.47623e-05
Os10g0422400	(No Hit)	6	3.36474	c6.loc25	25000546	21500546	27500546	0.532566	NA	0.290624	3.78765e-09
Os08g0374600	Receptor kinase-like protein.	1	2.64176	c1.loc42.5	42532667	40532667	43026448	0.727496	trans	0.208442	8.80447e-06
Os04g0222200	(No Hit)	2	2.77664	c2.loc27	27003546	22503546	32503546	1.21058	NA	0.229071	2.74555e-06
Os04g0222200	(No Hit)	6	7.45139	c6.loc4	4000546	3000546	5500546	-1.67287	NA	0.350853	1.51072e-09
Os03g0700700	Lipoxygenase (EC 1.13.11.12).	3	5.25995	c3.loc29	29051655	26051655	32051655	-0.57289	cis	0.218318	5.05638e-06
Os06g0235200	Protein of unknown function DUF231 domain containing protein.	6	9.12573	c6.loc8	8000546	6500546	10000546	-1.7914	cis	0.143217	0.000301274
Os02g0573200	Cryptochrome 1.	12	2.36787	c12.loc25.5	25978149	22978149	26360367	-0.435914	trans	0.541674	4.62254e-16
Os01g0240700	Retrotransposon gag protein family protein.	4	5.00203	c4.loc24	24708312	21208312	28208312	0.549868	trans	0.104053	0.000786107
Os07g0129200	PR1a protein.	7	3.10312	c7.loc0.5	1545650	1045650	3874428	-0.759403	cis	0.100552	0.000952136
Os05g0262000	(No Hit)	6	14.7389	P0030	9093390	8000546	10000546	-2.99698	NA	0.118265	0.000694556
Os02g0751100	Peptidase A1, pepsin family protein.	12	3.8835	c12.loc23	23478149	21039163	25978149	-0.543769	trans	0.151269	0.000196899
Os08g0467500	Abscisic acid and stress inducible (A22) gene.	7	2.81801	c7.loc21.5	22545650	17045650	27545650	-0.399131	trans	0.504433	1.32318e-14
Os02g0786900	PR-1a pathogenesis related protein (Hv-1a) precursor.	12	3.87038	c12.loc23	23478149	21478149	26360367	-0.601413	trans	0.296349	5.03018e-08
Os07g0215100	(No Hit)	6	13.2631	P0030	9093390	8000546	10000546	-1.61846	NA	0.177363	4.86578e-05
Os08g0124700	Resistance protein candidate (Fragment).	8	6.64114	c8.loc0.5	503172	3172	3003172	-1.4014	cis	0.133792	0.000494094
Os03g0802200	Hypothetical protein.	3	3.68845	ah03002520	35085032	32051655	36551655	-0.699748	cis	0.148318	0.000139512
Os04g0578600	Ferric reductase-like transmembrane component family protein.	1	2.75464	c1.loc2.5	2532667	32667	5032667	-0.929725	trans	0.122791	0.000876784
Os02g0710500	Receptor protein kinase.	12	2.81113	c12.loc18.5	18978149	13088890	23978149	0.485414	trans	0.152128	0.000140707
Os08g0531000	Diphosphonucleotide phosphatase 1 precursor.	1	3.49674	c1.loc3.5	3532667	2032667	7032667	-0.617954	trans	0.144584	9.26075e-05
Os08g0531000	Diphosphonucleotide phosphatase 1 precursor.	12	2.53912	AD12005134	13692921	7978149	17478149	-0.556287	trans	0.142533	0.000102853
Os01g0645400	Dimethylaniline monooxygenase-like protein (Flavin-containing monooxygenase YUCCA).	12	2.84544	c12.loc23	23478149	17478149	26360367	-0.362974	trans	0.586926	5.36302e-18
Os06g0247000	Avr9/Cf-9 rapidly elicited protein 231.	1	3.85592	P0298	2718679	1532667	4032667	0.556911	trans	0.428741	1.53855e-16
Os01g0618700	Lipase, class 3 family protein.	12	4.79635	c12.loc25.5	25978149	23478149	26360367	0.732106	trans	0.304615	3.0054e-08
Os06g0730900	Peptidase A22B, minor histocompatibility antigen H13 family protein.	6	19.4301	c6.loc32	32000546	31020945	32085678	-1.26142	cis	0.153078	8.19146e-05
Os02g0532300	Alpha/beta hydrolase fold domain containing protein.	2	6.97505	c2.loc20.5	20503546	19003546	21999714	1.03439	cis	0.106901	0.000848089
Os03g0717200	Hypothetical protein.	3	2.37354	c3.loc31	31051655	22051655	35551655	0.451267	cis	0.156135	0.00015207
Os07g0573800	Pyridoxamine 5'-phosphate oxidase-related domain containing protein.	3	3.1388	AE03000267	1805512	551655	4551655	-0.693551	trans	0.152258	0.000186839
Os07g0573800	Pyridoxamine 5'-phosphate oxidase-related domain containing protein.	7	5.62072	c7.loc22.5	23545650	20045650	26545650	-0.841316	cis	0.180139	4.18555e-05
Os01g0629600	Peptidase S10, serine carboxypeptidase family protein.	1	3.21731	c1.loc27.5	27532667	24032667	32018544	-0.738878	cis	0.297269	4.75132e-08
Os06g0477400	Hypothetical protein.	3	3.58477	c3.loc3	3051655	51655	5551655	-0.707415	trans	0.200974	1.33416e-05
Os09g0357500	Protein of unknown function DUF1263 domain containing protein.	4	4.20293	c4.loc23.5	24208312	20208312	28708312	0.771354	NA	0.244557	3.45377e-07
Os03g0123800	Conserved hypothetical protein.	1	5.29824	P0770_1	43026448	42532667	43026448	1.25972	trans	0.128355	0.000656333
Os03g0123800	Conserved hypothetical protein.	3	2.86122	c3.loc4	4051655	51655	7551655	0.400601	cis	0.193466	2.0198e-05
Os03g0123800	Conserved hypothetical protein.	12	3.24017	AE12004448	21039163	18478149	23978149	0.514179	trans	0.138323	0.000128156
Os02g0181300	WRKY transcription factor 71 (Transcription factor WRKY09).	1	2.59522	P0770_1	43026448	40532667	43026448	1.85971	trans	0.140129	0.000116778
Os04g0466000	Conserved hypothetical protein.	4	4.18658	c4.loc22	22708312	18208312	25902384	0.815366	cis	0.148054	0.000233416
Os01g0760300	Conserved hypothetical protein.	12	4.09333	c12.loc23	23478149	21039163	26360367	-0.433872	trans	0.260072	4.52618e-07
Os02g0120600	Ubiquitin-conjugating enzyme E2-17 kDa 9 (EC 6.3.2.19) (Ubiquitin- protein ligase 9) (Ubiquitin carrier protein 9) (UBCAT4B).	3	2.61196	c3.loc7.5	7551655	4051655	14051655	0.522217	trans	0.133719	0.000495979
Os02g0120600	Ubiquitin-conjugating enzyme E2-17 kDa 9 (EC 6.3.2.19) (Ubiquitin- protein ligase 9) (Ubiquitin carrier protein 9) (UBCAT4B).	8	2.52378	c8.loc4	4003172	3172	9503172	0.561079	trans	0.0983808	0.000129947
Os01g0142100	Peptidase M50 family protein.	12	8.53912	c12.loc22.5	22978149	21478149	24478149	0.764436	trans	0.096183	0.000151539
Os03g0729500	Growth-regulating factor 6.	9	2.71185	ah09000464	11889475	10445771	12364051	0.549032	trans	0.136195	1.05484e-05
Os03g0607200	Gibberellin regulated protein family protein.	1	2.38733	c1.loc9	9032667	1532667	11527278	-0.64296	trans	0.0806074	0.000463261
Os03g0607200	Gibberellin regulated protein family protein.	3	2.69582	c3.loc25.5	25551655	18551655	32051655	0.792894	cis	0.0936998	0.000180487
Os03g0607200	Gibberellin regulated protein family protein.	4	4.19155	c4.loc25	25708312	22208312	28708312	-0.795098	trans	0.125892	0.000746174
Os03g0607200	Gibberellin regulated protein family protein.	10	2.82511	ad10011436	23660646	21657808	23660646	-0.669801	trans	0.454585	8.1705e-13
Os02g0582600	Heavy metal transport/detoxification protein domain containing protein.	12	2.54192	AD12003221	8795517	5478149	18978149	0.549224	trans	0.128086	1.34177e-05
Os01g0364500	(No Hit)	4	12.2301	c4.loc27.5	28208312	26708312	30208312	0.917063	NA	0.0946363	0.000142358
Os03g0676400	VQ domain containing protein.	1	2.96362	c1.loc42.5	42532667	40532667	43026448	1.75426	trans	0.0990862	0.000102872
Os08g0390200	2-oxoglutarate-dependent oxygenase.	1	2.60617	c1.loc3	3032667	1032667	5442909	-0.508218	trans	0.175225	6.30675e-07
Os08g0390200	2-oxoglutarate-dependent oxygenase.	6	2.90774	c6.loc27.5	27500546	24500546	32085678	-0.508364	trans	0.149016	0.000221839
Os08g0390200	2-oxoglutarate-dependent oxygenase.	9	3.21519	ad09003568	7613760	6020311	8445771	-0.562822	trans	0.142558	0.00013399
Os08g0390200	2-oxoglutarate-dependent oxygenase.	12	5.76667	ad12009568	26360367	25159408	26360367	-0.72156	trans	0.113725	0.000581118
Os03g0255100	Beta-galactosidase (EC 3.2.1.23).	3	3.2079	c3.loc7	7051655	4051655	9551655	-0.550005	cis	0.565943	3.52229e-17
Os04g0224000	Conserved hypothetical protein.	4	16.2642	c4.loc6	6708312	4708312	11851091	-2.24772	cis	0.127556	1.17992e-08
Os04g0224000	Conserved hypothetical protein.	11	2.81001	ad11000889	2374332	509999	6009999	-1.01996	trans	0.610974	5.5163e-23
Os10g0130800	NB-ARC domain containing protein.	1	2.57792	ah01001514	22528829	19532667	25532667	-0.909234	trans	0.147667	5.63676e-05
Os10g0130800	NB-ARC domain containing protein.	10	25.0073	AD10000290	657808	657808	1657808	-2.1129	trans	0.103684	0.000615172
Os02g0666700	Permease for cytosine/purines, uracil, thiamine, allantoin family protein.	1	3.0185	ad01005077	11527278	9032667	14532667	0.390599	trans	0.334205	4.53394e-09
Os02g0666700	Permease for cytosine/purines, uracil, thiamine, allantoin family protein.	2	3.10728	c2.loc28.5	28503546	23503546	33003546	0.389306	cis	0.222135	4.07427e-06
Os02g0666700	Permease for cytosine/purines, uracil, thiamine, allantoin family protein.	12	2.95272	c12.loc25	25478149	21978149	26360367	0.394264	trans	0.188761	2.61505e-05
Os01g0776200	Hypothetical protein.	1	7.68469	ad01015967	35004948	34032667	35532667	-0.608292	NA	0.121978	0.00054874
Os05g0475400	Alanine:glyoxylate aminotransferase-like protein (Fragment).	4	2.45751	AE04005953	29464244	26708312	31208312	-0.45618	trans	0.146176	0.000257765
Os05g0475400	Alanine:glyoxylate aminotransferase-like protein (Fragment).	9	3.89265	c9.loc17	17945771	16445771	19019232	0.492426	trans	0.219028	4.85755e-06
Os01g0914300	Plant lipid transfer/seed storage/trypsin-alpha amylase inhibitor domain containing protein.	1	2.51049	c1.loc41	41032667	36532667	43026448	0.770224	cis	0.186612	2.94141e-05
Os11g0184900	OsNAC5 protein.	11	3.10902	c11.loc3	3509999	1009999	7509999	-0.57897	cis	0.141015	4.89559e-07
Os11g0225300	NBS-LRR disease resistance protein homologue (Fragment).	11	5.22973	c11.loc7	7509999	5009999	12509999	-1.13899	cis	0.46199	1.14651e-15
Os05g0560000	Photosystem I reaction center subunit VI, chloroplast precursor (PSI- H) (Light-harvesting complex I 11 kDa protein) (GOS5 protein).	12	5.46805	c12.loc23	23478149	21478149	25159408	1.21744	trans	0.206888	9.60231e-06
Os06g0118600	Conserved hypothetical protein.	5	2.87162	ah05000101	1500573	1500573	7000573	-1.8741	trans	0.133575	0.000154212
Os06g0118600	Conserved hypothetical protein.	6	19.2507	c6.loc1	1000546	546	1500546	-4.09672	cis	0.124145	0.000253417
Os12g0124000	SMAD/FHA domain containing protein.	12	5.58368	c12.loc23	23478149	21478149	26360367	0.84377	trans	0.187377	4.93843e-07
Os01g0739700	Glycoside hydrolase, family 17 protein.	1	3.05617	c1.loc9	9032667	2032667	11527278	-0.693304	trans	0.109656	6.78241e-05
Os04g0132500	Protein kinase domain containing protein.	4	3.92125	c4.loc31.5	32208312	29708312	34552668	-0.880816	trans	0.135264	1.23125e-05
Os04g0132500	Protein kinase domain containing protein.	6	3.01722	c6.loc32	32000546	25000546	32085678	-0.746093	trans	0.246099	1.02823e-06
Os04g0132500	Protein kinase domain containing protein.	7	2.47889	c7.loc2	3045650	1045650	5045650	-0.694836	trans	0.469305	2.20009e-13
Os01g0328200	Conserved hypothetical protein.	3	2.63991	c3.loc0.5	551655	51655	3551655	-1.07917	NA	0.131624	0.000123735
Os02g0809900	Quinonprotein alcohol dehydrogenase-like domain containing protein.	1	2.33455	c1.loc7	7032667	4032667	10532667	-0.541708	trans	0.100437	0.000701588
Os10g0507900	(No Hit)	4	2.75038	c4.loc0.5	1208312	708312	11708312	0.550667	NA	0.123554	0.000154736
Os08g0364900	Pirin-like protein.	8	2.36557	c8.loc17.5	17503172	8503172	18003172	0.552048	cis	0.133566	0.000499959
Os08g0364900	Pirin-like protein.	9	3.4231	c9.loc17.5	18445771	16945771	19445771	0.47401	trans	0.419475	1.20322e-11
Os06g0148200	Lipolytic enzyme, G-D-S-L family protein.	10	2.70852	ad10010334	21299462	19657808	23660646	0.486898	trans	0.196395	1.28742e-06
Os04g0119000	Conserved hypothetical protein.	1	2.49366	c1.loc40	40032667	36532667	43026448	0.942181	trans	0.092365	0.000540766
Os04g0119000	Conserved hypothetical protein.	4	4.53996	c4.loc25	25708312	22208312	28708312	0.867875	trans	0.184796	3.24808e-05
Os04g0119000	Conserved hypothetical protein.	12	4.10275	c12.loc22.5	22978149	17478149	26360367	0.75387	trans	0.117437	0.000734923
Os10g0498000	Epoxide hydrolase.	12	2.62445	c12.loc25	25478149	22478149	26360367	-0.536786	trans	0.169908	7.27799e-05
Os03g0759500	Origin recognition complex subunit 5 (Fragment).	7	2.31822	ad07004923	11972211	10772880	13545650	-0.353218	trans	0.161463	0.000114468
Os03g0759500	Origin recognition complex subunit 5 (Fragment).	9	2.3463	ah09000464	11889475	8945771	12364051	0.374482	trans	0.0998682	0.000868079
Os10g0478100	Heat shock protein DnaJ, N-terminal domain containing protein.	10	3.52341	c10.loc18.5	19157808	16157808	21157808	-0.530431	cis	0.134175	0.000135427
Os04g0151800	Argonaute and Dicer protein, PAZ domain containing protein.	1	2.67815	c1.loc4	4032667	1532667	12032667	-0.343507	trans	0.429369	5.29506e-12
Os04g0151800	Argonaute and Dicer protein, PAZ domain containing protein.	12	4.30331	c12.loc22.5	22978149	21039163	26360367	-0.413714	trans	0.130974	0.000572497
Os05g0545500	Conserved hypothetical protein.	5	11.2361	c5.loc26	27500573	27000573	28000573	-1.14927	NA	0.256606	5.55514e-07
Os05g0545500	Conserved hypothetical protein.	7	2.36783	c7.loc28.5	29545650	22045650	29663920	-0.59419	NA	0.159359	0.000128074
Os04g0641400	RNA-binding region RNP-1 (RNA recognition motif) domain containing protein.	12	2.73937	c12.loc14.5	14978149	6978149	25159408	0.384188	trans	0.600335	1.30494e-18
Os01g0842500	Laccase (EC 1.10.3.2).	12	4.059	c12.loc23	23478149	21478149	26360367	1.26289	trans	0.187896	2.742e-05
Os04g0489400	Hypothetical protein.	4	17.9224	c4.loc26	26708312	24708312	27708312	-5.1691	NA	0.163116	0.000104784
Os05g0387300	Hypothetical protein.	6	2.31048	ah06001297	23974286	21500546	27500546	0.848401	trans	0.187528	2.79766e-05
Os02g0234500	UOS1.	12	5.52463	c12.loc23	23478149	21478149	25159408	0.725721	trans	0.204409	1.10248e-05
Os10g0470700	Peptide transporter.	10	3.55489	c10.loc17.5	18157808	15657808	21157808	-0.671855	cis	0.676334	1.57624e-22
Os03g0446000	(No Hit)	2	3.92972	c2.loc22	22003546	21003546	28503546	-0.836443	NA	0.193179	2.05192e-05
Os05g0239900	Non-protein coding transcript, uncharacterized transcript.	5	4.63775	c5.loc13.5	15000573	8000573	17500573	0.521138	cis	0.481494	9.25671e-14
Os05g0587600	Non-protein coding transcript, unclassifiable transcript.	12	4.0552	ad12009568	26360367	25478149	26360367	0.456709	trans	0.218282	5.06643e-06
Os01g0114400	Protein kinase domain containing protein.	1	14.3661	c1.loc1	1032667	32667	2032667	1.55619	cis	0.110162	0.000678773
Os01g0260100	Kinesin heavy chain (Fragment).	10	2.35698	ad10011436	23660646	20657808	23660646	0.417776	trans	0.153229	7.60016e-05
Os08g0207800	Peptidase aspartic family protein.	8	4.70817	c8.loc6.5	6503172	3503172	9003172	0.59258	cis	0.292385	6.42694e-08
Os10g0113100	Aldo/keto reductase family protein.	3	2.50411	c3.loc15.5	15551655	10551655	24051655	0.364159	trans	0.513697	5.882e-15
Os04g0574100	Exostosin-like family protein.	4	6.59168	c4.loc29	29708312	27708312	30708312	0.515881	cis	0.135965	0.000440964
Os06g0487300	Hypothetical protein.	6	13.6196	AD06008483	19079385	12500546	20500546	-2.48054	cis	0.124385	0.00020316
Os07g0557100	Delayed-early response protein/equilibrative nucleoside transporter family protein.	4	2.30325	c4.loc23	23708312	17009915	29464244	0.392015	trans	0.182937	9.65766e-06
Os02g0728900	Ankyrin repeat containing protein.	1	3.00546	c1.loc11	11032667	8532667	21532667	0.349537	NA	0.107868	0.000411911
Os08g0487900	Esterase/lipase/thioesterase domain containing protein.	9	2.50937	AD09003729	8010172	6445771	11445771	0.546374	trans	0.22352	9.41264e-07
Os08g0487900	Esterase/lipase/thioesterase domain containing protein.	12	4.04462	ad12009568	26360367	25159408	26360367	0.660042	trans	0.11624	9.74348e-05
Os11g0646900	(No Hit)	1	2.58054	c1.loc42.5	42532667	38032667	43026448	0.584002	NA	0.275649	1.31721e-08
Os11g0646900	(No Hit)	4	5.4203	c4.loc26	26708312	22208312	29208312	0.557022	NA	0.448574	1.31014e-12
Os05g0468700	Ammonium transporter.	1	2.39457	c1.loc42.5	42532667	37532667	43026448	1.19758	trans	0.280198	1.35447e-07
Os05g0468700	Ammonium transporter.	8	2.43833	c8.loc4	4003172	3172	14026937	0.576557	trans	0.216204	2.02029e-06
Os04g0644400	Proline-rich-like protein.	12	6.21123	ad12009568	26360367	25478149	26360367	1.09916	trans	0.140329	5.46993e-05
Os05g0404700	CW-type Zn-finger domain containing protein.	6	3.21399	AD06014592	32085678	28000546	32085678	-0.618802	trans	0.128576	0.000105443
Os07g0622500	(No Hit)	4	2.94967	c4.loc1	1708312	708312	11851091	0.568905	NA	0.155051	0.000161095
Os07g0622500	(No Hit)	4	3.46879	c4.loc22.5	23208312	17708312	27708312	0.674759	NA	0.146808	0.0002493
Os07g0622500	(No Hit)	6	5.30136	c6.loc24	24000546	22000546	26500546	0.764513	NA	0.216491	5.60518e-06
Os10g0418100	Calcium-transporting ATPase 8, plasma membrane-type (EC 3.6.3.8) (Ca(2+)-ATPase isoform 8).	10	3.11625	c10.loc15	15657808	10984317	19157808	-1.2677	cis	0.119172	0.000369014
Os11g0479400	(No Hit)	11	6.21535	c11.loc6.5	7009999	4509999	9718359	-0.649637	trans	0.162457	4.05279e-05
Os06g0245600	Conserved hypothetical protein.	4	2.37583	ah04001083	25902384	20708312	29464244	-0.354407	trans	0.402092	3.57037e-12
Os11g0602700	(No Hit)	11	2.9385	c11.loc25	25509999	22009999	28457496	-0.29308	NA	0.0774615	0.00059931
Os11g0602700	(No Hit)	12	3.38947	ah12001060	25159408	22978149	26360367	-0.366327	NA	0.420608	1.10588e-11
Os02g0526500	Hypothetical protein.	2	9.73227	c2.loc20.5	20503546	19003546	20997122	1.11281	cis	0.189063	1.52408e-07
Os02g0526500	Hypothetical protein.	12	3.70991	c12.loc23.5	23978149	21978149	25978149	0.794672	trans	0.333402	3.72715e-11
Os07g0168300	Glutathione S-transferase GST 40 (EC 2.5.1.18).	7	10.3107	AE07000531	3874428	2545650	4545650	-2.51973	cis	0.600431	1.29161e-18
Os11g0146300	Hypothetical protein.	4	4.02855	c4.loc16	16708312	12208312	20708312	-1.79466	trans	0.159862	1.325e-05
Os12g0602966	Snorkel 1 gene for Ethylene response factor	12	17.3307	ad12009568	26360367	25478149	26360367	7.62397	NA	0.110635	0.000225727
Os08g0242800	Sigma factor SIG6.	4	3.40432	c4.loc24	24708312	18708312	30708312	0.644606	trans	0.334999	4.30498e-09
Os08g0242800	Sigma factor SIG6.	9	2.77248	ad09003568	7613760	6020311	9445771	0.569213	trans	0.187514	2.79989e-05
Os08g0242800	Sigma factor SIG6.	12	4.23133	c12.loc22	22478149	18978149	24978149	0.785121	trans	0.310685	2.05163e-08
Os02g0509500	AT.I.24-5 protein (Fragment).	2	7.70723	ah02001272	18198340	17003546	19503546	-0.770485	cis	0.128952	1.08005e-07
Os10g0530000	Glutathione S-transferase TSI-1 (EC 2.5.1.18) (Glutathione S- transferase 1).	10	4.24104	c10.loc19.5	20157808	17657808	21657808	-1.23693	NA	0.546568	1.50181e-19
Os08g0234400	(No Hit)	6	3.06359	c6.loc2.5	2500546	546	4000546	-1.99614	trans	0.356996	1.0003e-09
Os08g0234400	(No Hit)	8	22.9155	c8.loc8.5	8503172	8305485	9503172	-3.96302	trans	0.125949	0.000743973
Os08g0234400	(No Hit)	11	3.22613	c11.loc20.5	21009999	19771482	22509999	-1.8965	trans	0.138782	9.98094e-09
Os02g0169400	Argonaute 4 protein.	2	10.0322	c2.loc4.5	4503546	3292001	6003546	0.816756	cis	0.560518	2.40154e-21
Os12g0178000	Aldehyde dehydrogenase (EC 1.2.1.3).	12	2.7996	c12.loc25.5	25978149	21039163	26360367	0.396899	trans	0.146607	0.00025196
Os07g0295000	Mitochondrial carrier protein family protein.	2	2.82259	ad02016985	35371461	34572319	35371461	-1.25937	trans	0.571705	2.52804e-17
Os07g0295000	Mitochondrial carrier protein family protein.	7	20.9887	c7.loc14	15045650	13545650	16045650	-2.80617	trans	0.193027	4.68054e-06
Os01g0755500	Transcription factor PCF7 (Fragment).	9	2.99502	ah09000464	11889475	10445771	12364051	0.841984	trans	0.105671	0.000496556
Os10g0370800	Exo-1,3-beta-glucanase precursor (EC 3.2.1.58) (Fragment).	10	16.9968	c10.loc11	11657808	5157808	12657808	-3.24487	cis	0.125839	0.0001622
Os01g0192900	ACC synthase (EC 4.1.1.14) (Fragment).	4	4.15863	c4.loc24.5	25208312	21586427	29208312	0.67291	trans	0.100824	0.00066136
Os04g0690200	(No Hit)	4	2.63058	c4.loc0.5	1208312	708312	11708312	0.527733	NA	0.22522	3.41944e-06
Os04g0690200	(No Hit)	6	3.86013	c6.loc24	24000546	21500546	27000546	0.644541	NA	0.121549	0.00044761
Os12g0277500	RuBisCO subunit binding-protein alpha subunit, chloroplast precursor (60 kDa chaperonin alpha subunit) (CPN-60 alpha) (Fragment).	12	4.82075	ad12009568	26360367	25159408	26360367	0.510414	trans	0.123503	0.000405651
Os01g0111800	Conserved hypothetical protein.	12	2.36295	c12.loc23	23478149	13088890	26360367	0.340566	trans	0.12053	0.000985992
Os03g0221700	S-locus glycoprotein family protein.	1	2.47357	c1.loc22	22032667	19032667	26032667	0.471425	trans	0.482917	8.22493e-14
Os03g0221700	S-locus glycoprotein family protein.	3	3.19835	P1669_1	6524036	3551655	8551655	-0.506513	cis	0.131981	0.000223741
Os02g0481400	(No Hit)	1	3.104	c1.loc42.5	42532667	39532667	43026448	0.552828	trans	0.333101	4.85677e-09
Os02g0481400	(No Hit)	7	2.82053	c7.loc11.5	12545650	10045650	13976493	0.334832	trans	0.262429	3.936e-07
Os02g0727200	(No Hit)	4	8.89383	c4.loc18	18708312	16208312	21208312	-1.20392	trans	0.135056	5.17446e-05
Os02g0727200	(No Hit)	11	4.087	c11.loc1.5	2009999	509999	5009999	-0.933928	trans	0.249753	1.13567e-07
Os12g0501400	UspA domain containing protein.	12	5.99961	c12.loc18.5	18978149	17154111	21039163	0.739935	cis	0.38561	1.39356e-10
Os10g0378100	Cytochrome P450 family protein.	10	11.2167	c10.loc11.5	12157808	11157808	13657808	-3.22518	cis	0.162794	0.000106606
Os08g0414200	BRCT domain containing protein.	4	2.36718	c4.loc23	23708312	18708312	28208312	-0.434335	trans	0.202553	1.22225e-05
Os08g0414200	BRCT domain containing protein.	8	2.57453	P0413-2	17659659	8305485	18003172	-0.414653	trans	0.131873	5.87766e-08
Os01g0221900	Conserved hypothetical protein.	6	3.37404	c6.loc4	4000546	2809541	6500546	-0.430143	trans	0.556096	2.77719e-20
Os04g0569300	Membrane protein.	12	5.04682	c12.loc25.5	25978149	21978149	26360367	1.10029	trans	0.160395	0.000121187
Os10g0188100	Transcription initiation factor IIF, alpha subunit family protein.	6	2.67163	ad06001761	4314091	2809541	7000546	-0.391058	trans	0.118808	0.000350289
Os10g0188100	Transcription initiation factor IIF, alpha subunit family protein.	10	21.8454	c10.loc6.5	7157808	5157808	11657808	-0.908356	cis	0.172025	2.30313e-05
Os10g0188100	Transcription initiation factor IIF, alpha subunit family protein.	10	21.8454	c10.loc7.5	8157808	5157808	11657808	-0.908356	cis	0.663593	8.20858e-22
Os08g0422900	(No Hit)	8	3.30274	AE08001831	9030125	5003172	18003172	0.512886	NA	0.180228	1.8058e-05
Os10g0528400	Glutathione S-transferase, C-terminal domain containing protein.	10	4.14041	c10.loc20	20657808	16657808	21917808	-0.661747	cis	0.244769	1.11099e-06
Os05g0330700	Hypothetical protein.	5	21.1599	c5.loc14.5	16000573	15000573	17000573	-2.89599	cis	0.208472	8.78963e-06
Os02g0813500	Glutathione reductase, cytosolic (EC 1.8.1.7) (GR) (GRase).	9	3.84519	c9.loc6	6945771	5496790	8445771	-0.384611	trans	0.123542	0.000535981
Os08g0190700	Conserved hypothetical protein.	8	5.30353	P0413-2	17659659	15503172	18003172	-0.5576	trans	0.284181	1.06293e-07
Os01g0766400	Conserved hypothetical protein.	1	4.65126	c1.loc34	34032667	32032667	36032667	0.845339	cis	0.117924	0.000699369
Os03g0765200	Peptidase S26A, signal peptidase I family protein.	6	2.72183	c6.loc30.5	30500546	26500546	32085678	-0.430251	trans	0.247668	9.07202e-09
Os11g0107700	Protein kinase domain containing protein.	11	6.31606	ad11000284	509999	509999	2374332	-1.31384	trans	0.210735	7.7505e-08
Os09g0279200	Conserved hypothetical protein.	3	2.37048	AE03002855	11367180	2551655	16051655	-0.369717	trans	0.137095	0.0004156
Os09g0279200	Conserved hypothetical protein.	12	2.96897	c12.loc19.5	19978149	17154111	24478149	-0.426033	trans	0.25427	8.96462e-09
Os03g0619700	(No Hit)	12	5.90095	c12.loc22	22478149	19978149	23978149	-2.36825	trans	0.152013	3.77498e-06
Os03g0325500	Myb, DNA-binding domain containing protein.	3	2.78561	AE03002855	11367180	9753557	15551655	0.541717	cis	0.111201	0.000920214
Os01g0109300	Metal-dependent phosphohydrolase, HD subdomain containing protein.	9	2.74999	c9.loc6.5	7445771	6020311	9945771	-0.477872	trans	0.121654	0.000930126
Os01g0109300	Metal-dependent phosphohydrolase, HD subdomain containing protein.	12	5.70235	ad12009568	26360367	25159408	26360367	-0.631979	trans	0.594738	2.36716e-18
Os08g0534000	(No Hit)	12	3.98161	c12.loc22.5	22978149	17478149	26360367	0.464542	NA	0.211506	7.41734e-06
Os08g0178400	Non-protein coding transcript, unclassifiable transcript.	8	2.45053	P0413-2	17659659	9030125	18003172	-0.434413	trans	0.199264	1.46676e-05
Os07g0628900	KI domain interacting kinase 1.	11	2.61492	c11.loc6.5	7009999	2509999	17509999	0.492844	trans	0.162856	6.90883e-07
Os10g0101900	Hypothetical protein.	4	4.67326	c4.loc24	24708312	21708312	28708312	0.529652	trans	0.273459	7.17208e-10
Os11g0173800	Protein kinase domain containing protein.	12	4.1982	ah12001060	25159408	22978149	26360367	-0.42793	trans	0.126333	0.000729262
Os01g0896500	Rhodanese-like domain containing protein.	5	2.32601	c5.loc0.5	2000573	1500573	8500573	0.426825	trans	0.162975	9.76525e-06
Os11g0533800	Cyclin-like F-box domain containing protein.	1	3.3582	P0770_1	43026448	42532667	43026448	-0.83113	trans	0.105958	0.000273027
Os11g0533800	Cyclin-like F-box domain containing protein.	11	8.16238	ah11000725	21038494	20009999	22009999	-0.619243	trans	0.121037	0.000109525
Os01g0368100	Flavin-containing monooxygenase FMO family protein.	1	4.19404	c1.loc20.5	20532667	14532667	23532667	0.685965	NA	0.112456	0.000930185
Os01g0368100	Flavin-containing monooxygenase FMO family protein.	1	3.11967	P0770_1	43026448	42532667	43026448	1.24838	NA	0.3534	2.23453e-12
Os01g0368100	Flavin-containing monooxygenase FMO family protein.	12	2.71829	ad12009568	26360367	17478149	26360367	0.593671	NA	0.212236	9.55471e-09
Os05g0112200	Dof3 gene (Fragment).	1	2.36022	c1.loc9	9032667	3032667	12032667	-0.372698	trans	0.156972	2.60616e-05
Os05g0112200	Dof3 gene (Fragment).	12	4.19535	c12.loc22.5	22978149	21039163	26360367	-0.505204	trans	0.177527	8.83957e-06
Os04g0107800	(No Hit)	2	8.55728	c2.loc24	24003546	22003546	27003546	-1.23544	NA	0.213764	6.53468e-06
Os04g0107800	(No Hit)	4	6.97827	c4.loc6.5	7208312	3208312	13208312	-1.19969	NA	0.144373	0.000283471
Os10g0392500	Conserved hypothetical protein.	9	3.30919	c9.loc18	18945771	17445771	19445771	-1.45241	trans	0.607898	5.75905e-19
Os10g0392500	Conserved hypothetical protein.	10	2.73466	c10.loc0.5	1157808	657808	4157808	0.7395	trans	0.182995	3.58318e-05
Os11g0666300	(No Hit)	1	4.56155	c1.loc15.5	15532667	12532667	21032667	-0.669589	trans	0.197416	1.62452e-05
Os11g0545300	Peptidase C19, ubiquitin carboxyl-terminal hydrolase 2 family protein.	11	26.5065	c11.loc21.5	22009999	21509999	22509999	-4.92942	trans	0.276118	1.73394e-07
Os07g0563400	Cotton fibre expressed family protein.	7	3.93949	c7.loc20.5	21545650	18045650	25045650	0.439387	cis	0.221893	4.13063e-06
Os01g0644600	Multihaem cytochrome domain containing protein.	12	4.55608	c12.loc25	25478149	21978149	26360367	0.817063	trans	0.308802	2.31031e-08
Os07g0673400	Universal stress protein (Usp) family protein.	3	2.46069	c3.loc10	10051655	3051655	16051655	1.71719	trans	0.272485	2.15828e-07
Os07g0220600	Non-protein coding transcript, uncharacterized transcript.	7	7.66533	c7.loc5.5	6545650	4545650	7265887	1.27661	cis	0.226373	1.04396e-06
Os05g0148000	Conserved hypothetical protein.	5	8.68306	c5.loc3	4500573	1500573	7500573	-1.12977	cis	0.157498	7.12006e-05
Os01g0511700	Hypothetical protein.	1	5.25497	c1.loc14.5	14532667	12174402	21532667	0.776677	cis	0.126946	0.000161169
Os01g0511700	Hypothetical protein.	10	2.81058	ad10001601	3335999	657808	5657808	0.542315	trans	0.134117	0.000109284
Os04g0638700	Conserved hypothetical protein.	9	2.30467	c9.loc7	7945771	6445771	9445771	0.489086	trans	0.115496	0.00079333
Os07g0204100	Conserved hypothetical protein.	7	3.24615	ad07002176	5644438	4045650	7045650	0.452564	cis	0.13138	0.000560503
Os07g0204100	Conserved hypothetical protein.	8	2.5751	AE08001831	9030125	1503172	18003172	0.407232	trans	0.158882	0.000131372
Os02g0834300	Allergen V5/Tpx-1 related family protein.	1	2.48703	c1.loc7	7032667	4032667	10532667	-0.329114	trans	0.130501	1.06982e-05
Os02g0834300	Allergen V5/Tpx-1 related family protein.	12	2.38322	c12.loc17.5	17978149	7978149	24978149	-0.306071	trans	0.375728	8.00873e-12
Os05g0412900	Conserved hypothetical protein.	9	2.66089	AD09003729	8010172	6020311	11445771	0.362774	trans	0.23158	2.37852e-06
Os02g0102600	Ankyrin repeat containing protein.	2	3.26873	ad02000001	3546	3546	2503546	-0.362438	cis	0.134031	0.000500947
Os11g0550300	Conserved hypothetical protein.	11	11.2124	c11.loc21.5	22009999	21038494	22848587	-1.24874	trans	0.53255	1.07708e-15
Os03g0439700	Protein of unknown function DUF1230 family protein.	3	5.10452	c3.loc22.5	22551655	15551655	25551655	0.578545	cis	0.154959	8.78138e-05
Os06g0133400	Conserved hypothetical protein.	6	2.50869	c6.loc2	2000546	546	7000546	-0.753619	cis	0.127612	0.000346542
Os05g0399400	Chitinase (EC 3.2.1.14).	1	3.21064	c1.loc2.5	2532667	532667	4532667	-2.10203	trans	0.213608	6.59192e-06
Os05g0399400	Chitinase (EC 3.2.1.14).	12	2.38558	c12.loc25.5	25978149	18978149	26360367	-1.95139	trans	0.10783	1.87355e-05
Os02g0324700	Conserved hypothetical protein.	1	2.627	c1.loc3	3032667	1032667	6532667	0.347277	trans	0.439675	2.97108e-14
Os02g0324700	Conserved hypothetical protein.	12	2.93529	ad12003645	9547079	7478149	19978149	0.372246	trans	0.115118	0.000437411
Os11g0449000	(No Hit)	4	4.75725	c4.loc24	24708312	21586427	28708312	0.604333	NA	0.164738	3.41321e-05
Os02g0216700	Non-protein coding transcript, unclassifiable transcript.	2	2.31839	c2.loc0.5	503546	3546	11003546	-0.340765	cis	0.192771	2.09847e-05
Os02g0216700	Non-protein coding transcript, unclassifiable transcript.	2	13.8324	c2.loc7	7003546	5503546	9003546	-0.712685	cis	0.114214	0.000199584
Os11g0104400	Fatty acid desaturase subdomain containing protein.	1	2.69753	c1.loc1.5	1532667	32667	4032667	0.742232	trans	0.248907	1.54687e-07
Os05g0190500	Acid phosphatase (Class B) family protein.	12	4.64066	c12.loc25.5	25978149	23478149	26360367	2.14081	trans	0.259997	1.63192e-07
Os06g0163900	Disease resistance protein family protein.	6	9.41429	c6.loc3.5	3500546	2809541	4314091	2.36974	cis	0.147735	0.000237391
Os06g0163900	Disease resistance protein family protein.	10	2.53263	c10.loc12	12657808	2157808	19657808	1.58127	trans	0.326076	7.68195e-09
Os01g0312500	Pectin methylesterase isoform alpha (EC 3.1.1.11) (Fragment).	12	2.53456	c12.loc23.5	23978149	20478149	26360367	0.685198	trans	0.799152	2.26613e-31
Os09g0501700	Ribosomal protein L32e family protein.	9	3.02577	c9.loc19	19945771	19019232	21945771	-0.517097	cis	0.450339	1.14107e-12
Os12g0541500	Elongation factor Ts (EF-Ts).	12	7.957	c12.loc25.5	25978149	25159408	26360367	0.731803	trans	0.183804	2.01142e-05
Os11g0569800	Receptor kinase-like protein.	11	31.02	c11.loc22	22509999	22009999	23009999	-2.95601	trans	0.121084	1.39039e-06
Os05g0125600	Conserved hypothetical protein.	5	12.7379	c5.loc2.5	4000573	1500573	6000573	-0.666167	trans	0.505821	3.64067e-17
Os09g0535900	Phosphatidylinositol-specific phospholipase C, X region domain containing protein.	1	3.83694	P0770_1	43026448	42532667	43026448	0.958269	trans	0.149636	8.64148e-06
Os09g0535900	Phosphatidylinositol-specific phospholipase C, X region domain containing protein.	12	2.59938	c12.loc21.5	21978149	17978149	24978149	0.39718	trans	0.298181	2.37596e-09
Os10g0131100	NB-ARC domain containing protein.	1	2.43829	ah01001514	22528829	19532667	26032667	-0.432025	trans	0.182544	1.34872e-05
Os02g0479300	Pyrophosphohydrolase MazG RS21-C6 family protein.	1	3.06218	P0770_1	43026448	42532667	43026448	-1.75953	trans	0.192884	2.08552e-05
Os02g0479300	Pyrophosphohydrolase MazG RS21-C6 family protein.	2	9.91094	c2.loc17	17003546	15782657	18503546	-1.57879	cis	0.136695	0.000424417
Os01g0301100	Conserved hypothetical protein.	1	3.80781	ah01000747	10758249	9532667	13032667	-0.39024	cis	0.500638	1.83662e-14
Os01g0301100	Conserved hypothetical protein.	3	3.15193	c3.loc1	1051655	51655	4551655	-0.360223	trans	0.590667	3.63213e-18
Os03g0436400	A.thaliana gene induced upon wounding stress.	12	4.50216	c12.loc25	25478149	22478149	26360367	0.433449	trans	0.306593	2.65477e-08
Os09g0517100	Disease resistance protein family protein.	9	2.89321	c9.loc19.5	20445771	19019232	21945771	-0.573656	cis	0.226165	3.24048e-06
Os02g0597200	Hypothetical protein.	2	13.6293	c2.loc24	24003546	22516572	26003546	-1.59412	cis	0.16955	2.97349e-05
Os07g0554500	(No Hit)	7	5.06568	c7.loc20.5	21545650	18545650	25045650	-0.584563	cis	0.46696	3.04141e-13
Os08g0332900	(No Hit)	2	3.67151	c2.loc35	35003546	32503546	35371461	-0.611807	NA	0.221744	7.20068e-07
Os08g0332900	(No Hit)	7	2.42499	ad07005937	15165188	13045650	19045650	-0.510279	NA	0.115014	0.000220938
Os08g0332900	(No Hit)	10	2.30116	AD10000290	657808	657808	10984317	-0.508515	NA	0.600235	2.90275e-18
Os09g0530300	Cytochrome P450 family protein.	9	6.35678	c9.loc20.5	21445771	20945771	22070492	-0.716151	trans	0.418905	1.25528e-11
Os09g0530300	Cytochrome P450 family protein.	11	2.72973	AE11002117	19771482	9718359	21009999	0.491346	trans	0.377887	2.39242e-10
Os04g0311100	Hypothetical protein.	4	17.6981	c4.loc13.5	14208312	13208312	16208312	-1.21971	cis	0.122122	0.000907789
Os04g0311100	Hypothetical protein.	11	2.94704	c11.loc3	3509999	509999	7509999	-0.583773	trans	0.610727	4.67208e-20
Os04g0499200	Enhancer of rudimentary family protein.	4	9.34806	c4.loc26	26708312	24208312	28708312	-0.601839	cis	0.132959	0.000156457
Os07g0115500	Conserved hypothetical protein.	1	2.88546	c1.loc42.5	42532667	40532667	43026448	1.69301	trans	0.102268	0.000815186
Os01g0684400	(No Hit)	1	19.1742	c1.loc29	29032667	28532667	30532667	-0.871348	trans	0.255485	5.93451e-07
Os01g0684400	(No Hit)	12	3.03087	ad12006396	16202396	8978149	18316669	-0.421388	trans	0.105713	0.00057852
Os07g0630800	Lactate/malate dehydrogenase family protein.	5	2.7941	c5.loc17.5	19000573	16446858	24000573	0.440985	trans	0.10744	0.000525421
Os03g0828100	50S ribosomal protein L18.	12	6.12327	c12.loc25.5	25978149	25159408	26360367	0.707201	trans	0.252563	7.04671e-07
Os05g0231700	Tonoplast membrane integral protein ZmTIP4-2.	4	2.45877	c4.loc23	23708312	18708312	31208312	0.50174	trans	0.203363	1.16849e-05
Os05g0231700	Tonoplast membrane integral protein ZmTIP4-2.	12	3.17269	c12.loc22.5	22978149	17154111	26360367	0.518532	trans	0.141797	0.000324656
Os03g0729600	Conserved hypothetical protein.	12	5.4995	ad12009568	26360367	25478149	26360367	1.03858	trans	0.197327	1.63252e-05
Os09g0481200	Photosystem I reaction center subunit V (PSI-G) (Photosystem I 9 kDa protein) (Fragment).	12	4.46447	c12.loc25.5	25978149	25159408	26360367	1.19712	trans	0.162062	2.82104e-05
Os03g0752800	Transcription factor, MADS-box domain containing protein.	8	2.68742	c8.loc10	10003172	8503172	18003172	0.754572	trans	0.132484	0.000132926
Os03g0637800	Protein kinase family protein.	12	2.88884	ah12000833	18316669	9547079	22478149	-0.387222	trans	0.137227	0.000412746
Os11g0181000	(No Hit)	1	4.15347	c1.loc15.5	15532667	12532667	21032667	-0.618635	trans	0.561803	6.73435e-17
Os05g0373400	Paraneoplastic encephalomyelitis antigen family protein.	1	3.80731	P0298	2718679	1032667	4532667	0.502077	trans	0.0846947	0.000302271
Os07g0105600	Photosystem II oxygen evolving complex protein PsbQ family protein.	12	3.76846	c12.loc22.5	22978149	18978149	25159408	0.710052	trans	0.12593	6.864e-06
Os12g0193800	Hypothetical protein.	12	15.5874	AE12000541	4423242	3478149	5978149	2.14903	cis	0.397754	6.91883e-13
Os08g0288000	Hypothetical protein.	11	3.94735	c11.loc5	5509999	509999	9009999	-0.828504	trans	0.222367	1.0308e-06
Os07g0638000	Hypothetical protein.	1	2.54876	c1.loc42.5	42532667	39032667	43026448	-2.61576	trans	0.0929618	0.000999509
Os07g0638000	Hypothetical protein.	7	13.0051	P0388	28214718	26045650	29045650	-3.02457	cis	0.126901	9.75186e-05
Os07g0638000	Hypothetical protein.	11	3.05682	ah11000725	21038494	20009999	22509999	-1.60091	trans	0.141972	4.13796e-05
Os01g0511800	Conserved hypothetical protein.	1	4.80358	c1.loc15.5	15532667	12532667	21532667	-0.839198	cis	0.126126	0.000101979
Os01g0511800	Conserved hypothetical protein.	8	2.35379	ah08000978	18014258	17659659	23003172	-1.0826	trans	0.420582	1.10806e-11
Os03g0794500	Glutamate dehydrogenase (EC 1.4.1.3) (GDH).	1	2.56375	ah01000747	10758249	8532667	15032667	-0.347373	trans	0.183555	3.47548e-05
Os03g0794500	Glutamate dehydrogenase (EC 1.4.1.3) (GDH).	12	3.77506	ad12009568	26360367	25159408	26360367	-0.408818	trans	0.230339	2.55353e-06
Os03g0621400	TPR-like domain containing protein.	3	11.4303	c3.loc23	23051655	18628536	25051655	1.53141	cis	0.574035	2.00099e-17
Os11g0439600	Nod factor binding lectin-nucleotide phosphohydrolase.	11	3.83118	ad11006146	16129821	6509999	18509999	-1.23824	cis	0.149508	0.000216143
Os10g0421500	Hypothetical protein.	10	2.57063	c10.loc16	16657808	11157808	21157808	-0.388494	cis	0.125317	0.000768847
Os07g0129400	Allergen V5/Tpx-1 related family protein.	6	5.24684	c6.loc5.5	5500546	3000546	7500546	0.731852	NA	0.109132	0.000591498
Os11g0546200	ARM repeat fold domain containing protein.	11	25.7174	c11.loc21.5	22009999	21038494	22509999	-1.7019	trans	0.15285	6.08967e-05
Os02g0554800	(No Hit)	2	2.53543	c2.loc22	22003546	20503546	29503546	-0.407173	cis	0.131499	0.000557007
Os04g0590400	GRAS transcription factor domain containing protein.	1	2.58406	c1.loc4	4032667	1532667	7532667	0.397587	trans	0.281148	1.27848e-07
Os04g0590400	GRAS transcription factor domain containing protein.	4	3.71419	c4.loc25	25708312	21708312	28208312	0.445929	trans	0.137539	0.000260383
Os06g0664300	BP-80 vacuolar sorting receptor.	12	2.6635	AD12003221	8795517	5978149	18978149	0.630106	trans	0.366874	5.11444e-10
Os07g0224900	WD40-like domain containing protein.	7	2.98646	c7.loc12	13045650	9481845	15165188	-0.326973	trans	0.131499	0.000147713
Os11g0654000	Hypothetical protein.	11	9.23822	c11.loc27	27509999	25509999	28457496	-0.678394	cis	0.178912	1.28428e-05
Os09g0463600	Plant-specific domain of unknown function 3588 containing protein.	1	2.32306	c1.loc3.5	3532667	532667	7813555	0.387837	trans	0.179185	4.408e-05
Os09g0463600	Plant-specific domain of unknown function 3588 containing protein.	12	2.8675	c12.loc25.5	25978149	22478149	26360367	0.414843	trans	0.139029	0.000375497
Os03g0822000	Alpha-expansin OsEXPA7.	6	2.68859	c6.loc30.5	30500546	27000546	32085678	-0.411974	trans	0.399897	1.04549e-11
Os03g0411100	Nuclear Y/CCAAT-box binding factor A subunit NF-YA.	3	3.77218	c3.loc17	17051655	13551655	23051655	-0.497146	cis	0.536535	7.45845e-16
Os01g0186200	Phototropin.	3	3.23941	c3.loc13.5	13551655	9753557	17051655	0.40545	trans	0.135504	1.31087e-06
Os11g0654800	Hypothetical protein.	11	10.0399	c11.loc27	27509999	26009999	28457496	-1.61011	cis	0.245602	7.14147e-10
Os05g0380300	NBS-LRR protein (Fragment).	5	14.5912	c5.loc16	17500573	17000573	20000573	-1.58123	cis	0.165316	1.44641e-07
Os04g0489600	Basic helix-loop-helix dimerisation region bHLH domain containing protein.	3	2.83699	c3.loc9.5	9551655	7551655	11367180	0.547191	trans	0.169038	7.62645e-05
Os04g0489600	Basic helix-loop-helix dimerisation region bHLH domain containing protein.	4	7.59701	c4.loc25.5	26208312	23708312	28208312	0.889201	cis	0.124243	0.000220181
Os04g0489600	Basic helix-loop-helix dimerisation region bHLH domain containing protein.	9	3.50469	ad09003568	7613760	7133333	8445771	0.621916	trans	0.122284	0.000244456
Os06g0641800	Cytochrome P450 family protein.	3	2.50632	ah03000781	8751498	2551655	15051655	0.341911	trans	0.222173	4.06554e-06
Os06g0641800	Cytochrome P450 family protein.	4	4.10854	c4.loc24	24708312	20208312	28208312	0.47034	trans	0.126116	0.000343769
Os06g0641800	Cytochrome P450 family protein.	8	2.57108	P0413-2	17659659	12003172	18003172	0.345828	trans	0.115522	0.000588429
Os06g0641800	Cytochrome P450 family protein.	9	4.20993	ad09003568	7613760	6445771	8445771	0.438204	trans	0.142492	3.86761e-05
Os04g0620800	NB-ARC domain containing protein.	4	4.95896	c4.loc32	32708312	30208312	34552668	-0.595564	cis	0.0896009	0.000879029
Os06g0166900	Protein kinase domain containing protein.	4	2.72722	c4.loc33	33708312	29464244	34552668	0.42162	trans	0.12126	0.000130692
Os06g0166900	Protein kinase domain containing protein.	12	2.53316	c12.loc23.5	23978149	21039163	26360367	0.408888	trans	0.36255	6.86832e-10
Os06g0235700	(No Hit)	4	3.02976	c4.loc0.5	1208312	708312	11708312	0.574759	NA	0.110629	0.000314516
Os06g0235700	(No Hit)	4	3.41508	c4.loc22.5	23208312	18208312	27708312	0.679009	NA	0.239894	3.51111e-07
Os06g0235700	(No Hit)	6	5.28136	c6.loc24	24000546	22000546	26500546	0.757421	NA	0.295652	5.25228e-08
Os09g0520500	Hypothetical protein.	9	2.30386	c9.loc6.5	7445771	6020311	10945771	-0.508395	trans	0.128948	0.000636343
Os09g0520500	Hypothetical protein.	12	6.16955	ad12009568	26360367	25478149	26360367	-0.766368	trans	0.149289	0.000218664
Os04g0602100	Haem peroxidase, plant/fungal/bacterial family protein.	12	7.22405	c12.loc25.5	25978149	25159408	26360367	0.715262	trans	0.126145	0.00073641
Os03g0586400	Conserved hypothetical protein.	3	2.83339	c3.loc24	24051655	15551655	32051655	-0.49428	cis	0.137872	3.73343e-05
Os04g0405900	Hypothetical protein.	1	3.05447	P0770_1	43026448	42322366	43026448	0.762438	trans	0.197148	1.37513e-06
Os01g0129300	Conserved hypothetical protein.	12	2.69127	c12.loc25	25478149	21478149	26360367	-0.483594	NA	0.244598	1.12208e-06
Os07g0607200	Protein of unknown function DUF751 family protein.	4	2.85308	c4.loc24.5	25208312	17708312	30208312	0.470631	trans	0.427249	6.72503e-12
Os07g0607200	Protein of unknown function DUF751 family protein.	9	2.60411	c9.loc7	7945771	5945771	9945771	0.459197	trans	0.125531	0.000269341
Os07g0607200	Protein of unknown function DUF751 family protein.	12	6.10518	c12.loc25.5	25978149	25159408	26360367	0.689942	trans	0.131556	0.000197078
Os03g0794800	XRN3.	3	10.5285	ah03002520	35085032	33551655	36051655	-0.610263	trans	0.493399	3.40945e-14
Os09g0547500	Lysine decarboxylase-like protein.	3	2.53412	AE03002855	11367180	9051655	15551655	0.566478	trans	0.141774	0.000325057
Os09g0547500	Lysine decarboxylase-like protein.	9	3.02392	AE09005804	22070492	21445771	22070492	-0.6172	cis	0.125484	0.000215995
Os03g0277000	GDP dissociation inhibitor protein OsGDI1.	6	2.42313	c6.loc8.5	8500546	5000546	19000546	-0.409143	trans	0.151122	5.62745e-05
Os01g0813500	Vacuolar protein sorting 36 family protein.	1	13.3257	c1.loc36	36032667	35032667	37032667	-0.701553	trans	0.221151	4.30794e-06
Os02g0467600	Cinnamate 4-hydroxylase CYP73.	3	3.74747	c3.loc4.5	4551655	2551655	8051655	1.26451	trans	0.211712	7.33224e-06
Os12g0484900	(No Hit)	1	3.00034	c1.loc7	7032667	3032667	10032667	-0.696919	trans	0.23462	1.99777e-06
Os12g0484900	(No Hit)	12	4.39597	c12.loc17.5	17978149	13978149	20478149	-0.778249	cis	0.579734	8.96777e-18
Os06g0344900	No apical meristem (NAM) protein family protein.	12	4.93222	c12.loc25	25478149	22478149	26360367	-0.651242	trans	0.126167	0.000735586
Os08g0232000	Non-protein coding transcript, uncharacterized transcript.	8	5.05134	ah08000448	8305485	3003172	10003172	-0.52006	cis	0.113593	0.000817646
Os03g0718800	Physical impedance induced protein.	1	2.69567	c1.loc3.5	3532667	1032667	7032667	-0.898168	trans	0.152652	6.94556e-05
Os03g0255900	Hypothetical protein.	3	2.66178	c3.loc10.5	10551655	8751498	16051655	0.809025	trans	0.125333	0.00027888
Os03g0255900	Hypothetical protein.	4	3.12948	c4.loc22	22708312	18208312	28708312	0.914081	trans	0.172388	6.36735e-05
Os03g0255900	Hypothetical protein.	11	2.77018	c11.loc0.5	1009999	509999	6009999	0.811443	trans	0.622742	9.63809e-26
Os07g0231800	Conserved hypothetical protein.	7	3.12932	AE07000879	7265887	5644438	10545650	-0.440534	cis	0.0809516	4.31539e-07
Os07g0231800	Conserved hypothetical protein.	12	2.89853	c12.loc25.5	25978149	22978149	26360367	-0.416763	trans	0.311661	1.92889e-08
Os04g0559100	Protein of unknown function DUF315 domain containing protein.	12	3.92183	c12.loc25.5	25978149	21478149	26360367	-0.444012	trans	0.209359	8.36489e-06
Os01g0103400	Non-protein coding transcript, unclassifiable transcript.	6	2.33693	ad06000001	546	546	2809541	-1.42283	trans	0.144785	8.85552e-05
Os05g0591900	Hypersensitive-induced response protein.	5	7.05723	c5.loc27.5	29000573	28000573	29075950	-0.536435	trans	0.116343	0.00039307
Os07g0574800	Tubulin alpha-1 chain.	12	4.59461	c12.loc25.5	25978149	25159408	26360367	0.603159	trans	0.239943	1.46976e-06
Os02g0791300	(No Hit)	4	2.35043	c4.loc31	31708312	29464244	34552668	-0.534235	trans	0.263606	3.67002e-07
Os03g0335500	Protein kinase domain containing protein.	1	3.05135	c1.loc8.5	8532667	5532667	10532667	-0.532678	trans	0.157491	0.00014148
Os03g0335500	Protein kinase domain containing protein.	12	4.64325	c12.loc23	23478149	21478149	25978149	-0.657436	trans	0.2382	1.62554e-06
Os07g0614100	Alpha 1-2 subunit of 20S proteasome.	7	6.72714	c7.loc25	26045650	23045650	29045650	-0.937161	cis	0.169812	3.79717e-06
Os05g0417500	Hypothetical protein.	12	5.13991	ad12009568	26360367	25478149	26360367	-0.851262	NA	0.207137	4.72591e-07
Os06g0220600	RNA-binding region containing protein 1 (HSRNASEB) (ssDNA binding protein SEB4) (CLL-associated antigen KW-5). Splice isoform 2.	1	3.69723	P0298	2718679	1032667	4532667	0.922221	trans	0.426651	2.32533e-12
Os08g0194400	Transposase, mutator type family protein.	6	3.64915	c6.loc0.5	500546	546	2809541	-1.57121	NA	0.250672	7.87248e-07
Os08g0194400	Transposase, mutator type family protein.	6	2.90424	c6.loc2	2000546	546	7500546	-1.43697	NA	0.285648	9.71842e-08
Os05g0414600	Conserved hypothetical protein.	5	4.94273	c5.loc18.5	20000573	16500573	23500573	-0.631103	cis	0.453086	9.19562e-13
Os03g0245200	Protein of unknown function DUF1210 family protein.	3	5.45178	P1669_1	6524036	4051655	8051655	-2.21501	cis	0.142984	0.000304996
Os03g0644000	Autophagy protein Apg6 family protein.	3	8.11078	c3.loc25	25051655	23051655	27551655	-0.626095	cis	0.149308	8.60917e-05
Os08g0508500	Peptidase aspartic family protein.	8	2.69687	c8.loc4	4003172	3172	9003172	-1.00284	trans	0.116666	0.000456424
Os02g0217900	17.9 kDa class II heat shock protein.	1	11.8909	c1.loc5	5032667	3532667	6032667	-2.16175	trans	0.166833	1.17727e-05
Os11g0181400	Seven transmembrane protein Mlo4.	1	3.61712	c1.loc3.5	3532667	1032667	5442909	0.559194	trans	0.132537	1.04255e-07
Os11g0181400	Seven transmembrane protein Mlo4.	1	2.56092	c1.loc22	22032667	19032667	25532667	0.435936	trans	0.123613	2.38771e-07
Os11g0181400	Seven transmembrane protein Mlo4.	9	2.30588	AD09003729	8010172	5496790	11445771	0.404348	trans	0.419298	2.54338e-16
Os06g0188500	Non-protein coding transcript, putative npRNA.	1	2.94568	c1.loc7	7032667	4532667	11032667	-1.37519	trans	0.106926	0.000416625
Os06g0188500	Non-protein coding transcript, putative npRNA.	6	2.93705	ad06000001	546	546	8500546	-1.37338	cis	0.22097	9.88694e-07
Os06g0188500	Non-protein coding transcript, putative npRNA.	6	20.3058	ad06001761	4314091	3500546	5000546	-2.92625	cis	0.260523	5.82748e-09
Os06g0188500	Non-protein coding transcript, putative npRNA.	10	3.71106	c10.loc12	12657808	3657808	18157808	-1.73542	trans	0.117421	3.55394e-05
Os05g0131100	Conserved hypothetical protein.	1	2.8004	c1.loc6.5	6532667	32667	9532667	0.332293	trans	0.103263	9.56289e-05
Os05g0131100	Conserved hypothetical protein.	5	5.91493	c5.loc1.5	3000573	1500573	7000573	-0.47593	cis	0.203022	1.19087e-05
Os02g0798900	Cyclin-like F-box domain containing protein.	2	5.86941	c2.loc35	35003546	34572319	35371461	-0.92336	trans	0.169692	7.36288e-05
Os02g0798900	Cyclin-like F-box domain containing protein.	4	3.11704	c4.loc32	32708312	30708312	34552668	-0.692878	trans	0.336083	2.05348e-10
Os02g0798900	Cyclin-like F-box domain containing protein.	7	2.58128	ad07005937	15165188	13045650	19045650	-0.652663	trans	0.13199	1.89624e-05
Os08g0412200	RNA-binding region RNP-1 (RNA recognition motif) domain containing protein.	8	4.28707	P0413-2	17659659	9631566	18003172	-0.451268	trans	0.18357	3.4727e-05
Os09g0340400	Hypothetical protein.	1	3.5131	P0770_1	43026448	42532667	43026448	-2.12129	trans	0.124525	6.11254e-08
Os01g0712600	Conserved hypothetical protein.	1	7.91586	c1.loc30.5	30532667	28532667	32018544	-0.801668	cis	0.447079	6.31597e-18
Os01g0712600	Conserved hypothetical protein.	12	3.44872	ad12009568	26360367	25159408	26360367	0.513997	trans	0.0465242	0.00043342
Os07g0643400	Esterase/lipase/thioesterase domain containing protein.	1	2.5691	c1.loc42.5	42532667	38532667	43026448	-2.99925	trans	0.304154	6.24066e-09
Os07g0643400	Esterase/lipase/thioesterase domain containing protein.	9	2.65007	ad09003928	8564892	7613760	10445771	-1.64871	trans	0.63387	3.06639e-20
Os07g0643400	Esterase/lipase/thioesterase domain containing protein.	11	2.4134	c11.loc20.5	21009999	19238687	22509999	-1.52568	trans	0.345088	2.21698e-09
Os03g0349600	Conserved hypothetical protein.	3	7.85275	c3.loc13.5	13551655	10551655	15551655	-4.04186	cis	0.137331	0.000173357
Os03g0349600	Conserved hypothetical protein.	8	2.32333	c8.loc13.5	13503172	8003172	18003172	-2.18237	trans	0.123187	0.000355263
Os06g0580100	Conserved hypothetical protein.	6	19.0988	c6.loc23.5	23500546	22500546	23974286	-4.73338	cis	0.285734	9.66742e-08
Os07g0102900	Plant MuDR transposase domain containing protein.	7	7.99603	AD07000632	1045650	1045650	2545650	-3.3437	NA	0.359692	8.33725e-10
Os01g0750000	Ras-related protein RIC2.	1	2.83126	c1.loc2.5	2532667	32667	4532667	0.442026	trans	0.228124	2.89803e-06
Os01g0750000	Ras-related protein RIC2.	12	3.98705	c12.loc25.5	25978149	23478149	26360367	0.53067	trans	0.156932	0.000145758
Os11g0550100	Disease resistance protein family protein.	11	11.2585	c11.loc21.5	22009999	21038494	22848587	-0.879966	trans	0.13288	2.78053e-05
Os03g0372500	TA11 protein (Fragment).	3	6.06608	c3.loc13.5	13551655	10551655	16551655	-0.567691	cis	0.114641	8.82964e-05
Os05g0222200	ABC transporter.	12	3.67102	c12.loc25.5	25978149	23478149	26360367	0.449796	trans	0.163443	4.35609e-06
Os11g0189600	Cycloartenol synthase.	5	2.4675	c5.loc22	23500573	18500573	27500573	-0.409336	trans	0.224594	3.54348e-06
Os12g0117600	NPH3 domain containing protein.	1	3.03428	c1.loc9	9032667	5442909	11527278	-0.61177	trans	0.612505	7.47226e-19
Os12g0117600	NPH3 domain containing protein.	12	6.7774	c12.loc23	23478149	21978149	26360367	-0.780861	trans	0.594105	2.53092e-18
Os05g0106900	Cyclin-like F-box domain containing protein.	5	5.06491	c5.loc2	3500573	1500573	7000573	-0.604561	trans	0.152904	5.47555e-06
Os04g0191800	Actin-crosslinking proteins family protein.	4	18.3645	c4.loc6	6708312	4708312	11208312	-1.14295	cis	0.216141	1.31756e-07
Os01g0152300	Histone H2B.1.	1	17.1493	c1.loc3	3032667	1532667	4032667	-7.12478	cis	0.118928	0.000310043
Os12g0107300	Conserved hypothetical protein.	6	3.13492	ad06000001	546	546	1500546	-0.601118	trans	0.138528	0.000109305
Os12g0107300	Conserved hypothetical protein.	11	4.21389	c11.loc4.5	5009999	509999	8509999	-0.720004	trans	0.507829	9.73033e-15
Os11g0149200	Conserved hypothetical protein.	2	2.35478	c2.loc17.5	17503546	7176229	20003546	0.558165	trans	0.321997	8.18322e-10
Os04g0324100	UDP-glucuronosyl/UDP-glucosyltransferase family protein.	4	13.6192	c4.loc14.5	15208312	12708312	16208312	-1.227	cis	0.119989	5.91384e-05
Os04g0324100	UDP-glucuronosyl/UDP-glucosyltransferase family protein.	7	2.57726	c7.loc2	3045650	1045650	5545650	-0.585735	trans	0.142259	0.000203225
Os06g0702700	AIG2-like family protein.	12	2.67747	c12.loc25.5	25978149	21978149	26360367	-0.824784	trans	0.129033	0.000255488
Os10g0470200	Hypothetical protein.	1	3.28009	c1.loc6.5	6532667	3032667	16954460	-0.490824	NA	0.120831	0.000389278
Os10g0470200	Hypothetical protein.	6	2.72865	ad06001761	4314091	3000546	7000546	-0.479632	NA	0.153362	5.12402e-05
Os10g0470200	Hypothetical protein.	6	2.32937	ah06001297	23974286	19079385	27000546	-0.441177	NA	0.129681	0.000175938
Os05g0427800	Ribulose bisphosphate carboxylase large chain precursor (EC 4.1.1.39) (RuBisCO large subunit).	4	3.23859	c4.loc26	26708312	22208312	30208312	0.874627	trans	0.597363	1.79204e-18
Os05g0427800	Ribulose bisphosphate carboxylase large chain precursor (EC 4.1.1.39) (RuBisCO large subunit).	12	4.10189	c12.loc23	23478149	21478149	26360367	0.862029	trans	0.186521	1.61001e-05
Os03g0170200	Hypothetical protein.	6	2.55705	c6.loc27.5	27500546	24000546	30500546	-0.296957	trans	0.110306	0.000644595
Os12g0117900	Non-protein coding transcript, unclassifiable transcript.	12	17.1863	ah12000042	1028146	478149	1978149	-3.25493	cis	0.160867	4.92715e-05
Os04g0597800	Oligopeptide transporter, kidney isoform (Peptide transporter 2) (Kidney H+/peptide cotransporter).	4	3.89995	ad04012082	32054979	29708312	34552668	-0.49928	cis	0.120152	8.85255e-05
Os04g0597800	Oligopeptide transporter, kidney isoform (Peptide transporter 2) (Kidney H+/peptide cotransporter).	6	2.40779	c6.loc3.5	3500546	1759251	7500546	0.434503	trans	0.280508	1.36591e-08
Os08g0422000	Conserved hypothetical protein.	12	3.55769	c12.loc25.5	25978149	21478149	26360367	0.392436	trans	0.143882	0.000290913
Os01g0543200	(No Hit)	3	2.80888	c3.loc3	3051655	51655	6051655	1.61493	NA	0.154381	0.000101164
Os12g0115000	Lipid transfer protein LPT II.	5	2.50031	c5.loc22	23500573	18500573	27500573	-0.565341	trans	0.513659	5.90183e-15
Os10g0447900	Conserved hypothetical protein.	12	3.18786	c12.loc25.5	25978149	22478149	26360367	0.810455	trans	0.448242	1.34454e-12
Os09g0546400	Hypothetical protein.	1	3.63907	c1.loc4.5	4532667	2032667	7532667	0.429503	trans	0.11891	0.000228901
Os09g0546400	Hypothetical protein.	9	2.55595	c9.loc6.5	7445771	4945771	9945771	0.358003	trans	0.195234	4.03833e-06
Os06g0280900	Conserved hypothetical protein.	6	13.9624	c6.loc10	10000546	8000546	11500546	-2.44336	cis	0.415811	1.57862e-11
Os02g0606200	Zn-finger, B-box domain containing protein.	2	11.7128	c2.loc24	24003546	22003546	26503546	-2.2634	cis	0.478381	1.19753e-13
Os03g0719400	Esterase/lipase/thioesterase domain containing protein.	9	2.39163	ad09003568	7613760	5945771	9945771	-0.37761	trans	0.105191	0.000288902
Os03g0719400	Esterase/lipase/thioesterase domain containing protein.	12	5.21905	c12.loc25.5	25978149	25159408	26360367	-0.589574	trans	0.278553	2.49024e-08
Os02g0672700	DNA-directed RNA polymerase, M/15 kDa subunit domain containing protein.	2	10.7461	c2.loc27.5	27503546	25003546	29503546	-1.051	cis	0.14163	6.35586e-05
Os08g0544600	Conserved hypothetical protein.	8	12.2951	P0425-4	28082344	24003172	28082344	-1.10165	cis	0.196208	3.69867e-06
Os04g0618400	Hypothetical protein.	3	2.39389	c3.loc10.5	10551655	8751498	15051655	0.42348	trans	0.155388	0.000158233
Os04g0618400	Hypothetical protein.	4	7.94298	ad04012082	32054979	31614944	33208312	0.728211	trans	0.181586	3.33431e-05
Os11g0114000	Zn-finger, RING domain containing protein.	12	6.45794	c12.loc25.5	25978149	25159408	26360367	-0.744595	trans	0.199536	2.86207e-06
Os08g0137800	Plastocyanin-like domain containing protein.	8	2.87108	c8.loc3	3003172	3172	6503172	0.54059	cis	0.130773	0.000164119
Os10g0102900	(No Hit)	4	4.20462	P0611_2	708312	708312	11208312	0.576273	trans	0.164435	2.88023e-05
Os10g0102900	(No Hit)	4	3.26377	c4.loc12.5	13208312	2708312	16208312	0.550568	trans	0.142228	2.98791e-05
Os10g0102900	(No Hit)	9	2.72497	c9.loc14	14945771	12445771	18445771	-0.752005	trans	0.181452	3.29738e-06
Os07g0446400	Conserved hypothetical protein.	4	4.69131	c4.loc19.5	20208312	17208312	24708312	-0.837427	trans	0.207694	1.79775e-06
Os06g0216100	UDP-glucuronosyl/UDP-glucosyltransferase family protein.	1	2.89833	P0770_1	43026448	42532667	43026448	0.776346	trans	0.110959	0.000318831
Os06g0216100	UDP-glucuronosyl/UDP-glucosyltransferase family protein.	4	4.86515	c4.loc12	12708312	2244218	15708312	0.50976	trans	0.100192	0.000685973
Os06g0216100	UDP-glucuronosyl/UDP-glucosyltransferase family protein.	12	2.60787	c12.loc17.5	17978149	7478149	20978149	0.381128	trans	0.144541	5.89885e-05
Os01g0378100	Peroxidase precursor (EC 1.11.1.7).	1	4.40513	c1.loc19	19032667	13032667	21532667	-0.866108	cis	0.113026	0.000330631
Os01g0378100	Peroxidase precursor (EC 1.11.1.7).	9	2.55666	AD09003729	8010172	6445771	10945771	-0.677985	trans	0.120116	0.00046599
Os02g0247800	Sodium/calcium exchanger membrane region domain containing protein.	12	3.97999	ad12009568	26360367	25159408	26360367	-0.463374	trans	0.222433	4.00599e-06
Os08g0174800	Somatic embryogenesis receptor-like kinase.	6	2.35379	c6.loc5.5	5500546	546	9500546	-0.930228	trans	0.167775	8.16216e-05
Os08g0174800	Somatic embryogenesis receptor-like kinase.	8	3.58953	ad08004275	10465640	2503172	18003172	-1.03286	cis	0.173644	5.95019e-05
Os06g0531900	Lipolytic enzyme, G-D-S-L family protein.	6	4.7529	ah06000652	13007213	11000546	21381718	-0.751845	cis	0.600769	1.2456e-18
Os09g0499400	Hypothetical protein.	5	2.46757	c5.loc15.5	17000573	6500573	23500573	-0.630334	trans	0.188434	2.66239e-05
Os08g0497300	Cellular retinaldehyde binding/alpha-tocopherol transport family protein.	12	3.46954	AE12004448	21039163	18478149	23478149	-0.425936	trans	0.304063	3.11111e-08
Os11g0267000	GUN4-like domain containing protein.	12	3.78979	c12.loc25.5	25978149	21478149	26360367	0.75015	trans	0.197156	3.15372e-09
Os03g0217900	Hypothetical protein.	3	17.6192	c3.loc6	6051655	5051655	7551655	-3.90589	cis	0.09362	1.66289e-05
Os12g0555200	Probenazole-inducible protein PBZ1.	8	3.99644	c8.loc18	18003172	17659659	22003172	0.815999	trans	0.0880635	2.79756e-05
Os01g0554800	(No Hit)	2	7.28115	c2.loc27.5	27503546	24503546	33003546	-0.563417	NA	0.126333	0.000263296
Os08g0307500	(No Hit)	1	4.14855	P0770_1	43026448	42532667	43026448	-0.927611	NA	0.143124	0.000111374
Os08g0307500	(No Hit)	8	2.56748	c8.loc19	19003172	17659659	24503172	-0.622505	NA	0.13102	8.71128e-05
Os08g0307500	(No Hit)	9	3.82193	ad09009014	19019232	17945771	19445771	-1.24162	NA	0.195251	2.7099e-06
Os06g0633800	Aromatic amino acid permease family protein.	4	2.64407	c4.loc3	3708312	708312	14208312	-0.533376	trans	0.117782	0.000283574
Os06g0633800	Aromatic amino acid permease family protein.	6	5.60491	c6.loc26	26000546	22500546	28000546	-0.627353	cis	0.169418	1.86555e-05
Os01g0878900	4,5-DOPA dioxygenase extradiol.	12	6.74478	c12.loc23	23478149	21978149	24978149	1.71825	trans	0.27445	1.9176e-07
Os09g0129500	Conserved hypothetical protein.	3	2.55058	c3.loc8	8051655	3551655	17551655	0.4922	trans	0.16018	6.89642e-05
Os09g0129500	Conserved hypothetical protein.	9	4.8204	ad09003568	7613760	945771	10945771	0.671526	cis	0.205733	1.0241e-05
Os06g0657300	(No Hit)	1	6.06096	c1.loc18.5	18532667	14032667	20532667	-0.97134	NA	0.123488	0.000845561
Os09g0115700	(No Hit)	2	3.44275	c2.loc35	35003546	33003546	35371461	-0.572094	NA	0.134507	0.000475948
Os09g0115700	(No Hit)	7	2.40565	ad07005937	15165188	12545650	19045650	-0.48985	NA	0.735568	4.48114e-26
Os10g0576600	TPR-like domain containing protein.	3	2.65531	c3.loc10.5	10551655	3051655	14551655	0.788916	trans	0.168628	7.79655e-05
Os09g0269500	Conserved hypothetical protein.	6	2.72904	ad06000001	546	546	2500546	-0.40043	NA	0.156137	0.000152055
Os04g0206700	UDP-glucuronosyl/UDP-glucosyltransferase family protein.	4	25.9771	c4.loc6	6708312	5208312	11208312	-6.06771	cis	0.309043	2.27547e-08
Os04g0206700	UDP-glucuronosyl/UDP-glucosyltransferase family protein.	4	3.87309	c4.loc28	28708312	25902384	30708312	-3.27346	trans	0.349045	1.70437e-09
Os07g0538000	Beta-1,3-glucanase precursor.	4	3.4889	ad04012082	32054979	29708312	33708312	-0.385084	trans	0.391694	9.06219e-11
Os11g0244600	Phosphoinositide-binding clathrin adaptor, N-terminal domain containing protein.	6	3.20717	P0606_1	30022505	28000546	32085678	-0.577083	trans	0.159844	6.63297e-05
Os02g0168100	4-hydroxyphenylpyruvate dioxygenase (EC 1.13.11.27) (4HPPD) (HPD) (HPPDase).	2	9.18488	c2.loc2.5	2503546	1503546	5503546	0.774813	cis	0.120437	0.000990754
Os11g0516400	Non-protein coding transcript, putative npRNA.	5	2.84176	c5.loc19	20500573	16500573	25000573	-0.593479	trans	0.143007	6.17353e-06
Os10g0579200	Sugar transporter family protein.	10	9.39068	ad10011436	23660646	23157808	23660646	-0.605661	trans	0.237783	1.85979e-08
Os09g0552400	RmlC-like cupin family protein.	9	2.4291	c9.loc20	20945771	19019232	22070492	0.778436	NA	0.151873	1.12967e-07
Os07g0531200	Conserved hypothetical protein.	7	2.4263	c7.loc18.5	19545650	16045650	25545650	-0.46679	cis	0.462464	4.89988e-16
Os02g0435200	Non-protein coding transcript, uncharacterized transcript.	2	6.51324	c2.loc13	13003546	9503546	17003546	-0.888846	cis	0.145844	0.00026231
Os10g0323000	Conserved hypothetical protein.	1	2.30611	c1.loc4.5	4532667	1032667	7532667	0.390578	trans	0.281045	1.28656e-07
Os08g0236700	Conserved hypothetical protein.	6	3.53507	c6.loc1	1000546	546	4000546	0.763599	trans	0.112319	0.000360314
Os08g0236700	Conserved hypothetical protein.	8	18.3648	c8.loc8.5	8503172	7503172	9030125	1.48472	cis	0.152874	4.11287e-05
Os01g0278200	RAN binding protein 16-like.	1	6.5062	c1.loc11	11032667	9532667	15032667	-0.835575	cis	0.487065	5.81686e-14
Os07g0186200	Protein kinase family protein.	1	2.537	c1.loc4.5	4532667	2032667	7532667	0.539763	trans	0.262168	1.62559e-08
Os07g0186200	Protein kinase family protein.	6	2.69493	c6.loc26.5	26500546	23576512	30000546	0.581737	trans	0.192227	7.16007e-07
Os12g0543800	(No Hit)	12	12.6123	AE12000541	4423242	3478149	6978149	-3.36236	trans	0.12795	0.000257205
Os06g0608700	Fructose-bisphosphate aldolase, class-I family protein.	11	3.36523	c11.loc5.5	6009999	1509999	12509999	0.996574	trans	0.157378	0.000142338
Os04g0661300	Conserved hypothetical protein.	12	2.34883	ad12009568	26360367	22978149	26360367	0.361028	trans	0.148665	2.33616e-05
Os04g0545700	Conserved hypothetical protein.	10	2.58644	ad10011436	23660646	20157808	23660646	0.514448	trans	0.230744	2.87778e-07
Os04g0545700	Conserved hypothetical protein.	12	2.95071	c12.loc25.5	25978149	21478149	26360367	0.524165	trans	0.515637	4.95439e-15
Os08g0249900	2OG-Fe(II) oxygenase domain containing protein.	1	3.23496	P0770_1	43026448	42322366	43026448	0.710642	trans	0.309533	2.20634e-08
Os03g0165400	Relative to SR12 protein (Fragment).	12	2.73381	c12.loc22	22478149	17154111	25159408	-0.324602	trans	0.488089	5.33819e-14
Os06g0282000	(No Hit)	3	3.62428	c3.loc5	5051655	2551655	9753557	0.554524	trans	0.180103	4.19379e-05
Os06g0282000	(No Hit)	6	6.53068	c6.loc11	11000546	6500546	13000546	0.67593	cis	0.0927022	0.00069569
Os06g0567900	L-ascorbate oxidase precursor (EC 1.10.3.3) (Ascorbase) (ASO).	6	13.9907	c6.loc23	23000546	22000546	25500546	-3.32619	trans	0.108415	0.000266329
Os04g0190900	(No Hit)	7	7.01798	c7.loc14	15045650	13545650	17545650	-0.569955	NA	0.159358	1.42154e-05
Os07g0202400	Conserved hypothetical protein.	7	12.65	ad07002176	5644438	5045650	6545650	-1.01309	cis	0.187794	2.75722e-05
Os03g0784600	Conserved hypothetical protein.	3	3.75146	ah03002520	35085032	32051655	36859658	0.415282	cis	0.138861	0.0001011
Os11g0111900	BTB/POZ domain containing protein.	1	2.33867	c1.loc9.5	9532667	3032667	12032667	0.529438	trans	0.155074	4.34729e-05
Os11g0111900	BTB/POZ domain containing protein.	12	4.71451	c12.loc25.5	25978149	21978149	26360367	0.87089	trans	0.187391	2.81874e-05
Os08g0175300	PolI-like DNA polymerase.	12	4.82068	c12.loc23	23478149	21478149	26360367	-0.520962	trans	0.175367	5.42106e-05
Os02g0726000	Beta-Ig-H3/fasciclin domain containing protein.	1	3.26407	c1.loc1.5	1532667	32667	4032667	0.900456	trans	0.119998	0.000583978
Os08g0455300	(No Hit)	12	3.38825	c12.loc23	23478149	18978149	26360367	1.03946	NA	0.153095	3.41438e-06
Os03g0278000	UDP-glucuronic acid decarboxylase.	3	4.08892	c3.loc11	11051655	5551655	14051655	-0.488585	cis	0.326968	1.75309e-10
Os05g0515500	O-methyltransferase ZRP4 (EC 2.1.1.-) (OMT).	12	4.29604	c12.loc23.5	23978149	21478149	26360367	1.78985	trans	0.17506	5.51171e-05
Os02g0645000	Zn-finger, RING domain containing protein.	2	2.94501	c2.loc25.5	25503546	22003546	32503546	0.508089	cis	0.313239	1.74546e-08
Os11g0147200	Peptidase, trypsin-like serine and cysteine proteases domain containing protein.	4	3.29785	c4.loc15.5	16208312	11851091	23708312	-0.556726	trans	0.183903	4.02701e-07
Os11g0147200	Peptidase, trypsin-like serine and cysteine proteases domain containing protein.	11	12.356	ad11000889	2374332	1009999	4009999	-0.967109	cis	0.302096	4.76093e-10
Os11g0487600	Cytochrome P450 family protein.	11	3.8617	c11.loc19.5	20009999	16129821	21038494	1.06225	NA	0.135507	1.3289e-06
Os01g0284900	Conserved hypothetical protein.	1	7.15312	c1.loc10.5	10532667	9032667	11527278	0.546394	cis	0.141768	8.17395e-07
Os02g0528100	Protein of unknown function DUF662 family protein.	9	2.60636	c9.loc18.5	19445771	17445771	21945771	0.325174	trans	0.370857	3.89141e-10
Os10g0461400	(No Hit)	9	3.83924	ad09003568	7613760	6445771	8945771	0.454039	trans	0.719735	3.36615e-25
Os10g0461400	(No Hit)	12	8.56668	c12.loc25.5	25978149	25478149	26360367	0.645182	trans	0.309678	2.18627e-08
Os03g0856900	(No Hit)	1	2.75088	P0770_1	43026448	42532667	43026448	-0.950759	NA	0.196873	1.67402e-05
Os03g0856900	(No Hit)	9	4.10039	ad09009014	19019232	17945771	19445771	-1.58432	NA	0.206069	1.82535e-06
Os05g0116500	Hypothetical protein.	5	9.35497	c5.loc2	3500573	1500573	6000573	-1.06202	trans	0.0991681	0.000611084
Os05g0298200	Ankyrin repeat containing protein.	5	24.0856	c5.loc12.5	14000573	12500573	15000573	-2.76016	cis	0.128055	3.57031e-06
Os02g0205200	Protein of unknown function DUF642 family protein.	2	7.00124	ad02002418	7176229	6003546	9503546	-0.79209	trans	0.116597	8.72297e-06
Os06g0205100	P-type R2R3 Myb protein (Fragment).	6	4.2243	c6.loc5	5000546	3000546	7500546	-0.944829	cis	0.152591	2.47453e-05
Os04g0627900	Translation initiation factor SUI1 family protein.	4	3.38288	c4.loc27	27708312	23708312	30708312	0.556194	trans	0.138083	5.53344e-05
Os08g0263300	Conserved hypothetical protein.	8	2.61719	c8.loc18.5	18503172	17659659	23503172	-1.39745	trans	0.192855	2.08884e-05
Os08g0263300	Conserved hypothetical protein.	9	3.44555	c9.loc18	18945771	17445771	19445771	-1.64291	trans	0.166093	8.93371e-05
Os07g0572900	40S ribosomal protein S13.	1	3.69453	P0298	2718679	1032667	4032667	0.497217	trans	0.0931359	0.000446419
Os06g0140400	DNA-binding protein (Homeodomain-leucine zipper transcription factor).	1	2.31407	c1.loc22	22032667	11532667	26032667	0.936127	trans	0.135623	0.000190702
Os06g0140400	DNA-binding protein (Homeodomain-leucine zipper transcription factor).	12	4.42409	c12.loc25.5	25978149	25159408	26360367	1.16915	trans	0.110764	0.000339576
Os02g0747400	PCF1.	12	4.04761	ad12009568	26360367	25478149	26360367	0.529869	trans	0.0977896	0.000719355
Os01g0254300	Pectinesterase (EC 3.1.1.11) (Fragment).	12	3.51107	c12.loc20	20478149	17478149	23478149	-0.707045	trans	0.120705	0.000193383
Os12g0423700	(No Hit)	2	2.55219	ah02001365	20465309	18503546	20997122	-0.410497	NA	0.636839	2.16459e-20
Os12g0423700	(No Hit)	6	2.70405	c6.loc21	21000546	10500546	27500546	-0.4063	NA	0.553157	1.35666e-16
Os10g0177400	Pathogenicity protein PATH531-like protein.	12	4.53293	c12.loc23.5	23978149	21978149	26360367	-0.483591	trans	0.171641	6.62906e-05
Os12g0516300	Disease resistance protein family protein.	12	21.627	c12.loc21.5	21978149	21039163	22978149	-3.16744	trans	0.559163	8.71232e-17
Os04g0378400	Non-protein coding transcript, uncharacterized transcript.	4	15.2476	c4.loc16.5	17208312	16208312	18708312	-2.53173	cis	0.385868	2.14059e-10
Os04g0378400	Non-protein coding transcript, uncharacterized transcript.	11	3.06534	ad11000889	2374332	509999	6009999	-1.2651	trans	0.184642	3.27547e-05
Os10g0564500	Protein kinase domain containing protein.	4	3.56471	c4.loc25	25708312	21708312	29208312	0.493492	trans	0.146792	0.000249506
Os12g0230800	(No Hit)	1	9.21061	AE01003285	7813555	6532667	8532667	1.17989	NA	0.572489	1.18324e-17
Os04g0566500	Argonaute and Dicer protein, PAZ domain containing protein.	12	4.24815	c12.loc25.5	25978149	21978149	26360367	-0.427179	trans	0.121349	0.000944935
Os06g0274800	Peroxidase 11 precursor (EC 1.11.1.7) (Atperox P11) (ATP23a/ATP23b).	4	2.30926	ah04001488	33523232	31708312	34552668	0.487656	trans	0.126517	0.000722285
Os08g0352400	(No Hit)	8	16.3133	c8.loc11.5	11503172	10003172	14003172	-2.03559	trans	0.325979	7.73038e-09
Os06g0129900	E-class P450, group I family protein.	1	2.81013	c1.loc9	9032667	5532667	14532667	0.470983	trans	0.404319	7.03974e-12
Os11g0112200	Cationic peroxidase 1 precursor (EC 1.11.1.7) (PNPC1).	12	2.74329	c12.loc23.5	23978149	21039163	26360367	-0.748855	trans	0.133661	0.000497491
Os02g0797400	MCM protein 5 family protein.	9	2.55544	ah09000464	11889475	9945771	12364051	0.549837	trans	0.226537	1.26057e-06
Os09g0521400	Hydroxymethylglutaryl coenzyme A synthase.	8	2.35718	c8.loc4	4003172	3172	10465640	-0.878539	trans	0.124497	0.000411377
Os09g0521400	Hydroxymethylglutaryl coenzyme A synthase.	9	10.7694	ad09009933	20932056	19945771	21445771	-1.69444	cis	0.108365	0.000928433
Os02g0500500	(No Hit)	4	5.00947	c4.loc24	24708312	21708312	28708312	0.543936	NA	0.255076	1.66626e-08
Os02g0500500	(No Hit)	12	2.45781	c12.loc22	22478149	17154111	26360367	0.379081	NA	0.197933	4.04216e-06
Os02g0207500	Non-protein coding transcript, unclassifiable transcript.	4	4.42125	c4.loc26	26708312	21708312	29208312	1.93999	trans	0.493363	3.41973e-14
Os02g0207500	Non-protein coding transcript, unclassifiable transcript.	12	8.25947	ad12009568	26360367	25478149	26360367	2.23939	trans	0.341078	2.8894e-09
Os01g0571300	Heat shock transcription factor 31 (Fragment).	1	4.28333	c1.loc22	22032667	19532667	25532667	0.743214	cis	0.277625	1.58299e-07
Os01g0571300	Heat shock transcription factor 31 (Fragment).	4	2.61795	c4.loc26	26708312	18708312	30708312	0.628419	trans	0.133884	0.000491733
Os01g0571300	Heat shock transcription factor 31 (Fragment).	12	2.81092	c12.loc25.5	25978149	15478149	26360367	0.640779	trans	0.451064	1.078e-12
Os02g0138600	Galactose oxidase, central domain containing protein.	2	13.9392	c2.loc2	2003546	503546	3003546	-0.689677	cis	0.216619	1.48281e-08
Os10g0185200	Conserved hypothetical protein.	10	7.88072	P1004	7357669	4657808	12157808	-0.619249	cis	0.306234	7.43966e-11
Os04g0682300	Phosphomannomutase 2 (EC 5.4.2.8) (PMM 2).	12	6.90065	c12.loc25.5	25978149	25159408	26360367	0.508081	trans	0.195538	1.80196e-05
Os12g0124500	(No Hit)	4	2.76465	c4.loc24.5	25208312	19708312	28708312	0.369138	trans	0.147596	7.83314e-05
Os01g0810100	Ribonuclease III domain containing protein.	1	11.4483	c1.loc36	36032667	35032667	37032667	-1.50173	trans	0.138994	0.000121735
Os06g0271500	En/Spm-like transposon proteins family protein.	9	4.61216	AE09000152	945771	945771	11445771	2.2705	trans	0.253614	6.6249e-07
Os06g0271500	En/Spm-like transposon proteins family protein.	9	13.5038	c9.loc7	7945771	7133333	8445771	3.59064	trans	0.146525	8.1976e-05
Os06g0115400	Superoxide dismutase [Fe], chloroplast (EC 1.15.1.1) (Fragment).	6	4.18563	c6.loc1.5	1500546	546	2500546	-0.497145	cis	0.137479	0.00013051
Os04g0475600	2OG-Fe(II) oxygenase domain containing protein.	4	3.01993	c4.loc2	2708312	708312	13208312	-0.531208	trans	0.467867	2.82645e-13
Os04g0475600	2OG-Fe(II) oxygenase domain containing protein.	4	4.95099	c4.loc26.5	27208312	22708312	30208312	-0.671291	cis	0.231774	2.35224e-06
Os06g0620600	Hrf1 family protein.	6	6.2045	c6.loc25.5	25500546	22500546	27500546	-1.83004	cis	0.203769	1.1424e-05
Os05g0552100	Conserved hypothetical protein.	5	3.05	c5.loc26.5	28000573	27000573	29075950	0.457851	cis	0.171627	6.63418e-05
Os05g0552100	Conserved hypothetical protein.	12	2.99763	ad12009568	26360367	25478149	26360367	-0.392797	trans	0.170661	6.98861e-05
Os02g0154100	Hypothetical protein.	2	13.8352	c2.loc2.5	2503546	1503546	3292001	-0.753935	cis	0.137041	0.000416775
Os07g0434700	Peptidase M24, methionine aminopeptidase family protein.	7	4.98122	ad07005937	15165188	13045650	17545650	-0.466535	cis	0.160631	0.00011967
Os02g0815400	Conserved hypothetical protein.	12	4.3048	ad12009568	26360367	25159408	26360367	0.54786	trans	0.102282	0.000850559
Os03g0219100	Cellular retinaldehyde-binding)/triple function, C-terminal domain containing protein.	12	5.15362	c12.loc22.5	22978149	21039163	24978149	-0.874597	trans	0.111573	0.000513915
Os06g0326500	Mitochondrial glycoprotein family protein.	3	2.78443	AE03002855	11367180	10051655	15051655	-0.368805	trans	0.111188	0.000832005
Os03g0604500	(No Hit)	4	2.35004	ah04001083	25902384	21708312	29464244	-0.422611	trans	0.167032	8.49485e-05
Os03g0604500	(No Hit)	12	3.60829	c12.loc25	25478149	21978149	26360367	-0.51536	trans	0.172974	6.16943e-05
Os01g0850700	Multicopper oxidase, type 1 domain containing protein.	3	2.49973	c3.loc9	9051655	3551655	11367180	0.60484	trans	0.129781	0.000238024
Os01g0850700	Multicopper oxidase, type 1 domain containing protein.	4	2.65882	c4.loc26.5	27208312	17009915	31614944	0.627643	trans	0.131579	0.000217147
Os01g0850700	Multicopper oxidase, type 1 domain containing protein.	9	2.30255	AD09003729	8010172	7133333	9445771	0.570816	trans	0.646119	7.15385e-21
Os01g0972200	Zinc transporter 2 precursor (ZRT/IRT-like protein 2).	12	4.49891	c12.loc23	23478149	21478149	26360367	0.671185	trans	0.190285	2.40556e-05
Os01g0926400	Pectin-glucuronyltransferase.	12	3.63535	c12.loc25	25478149	22978149	26360367	0.374749	trans	0.136555	0.00018519
Os05g0415400	No apical meristem (NAM) protein domain containing protein.	5	7.76206	c5.loc20	21500573	18500573	24000573	0.934685	cis	0.146088	0.000258958
Os12g0191200	Non-protein coding transcript, putative npRNA.	12	4.25002	c12.loc3.5	3978149	1978149	7478149	-0.541547	cis	0.121058	0.000508632
Os09g0101200	HAT dimerisation domain containing protein.	9	2.72767	c9.loc6.5	7445771	4945771	10945771	0.459516	trans	0.149981	5.67568e-05
Os02g0567200	Protein phosphatase 2C-like domain containing protein.	1	2.63007	c1.loc3.5	3532667	1532667	6532667	0.44172	trans	0.0995685	0.000852125
Os01g0357900	Rapid alkalinization factor 2.	1	3.6766	P0298	2718679	1532667	5032667	0.419268	trans	0.197306	1.63442e-05
Os01g0756200	Basic-leucine zipper (bZIP) transcription factor domain containing protein.	1	3.67032	P0298	2718679	1032667	4532667	1.02777	trans	0.144867	4.68877e-05
Os01g0343200	Importin alpha 2.	9	2.52916	c9.loc6.5	7445771	4945771	10445771	-0.390906	trans	0.110014	0.000103327
Os01g0343200	Importin alpha 2.	12	3.5436	ad12009568	26360367	22978149	26360367	-0.440335	trans	0.129914	0.00060506
Os12g0481000	Chitinase precursor (EC 3.2.1.14).	1	2.54482	c1.loc2	2032667	32667	5032667	0.635444	trans	0.421296	1.0506e-11
Os12g0481000	Chitinase precursor (EC 3.2.1.14).	12	2.68424	c12.loc25.5	25978149	23478149	26360367	0.626583	trans	0.124752	0.000791787
Os07g0489300	UDP-glucuronosyl/UDP-glucosyltransferase family protein.	7	7.75248	ah07001035	20000236	17545650	21545650	0.756468	cis	0.124392	0.000200269
Os07g0489300	UDP-glucuronosyl/UDP-glucosyltransferase family protein.	10	2.7971	AD10000290	657808	657808	2657808	0.501251	trans	0.185595	8.30152e-06
Os11g0526900	Non-protein coding transcript, uncharacterized transcript.	11	2.74851	c11.loc21	21509999	11009999	28457496	-0.384694	cis	0.380591	1.98147e-10
Os03g0132800	protein kinase-like protein [Oryza sativa (japonica cultivar-group)].	3	10.3332	AE03000267	1805512	1051655	3051655	-0.898573	cis	0.15579	3.38207e-05
Os05g0552600	Extensin-like region family protein.	4	2.54986	c4.loc31.5	32208312	29708312	34552668	-0.487689	trans	0.155194	3.48944e-05
Os08g0543200	Transferase family protein.	1	2.50953	P0770_1	43026448	42322366	43026448	-1.26686	NA	0.115708	0.000350852
Os08g0543200	Transferase family protein.	11	5.7178	c11.loc3.5	4009999	1009999	7009999	-0.881844	NA	0.117817	0.000312837
Os02g0122600	Calcium-binding EF-hand domain containing protein.	1	3.62348	P0298	2718679	1032667	4532667	-0.528742	trans	0.121919	0.000201239
Os07g0250900	Harpin-induced 1 domain containing protein.	12	4.94525	c12.loc25.5	25978149	25159408	26360367	0.663736	trans	0.225167	8.18147e-08
Os06g0713000	Zn-finger, CONSTANS type domain containing protein.	9	2.91771	ad09003568	7613760	5496790	9945771	0.506459	trans	0.149874	5.17807e-05
Os06g0713000	Zn-finger, CONSTANS type domain containing protein.	12	3.11609	c12.loc23	23478149	21039163	26360367	0.531973	trans	0.125945	0.000185305
Os07g0654700	(No Hit)	4	4.68684	c4.loc21.5	22208312	18708312	25708312	1.23627	trans	0.133824	0.00049327
Os07g0654700	(No Hit)	7	5.62675	P0388	28214718	25045650	29045650	-1.27643	cis	0.224209	3.62182e-06
Os09g0460800	Esterase/lipase/thioesterase domain containing protein.	12	2.51704	c12.loc25.5	25978149	22478149	26360367	0.860361	NA	0.158873	0.000131437
Os10g0159800	Zinc-containing alcohol dehydrogenase superfamily protein.	10	3.09119	c10.loc5	5657808	2657808	13157808	0.63963	cis	0.202843	1.20276e-05
Os10g0159800	Zinc-containing alcohol dehydrogenase superfamily protein.	12	3.58231	c12.loc25.5	25978149	21478149	26360367	0.696943	trans	0.178343	4.6141e-05
Os05g0576300	Zn-finger, C-x8-C-x5-C-x3-H type domain containing protein.	10	2.7152	c10.loc23	23657808	19657808	23660646	0.401122	trans	0.115351	0.000248203
Os08g0237100	Non-protein coding transcript, uncharacterized transcript.	11	4.81588	c11.loc23	23509999	21509999	26509999	0.580014	trans	0.220528	9.55763e-07
Os06g0636700	Lipolytic enzyme, G-D-S-L family protein.	12	4.48827	c12.loc23	23478149	21039163	26360367	-0.615704	trans	0.120577	0.000429414
Os08g0556900	Cysteine proteinase (EC 3.4.22.-).	12	4.43369	c12.loc25.5	25978149	25159408	26360367	1.00531	trans	0.105337	0.000943026
Os01g0177400	GA 3beta-hydroxylase.	1	3.93422	c1.loc40	40032667	36532667	42322366	-1.04426	trans	0.135657	0.000448123
Os01g0177400	GA 3beta-hydroxylase.	12	5.12947	c12.loc25.5	25978149	25159408	26360367	0.903941	trans	0.53513	8.49336e-16
Os09g0403000	Conserved hypothetical protein.	6	2.4274	AE06000040	2809541	2000546	4000546	0.459819	trans	0.223906	2.52827e-06
Os09g0403000	Conserved hypothetical protein.	9	2.52424	c9.loc16	16945771	13445771	18945771	0.432689	cis	0.289929	1.12095e-10
Os05g0435500	Conserved hypothetical protein.	5	3.71763	c5.loc19.5	21000573	17000573	25000573	-0.527009	cis	0.212172	1.29927e-08
Os03g0408500	Transcription factor TAFII-31 domain containing protein.	3	14.5923	c3.loc17	17051655	15551655	18551655	-1.21	cis	0.323235	9.22376e-09
Os03g0348800	Hypothetical protein.	3	5.02464	c3.loc12.5	12551655	10051655	15551655	0.527068	cis	0.161823	5.88302e-05
Os04g0219200	Non-protein coding transcript, uncharacterized transcript.	4	6.58037	c4.loc6.5	7208312	2708312	14208312	-2.02161	cis	0.119774	4.70754e-05
Os04g0219200	Non-protein coding transcript, uncharacterized transcript.	12	4.62063	AD12005134	13692921	13088890	15978149	1.58379	trans	0.136784	1.56632e-05
Os11g0633500	NBS-LRR disease resistance protein homologue (Fragment).	11	7.58237	c11.loc24	24509999	23009999	26509999	-1.08984	cis	0.147997	7.72519e-06
Os01g0971000	Conserved hypothetical protein.	1	3.33824	c1.loc2.5	2532667	532667	5032667	-0.789808	trans	0.133818	0.000118265
Os06g0676900	Non-protein coding transcript, uncharacterized transcript.	9	3.39158	ad09003568	7613760	6445771	8445771	-0.738384	trans	0.150794	0.000201914
Os06g0676900	Non-protein coding transcript, uncharacterized transcript.	12	4.34273	ad12009568	26360367	25159408	26360367	-0.816222	trans	0.440864	2.38329e-12
Os07g0521200	(No Hit)	4	2.76206	c4.loc0.5	1208312	708312	11708312	0.538144	NA	0.268753	2.69974e-07
Os07g0521200	(No Hit)	4	3.62094	c4.loc23	23708312	18208312	28208312	0.646729	NA	0.193246	2.0444e-05
Os07g0521200	(No Hit)	6	3.60365	c6.loc24	24000546	21500546	27000546	0.627763	NA	0.124218	0.000814101
Os12g0203200	Hypothetical protein.	12	10.983	AD12002003	5173402	4423242	6478149	-2.78198	cis	0.368657	4.52648e-10
Os07g0258000	Conserved hypothetical protein.	7	5.91321	ad07003952	9481845	8545650	9954963	-0.670941	cis	0.289155	7.8397e-08
Os12g0224400	(No Hit)	4	4.05676	ad04012082	32054979	31208312	34552668	-0.660635	trans	0.153002	0.000179606
Os06g0168600	Ribonucleotide reductase.	6	2.94585	c6.loc3.5	3500546	2000546	7500546	-0.402517	cis	0.153109	0.000178592
Os01g0921100	Conserved hypothetical protein.	1	2.47359	c1.loc41	41032667	37532667	43026448	-0.690657	cis	0.171976	6.51058e-05
Os06g0504100	MADS-box transcription factor.	6	8.93462	c6.loc12.5	12500546	11000546	20694115	-0.904784	cis	0.148675	0.00022588
Os11g0559200	(No Hit)	11	6.79948	c11.loc22	22509999	21038494	24509999	1.99004	trans	0.663657	8.14231e-22
Os08g0557900	Inosine/uridine-preferring nucleoside hydrolase domain containing protein.	1	3.56842	P0298	2718679	1532667	4532667	0.621745	trans	0.528865	1.50869e-15
Os12g0616900	Pyruvate dehydrogenase E1 component beta subunit.	1	3.40016	c1.loc2	2032667	32667	4032667	0.368894	trans	0.215	1.79898e-06
Os03g0786400	Zn-finger, C2H2 type domain containing protein.	12	3.91892	c12.loc25.5	25978149	22478149	26360367	-0.468767	trans	0.109134	0.0004397
Os02g0131000	Conserved hypothetical protein.	12	3.04085	ad12009568	26360367	23978149	26360367	0.40028	trans	0.123616	0.000839966
Os11g0591100	NAD-dependent epimerase/dehydratase family protein.	11	20.6632	c11.loc23	23509999	23009999	24509999	-2.70992	trans	0.138833	0.000379388
Os02g0826300	(No Hit)	12	2.74961	c12.loc23.5	23978149	21478149	26360367	0.437879	trans	0.531754	1.87741e-17
Os05g0170600	Hypothetical protein.	6	4.83778	c6.loc0.5	500546	546	2500546	-0.894408	trans	0.0827154	5.52329e-05
Os05g0170600	Hypothetical protein.	12	3.58871	c12.loc23	23478149	21478149	26360367	-0.630486	trans	0.209299	8.3927e-06
Os10g0353800	(No Hit)	12	3.50271	c12.loc23	23478149	19478149	26360367	1.04589	NA	0.309953	2.14862e-08
Os07g0677300	Peroxidase.	12	2.82369	ad12009568	26360367	22478149	26360367	-0.585906	trans	0.418731	4.24199e-13
Os04g0569000	Activator 1 40 kDa subunit (Replication factor C 40 kDa subunit) (A1 40 kDa subunit) (RF-C 40 kDa subunit) (RFC40).	4	15.3078	c4.loc28	28708312	27208312	30208312	-1.10261	cis	0.110269	3.07539e-05
Os04g0569000	Activator 1 40 kDa subunit (Replication factor C 40 kDa subunit) (A1 40 kDa subunit) (RF-C 40 kDa subunit) (RFC40).	12	3.02187	c12.loc18	18478149	14478149	23978149	-0.562001	trans	0.156288	2.62462e-05
Os04g0337500	Aldo/keto reductase family protein.	12	4.53817	c12.loc25.5	25978149	25159408	26360367	1.09197	trans	0.189337	4.66649e-06
Os05g0150700	(No Hit)	12	8.0195	c12.loc25.5	25978149	25159408	26360367	-0.593592	trans	0.113496	0.000284651
Os04g0510700	Conserved hypothetical protein.	12	3.60775	c12.loc17.5	17978149	13692921	21039163	-0.384038	trans	0.09196	0.000987118
Os07g0180700	Major facilitator superfamily antiporter.	7	7.69375	c7.loc3.5	4545650	3545650	5545650	0.604514	cis	0.105589	0.000347749
Os02g0219200	Beta-galactosidase precursor (EC 3.2.1.23) (Lactase).	1	2.70067	c1.loc1	1032667	32667	4032667	0.385103	trans	0.0879904	0.000988338
Os04g0533300	Remorin (pp34).	1	2.57818	c1.loc9.5	9532667	2032667	12174402	0.438895	trans	0.588446	4.57933e-18
Os04g0533300	Remorin (pp34).	3	2.55097	c3.loc9	9051655	7051655	11051655	0.462559	trans	0.170649	6.99336e-05
Os04g0533300	Remorin (pp34).	4	3.62415	c4.loc24.5	25208312	19708312	28708312	0.552887	cis	0.352072	1.39238e-09
Os04g0533300	Remorin (pp34).	9	2.38277	ad09003568	7613760	6945771	8945771	0.455329	trans	0.475798	1.48112e-13
Os04g0533300	Remorin (pp34).	12	4.43653	c12.loc22.5	22978149	21039163	25159408	0.576919	trans	0.452306	9.77814e-13
Os11g0486000	Conserved hypothetical protein.	11	17.4476	c11.loc19.5	20009999	19238687	20509999	-0.801422	trans	0.200485	1.37081e-05
Os03g0379300	Basic helix-loop-helix dimerisation region bHLH domain containing protein.	3	4.32282	c3.loc15.5	15551655	12051655	26051655	-0.440011	cis	0.202015	1.25931e-05
Os12g0466200	Hypothetical protein.	12	8.1986	AE12002997	17154111	13088890	18316669	-3.79231	cis	0.199243	1.46842e-05
Os10g0527800	Tau class GST protein 3.	10	12.3197	c10.loc20.5	21157808	20157808	21657808	-1.5354	cis	0.401329	4.54513e-11
Os05g0562000	Hypothetical protein.	5	12.9771	c5.loc26.5	28000573	27557093	29000573	-3.33671	cis	0.204076	1.12307e-05
Os09g0113000	Hypothetical protein.	9	4.48391	c9.loc4	4945771	945771	7613760	0.442861	cis	0.11526	0.000229494
Os04g0321700	Serine carboxypeptidase I precursor (EC 3.4.16.5) (Carboxypeptidase C).	4	5.2431	c4.loc18.5	19208312	14603072	24208312	-0.524241	cis	0.234051	4.2906e-07
Os05g0208500	Hypothetical protein.	5	4.3474	c5.loc13	14500573	10500573	17500573	-2.00375	trans	0.153161	3.79e-05
Os12g0152000	Terminal flower 1-like protein.	12	4.33219	c12.loc0.5	978149	478149	2478149	-0.722504	trans	0.108137	0.000440324
Os12g0152000	Terminal flower 1-like protein.	12	4.33883	c12.loc1	1478149	478149	2478149	-0.790806	trans	0.204813	4.21955e-07
Os04g0340800	Hypothetical protein.	4	2.56339	c4.loc15	15708312	12208312	20208312	-1.11044	cis	0.211935	2.84376e-07
Os04g0340800	Hypothetical protein.	5	6.28888	AD05003938	13961442	10500573	16000573	-1.65138	trans	0.595582	2.16491e-18
Os09g0497100	Pumilio.	1	3.42395	P0298	2718679	1532667	5032667	-0.491735	trans	0.175997	1.14271e-05
Os06g0696400	Xyloglycan endo-transglycosylase precursor.	6	2.5291	P0606_1	30022505	27000546	32085678	0.484968	cis	0.595995	2.07218e-18
Os06g0696400	Xyloglycan endo-transglycosylase precursor.	12	3.41209	c12.loc25.5	25978149	22478149	26360367	0.579161	trans	0.570282	2.91429e-17
Os05g0585600	Conserved hypothetical protein.	5	4.32958	ah05000101	1500573	1500573	5000573	-0.418517	NA	0.589152	4.25482e-18
Os05g0585600	Conserved hypothetical protein.	5	6.65807	c5.loc27	28500573	27557093	29075950	-0.498607	NA	0.257209	5.36093e-07
Os06g0356200	Hypothetical protein.	4	17.1629	c4.loc32.5	33208312	32708312	34208312	2.49446	NA	0.118415	0.000614716
Os02g0818500	Conserved hypothetical protein.	2	15.9565	ad02016985	35371461	35003546	35371461	-2.25624	cis	0.139278	4.56119e-05
Os02g0494000	TPR-like domain containing protein.	2	17.0094	c2.loc18	18003546	17003546	19003546	-2.15882	cis	0.221814	5.45754e-07
Os03g0778100	Photosystem I reaction center subunit III, chloroplast precursor (Light-harvesting complex I 17 kDa protein) (PSI-F).	12	5.96403	c12.loc25.5	25978149	25159408	26360367	1.30148	trans	0.143249	0.000300762
Os09g0517000	Conserved hypothetical protein.	1	2.38102	ah01001514	22528829	19032667	25032667	0.960062	trans	0.135307	4.72251e-05
Os09g0517000	Conserved hypothetical protein.	9	2.54779	c9.loc18.5	19445771	19019232	21945771	1.04171	cis	0.255746	7.4854e-08
Os09g0517000	Conserved hypothetical protein.	12	3.97505	c12.loc22.5	22978149	19978149	26360367	1.15523	trans	0.177689	1.54673e-05
Os10g0532000	No apical meristem (NAM) protein domain containing protein.	12	2.92083	ad12009568	26360367	25159408	26360367	-0.369292	trans	0.199515	1.44649e-05
Os02g0616400	Stem cell self-renewal protein Piwi domain containing protein.	1	2.7465	ad01005077	11527278	9032667	15032667	-0.697494	NA	0.132696	0.000523236
Os02g0616400	Stem cell self-renewal protein Piwi domain containing protein.	2	8.84645	c2.loc25.5	25503546	23003546	28003546	-1.18508	NA	0.163541	0.00010243
Os05g0141100	THH1.	5	4.23279	c5.loc3	4500573	1500573	8500573	0.47488	cis	0.399068	5.34928e-11
Os05g0141100	THH1.	6	3.3501	c6.loc30.5	30500546	28000546	32085678	0.476046	trans	0.454602	8.15945e-13
Os05g0141100	THH1.	7	2.40687	P0853	19465247	16045650	25545650	0.410542	trans	0.22208	4.08704e-06
Os07g0525600	(No Hit)	1	4.20414	AD01007672	16954460	13032667	21032667	-0.571313	NA	0.586551	5.57573e-18
Os07g0525600	(No Hit)	1	4.20414	c1.loc17.5	17532667	13032667	21032667	-0.570765	NA	0.435868	3.4971e-12
Os01g0605100	BCS1 protein-like protein.	8	2.84115	c8.loc24.5	24503172	19503172	28082344	-0.609211	trans	0.129164	0.000629203
Os06g0676700	High pI alpha-glucosidase.	3	3.45088	c3.loc9.5	9551655	7051655	15051655	0.476185	trans	0.112519	0.000233451
Os03g0285300	(No Hit)	3	4.92177	c3.loc11	11051655	9051655	14551655	0.960924	cis	0.215316	5.98857e-06
Os10g0540900	Conserved hypothetical protein.	10	20.2043	c10.loc21	21657808	21299462	21917808	-2.18741	trans	0.272961	2.09743e-07
Os07g0264000	Hypothetical protein.	7	10.8149	ad07003952	9481845	8545650	10045650	-0.990566	cis	0.135076	0.000461978
Os01g0926700	Pectin-glucuronyltransferase.	12	2.73065	c12.loc24	24478149	21478149	26360367	0.612354	trans	0.240877	1.39248e-06
Os11g0514500	Sorghum bicolor leucine-rich repeat-containing extracellular glycoprotein precursor.	1	3.00012	c1.loc9	9032667	4532667	11527278	0.541571	trans	0.144021	2.99398e-06
Os11g0514500	Sorghum bicolor leucine-rich repeat-containing extracellular glycoprotein precursor.	6	3.28146	c6.loc3.5	3500546	2000546	7500546	0.628229	trans	0.348477	1.64752e-11
Os11g0514500	Sorghum bicolor leucine-rich repeat-containing extracellular glycoprotein precursor.	8	2.54595	c8.loc18	18003172	17659659	22003172	1.06439	trans	0.386719	1.28883e-10
Os01g0597800	UDP-glucuronosyl/UDP-glucosyltransferase family protein.	1	4.58077	P0770_1	43026448	40032667	43026448	1.04029	trans	0.127775	0.00027172
Os10g0476500	Conserved hypothetical protein.	10	6.13926	c10.loc18	18657808	16657808	21157808	0.718382	cis	0.133529	0.000202737
Os03g0271100	Sigma factor SIG2B.	3	2.84714	c3.loc8	8051655	3051655	9753557	-0.448172	cis	0.495673	2.80992e-14
Os12g0180100	Major facilitator superfamily protein.	12	5.65622	c12.loc3.5	3978149	1978149	6978149	-0.500641	cis	0.295158	5.41508e-08
Os09g0365300	Disease resistance protein family protein.	4	3.1227	c4.loc24	24708312	19208312	29708312	-1.1648	trans	0.479787	1.06624e-13
Os09g0365300	Disease resistance protein family protein.	9	12.6034	c9.loc12	12945771	11945771	13945771	-2.73883	cis	0.398189	5.69805e-11
Os12g0582800	Protein of unknown function DUF221 domain containing protein.	12	9.33868	c12.loc24	24478149	22978149	25978149	0.665327	cis	0.113441	0.000450306
Os09g0389000	Mannose-6-phosphate isomerase, type I family protein.	8	2.58266	ad08004275	10465640	8305485	18003172	0.376249	trans	0.106334	0.000659656
Os03g0625500	(No Hit)	3	10.4753	c3.loc24.5	24551655	22551655	26551655	-1.3658	NA	0.121911	0.000917784
Os03g0843000	Non-protein coding transcript, uncharacterized transcript.	3	9.75972	c3.loc36.5	36551655	35551655	36859658	-1.08508	trans	0.107228	0.000935658
Os02g0755000	Putative methyltransferase DUF248 family protein.	3	2.3979	c3.loc10.5	10551655	7551655	16551655	0.417783	trans	0.449111	1.25622e-12
Os02g0755000	Putative methyltransferase DUF248 family protein.	4	3.02139	c4.loc27.5	28208312	22208312	31208312	0.413321	trans	0.111833	0.000320637
Os02g0755000	Putative methyltransferase DUF248 family protein.	9	2.30561	ad09003568	7613760	5496790	10945771	0.358872	trans	0.227818	7.3449e-07
Os02g0755000	Putative methyltransferase DUF248 family protein.	12	2.56833	c12.loc25	25478149	21978149	26360367	0.387663	trans	0.141827	0.000324146
Os01g0802700	Auxin Efflux Carrier family protein.	3	2.84562	c3.loc10.5	10551655	2551655	15051655	1.01336	trans	0.137031	0.000417009
Os11g0702300	(No Hit)	7	2.50088	c7.loc3.5	4545650	1045650	9481845	-0.54767	trans	0.571842	2.49365e-17
Os11g0702300	(No Hit)	11	2.45982	c11.loc26.5	27009999	23509999	28457496	-0.573703	trans	0.151291	0.000196672
Os04g0473400	60S ribosomal protein L6.	4	11.6917	c4.loc24	24708312	23208312	28208312	-1.49601	cis	0.168716	9.09671e-06
Os09g0560300	Conserved hypothetical protein.	8	2.53606	c8.loc2	2003172	3172	6003172	-0.33753	trans	0.0906362	0.000823778
Os09g0467300	Protein of unknown function DUF250 domain containing protein.	12	2.88949	ad12009568	26360367	25159408	26360367	-0.477972	trans	0.142829	6.21404e-05
Os07g0162500	Esterase/lipase/thioesterase domain containing protein.	7	2.7842	AE07000531	3874428	1545650	5045650	-0.706896	cis	0.191293	4.99413e-06
Os08g0111800	Transferase family protein.	8	16.0252	ah08000031	417300	3172	1503172	2.2203	cis	0.383002	1.67376e-10
Os05g0487300	Conserved hypothetical protein.	1	3.09898	P0770_1	43026448	42532667	43026448	0.757747	trans	0.123254	0.000855928
Os12g0136300	Hypothetical protein.	1	4.30138	c1.loc9	9032667	6032667	10758249	0.475394	trans	0.424466	8.28943e-12
Os12g0136300	Hypothetical protein.	4	2.52093	c4.loc23.5	24208312	19208312	28208312	0.411608	trans	0.112075	0.000513215
Os12g0136300	Hypothetical protein.	12	2.69459	c12.loc25.5	25978149	21039163	26360367	0.464623	trans	0.175441	2.00707e-05
Os02g0255700	Hypothetical protein.	4	3.04048	c4.loc26	26708312	22708312	31208312	1.12524	trans	0.212979	6.82892e-06
Os02g0255700	Hypothetical protein.	12	6.40233	c12.loc25.5	25978149	25159408	26360367	1.33797	trans	0.592582	2.97122e-18
Os06g0712200	Conserved hypothetical protein.	6	9.12267	AE06006239	31020945	30500546	32000546	-1.2336	trans	0.192622	2.11578e-05
Os05g0459700	Beta-Ig-H3/fasciclin domain containing protein.	12	2.69438	c12.loc25	25478149	21978149	26360367	0.354391	trans	0.158181	1.15579e-05
Os06g0613800	Peptidase aspartic family protein.	4	11.456	c4.loc27.5	28208312	26708312	30208312	0.924516	NA	0.208878	7.34857e-07
Os05g0272200	Conserved hypothetical protein.	5	4.02022	AD05003938	13961442	10500573	16000573	0.492787	cis	0.578845	1.23001e-17
Os04g0120100	Conserved hypothetical protein.	4	4.6015	c4.loc2.5	3208312	708312	11208312	0.488728	cis	0.168336	7.91992e-05
Os03g0596600	Conserved hypothetical protein.	3	18.2485	c3.loc22.5	22551655	18628536	24051655	-3.35153	cis	0.117499	0.000543779
Os03g0390700	Transthyretin family protein.	3	6.58842	c3.loc14.5	14551655	12051655	17051655	-0.52506	cis	0.115936	0.000588837
Os09g0305300	Plant protein of unknown function family protein.	4	3.42593	c4.loc26	26708312	23208312	30708312	0.856088	trans	0.166948	3.01773e-05
Os12g0468600	Metallo-dependent hydrolase, composite domain containing protein.	12	16.7203	c12.loc17	17478149	16202396	17978149	-1.17931	cis	0.179206	1.72483e-06
Os06g0702200	Hypothetical protein.	12	3.48227	ad12009568	26360367	21039163	26360367	-0.450264	trans	0.0997275	0.000233223
Os01g0839500	Histone H2B (CaH2B).	1	2.61873	c1.loc2	2032667	32667	4532667	0.373837	trans	0.132349	2.85827e-05
Os01g0839500	Histone H2B (CaH2B).	12	3.42241	ad12009568	26360367	25159408	26360367	0.440866	trans	0.110392	0.000853615
Os01g0884300	No apical meristem (NAM) protein domain containing protein.	1	4.44042	c1.loc42.5	42532667	40032667	43026448	1.1092	trans	0.118018	0.000580797
Os03g0181100	ZIM domain containing protein.	1	2.35745	P0770_1	43026448	40532667	43026448	2.42496	trans	0.137941	0.000251526
Os08g0521800	Conserved hypothetical protein.	4	3.7658	c4.loc24.5	25208312	21708312	28708312	0.56009	trans	0.150981	8.62513e-05
Os08g0521800	Conserved hypothetical protein.	9	3.94727	ad09003568	7613760	7133333	8564892	0.570705	trans	0.113963	0.000563133
Os08g0521800	Conserved hypothetical protein.	12	4.90704	c12.loc25.5	25978149	25159408	26360367	0.703004	trans	0.210081	8.0334e-06
Os12g0149700	Serine/threonine protein kinase family protein.	4	2.72134	c4.loc27	27708312	17208312	34552668	-0.463814	trans	0.159498	0.000127125
Os12g0149700	Serine/threonine protein kinase family protein.	12	4.31051	c12.loc22.5	22978149	14478149	24978149	-0.504858	trans	0.413245	1.90741e-11
Os01g0118300	Phosphatidyl serine synthase family protein.	11	2.45919	c11.loc5.5	6009999	1509999	14509999	-0.442211	trans	0.677641	1.326e-22
Os01g0118300	Phosphatidyl serine synthase family protein.	12	2.86808	c12.loc23	23478149	20478149	26360367	-0.522416	trans	0.163131	4.3906e-05
Os04g0209200	Glutathione-conjugate transporter AtMRP4.	4	3.0921	ad04003958	9090352	3208312	12708312	-0.454977	cis	0.10944	0.000672585
Os04g0209200	Glutathione-conjugate transporter AtMRP4.	12	2.87653	ad12009568	26360367	21478149	26360367	-0.43349	trans	0.155042	0.000161172
Os03g0852400	Conserved hypothetical protein.	12	4.86978	c12.loc25.5	25978149	22978149	26360367	0.967835	trans	0.148857	0.000223714
Os11g0499600	Short-chain dehydrogenase/reductase SDR family protein.	10	3.75611	c10.loc21	21657808	20157808	22657808	0.490736	trans	0.146292	2.46235e-05
Os04g0649700	Protein kinase domain containing protein.	1	3.48509	c1.loc7.5	7532667	5532667	10032667	-0.397408	trans	0.116336	0.000142019
Os04g0649700	Protein kinase domain containing protein.	12	3.40632	c12.loc17.5	17978149	7978149	20978149	-0.374402	trans	0.10461	0.000270238
Os07g0498400	Protein kinase domain containing protein.	7	3.1981	c7.loc18.5	19545650	16045650	24545650	-0.430598	cis	0.295356	9.00732e-09
Os06g0128800	C2 calcium/lipid-binding region, CaLB domain containing protein.	1	2.98805	P0770_1	43026448	42322366	43026448	1.97861	trans	0.489921	4.57547e-14
Os06g0128800	C2 calcium/lipid-binding region, CaLB domain containing protein.	4	2.47065	c4.loc23.5	24208312	17009915	30208312	0.955849	trans	0.204592	1.09127e-05
Os06g0128800	C2 calcium/lipid-binding region, CaLB domain containing protein.	11	2.82471	c11.loc1.5	2009999	509999	6009999	0.997163	trans	0.257662	2.74026e-07
Os07g0621400	Hypothetical protein.	3	2.41776	c3.loc3	3051655	51655	6524036	0.66169	trans	0.135678	3.1756e-05
Os07g0621400	Hypothetical protein.	7	9.1414	P0388	28214718	25545650	29045650	1.13939	cis	0.159651	7.71223e-06
Os03g0225100	Protein kinase domain containing protein.	1	2.34407	P0770_1	43026448	42322366	43026448	1.12236	trans	0.129059	4.74315e-05
Os08g0282800	(No Hit)	5	12.7305	c5.loc12.5	14000573	12000573	15500573	-1.71827	NA	0.325388	8.03032e-09
Os07g0510500	UDP-glucuronosyl/UDP-glucosyltransferase family protein.	7	4.32434	ah07001035	20000236	17545650	23545650	0.946459	cis	0.141871	0.000323393
Os03g0703100	Beta-glucosidase.	3	5.96134	c3.loc29	29051655	25051655	31551655	-0.583752	cis	0.196617	1.98415e-06
Os03g0703100	Beta-glucosidase.	8	2.6065	c8.loc4.5	4503172	1003172	14759070	-0.560371	trans	0.0956637	0.000600754
Os03g0680800	BEL1-related homeotic protein 14 (Fragment).	3	2.75461	ad03014349	27712595	24051655	31551655	-0.3577	cis	0.144755	2.04538e-05
Os03g0680800	BEL1-related homeotic protein 14 (Fragment).	4	4.51823	ah04001083	25902384	22708312	28208312	0.44788	trans	0.147332	1.75843e-05
Os03g0680800	BEL1-related homeotic protein 14 (Fragment).	12	3.31327	c12.loc17	17478149	7478149	20978149	0.386414	trans	0.13069	4.72309e-05
Os06g0705100	Conserved hypothetical protein.	12	7.89615	c12.loc25.5	25978149	25159408	26360367	0.929059	trans	0.190552	2.37061e-05
Os01g0973000	Pyrimidine 5-nucleotidase family protein.	12	4.09072	c12.loc23	23478149	21039163	25978149	-0.500456	trans	0.252782	6.95641e-07
Os11g0572800	Cyclin-like F-box domain containing protein.	1	4.13586	P0770_1	43026448	42532667	43026448	-1.34264	trans	0.136914	0.000419565
Os11g0572800	Cyclin-like F-box domain containing protein.	9	3.12832	ad09009014	19019232	17945771	19445771	-1.64269	trans	0.214612	6.23035e-06
Os06g0175500	Epsin, N-terminal domain containing protein.	1	2.98744	c1.loc3	3032667	1532667	5442909	0.437129	trans	0.170285	6.33079e-07
Os06g0175500	Epsin, N-terminal domain containing protein.	4	3.25585	c4.loc33	33708312	29708312	34552668	0.438332	trans	0.124895	1.38509e-05
Os06g0175500	Epsin, N-terminal domain containing protein.	12	5.03072	c12.loc25.5	25978149	21978149	26360367	0.572213	trans	0.182546	3.67194e-05
Os06g0216000	Oxo-phytodienoic acid reductase.	6	4.92911	c6.loc6	6000546	3500546	8000546	-2.17602	cis	0.149503	1.70956e-06
Os09g0253100	Hypothetical protein.	10	5.55057	c10.loc5	5657808	3657808	12657808	0.479995	NA	0.380035	2.43255e-12
Os11g0704600	Glycoside hydrolase, family 17 protein.	12	2.83379	c12.loc25.5	25978149	23978149	26360367	0.394069	trans	0.159224	1.23933e-05
Os09g0399500	(No Hit)	1	4.57859	c1.loc15.5	15532667	12532667	21032667	-0.641593	NA	0.229455	2.92153e-07
Os09g0478100	Cellulose synthase family protein.	1	3.52658	P0770_1	43026448	42322366	43026448	-1.09224	trans	0.213819	6.51428e-06
Os09g0478100	Cellulose synthase family protein.	9	3.83309	c9.loc18	18945771	17945771	19445771	-1.45721	cis	0.1511	0.000198668
Os04g0531100	C2 domain containing protein.	4	4.22144	c4.loc26.5	27208312	23708312	31208312	-0.481796	cis	0.183516	2.23122e-05
[truncated: 9,240 more rows]
