# Supplementary material for: eQTLs Regulating Transcript Variations Associated with Rapid Internode Elongation in Deepwater Rice
Source: Front Plant Sci. 2017 Oct 13;8:1753. doi: 10.3389/fpls.2017.01753 (PMC5645499; doi:10.3389/fpls.2017.01753)
Supplement: Supplementary file 8 [file Data_Sheet_2.XLSX]

## Sheet: (A) trans_eQTL_P0298_Genes
Supplemental Table S2. Identified genes with trans-eQTL at the physical position of the peaks within eQTL hotspots on chromosomes 1, 4, and 12. The positions were "P0298" on chromosome 1 (A), "c4.loc24" on chromosome 4 (B), and "c12.loc25.5" on chromosome 12 (C). The tables were created based on the results of eQTL mapping and the identification of differentially expressed genes using LIMMA (Smyt…
e-trait	description	eQTL chr	LOD	mname.peak	peak.cM	mname.inf	inf.cM	mname.sup	sup.cM	peak.bp	inf.bp	sup.bp	Add	type	Rsq	Rpf	gene_name	t_stat	fold_change	p_value	p_adjusted
Os03g0748900	RNA-binding region RNP-1 (RNA recognition motif) domain containing protein.	1	4.90971	P0298	2.71868	c1.loc1.5	1.53267	c1.loc4	4.03267	2718679	1532667	4032667	0.455181	trans	0.15019	6.01e-05	Os03g0748900	6.00478	0.516707	4.32e-08	7.83e-07
Os01g0600500	HAD-superfamily subfamily IB hydrolase, hypothetical 1 protein.	1	4.75689	P0298	2.71868	c1.loc1	1.03267	c1.loc4.5	4.53267	2718679	1032667	4532667	0.878689	trans	0.206465	9.83e-06	Os01g0600500	7.53928	1.17026	4.22e-11	2.79e-09
Os04g0636100	Glycosyl transferase, family 8 protein.	1	4.5422	P0298	2.71868	c1.loc1.5	1.53267	c1.loc4	4.03267	2718679	1532667	4032667	0.434809	trans	0.213712	1.09e-06	Os04g0636100	7.25067	0.579192	1.6e-10	7.89e-09
Os08g0532700	Peroxidase 55 precursor (EC 1.11.1.7) (Atperox P55) (ATP20a).	1	4.51951	P0298	2.71868	c1.loc1.5	1.53267	c1.loc4.5	4.53267	2718679	1532667	4532667	0.479932	trans	0.438436	2.87e-12	Os08g0532700	6.7326	0.610435	1.7e-09	5.3e-08
Os01g0769100	Lipoic acid synthetase, mitochondrial precursor (Lip-syn) (Lipoate synthase) (mLIP1).	1	4.45377	P0298	2.71868	c1.loc1.5	1.53267	c1.loc4.5	4.53267	2718679	1532667	4532667	0.44038	trans	0.210023	2.28e-06	Os01g0769100	5.84737	0.512009	8.54e-08	1.39e-06
Os07g0209100	Raffinose synthase family protein.	1	4.38153	P0298	2.71868	c1.loc1	1.03267	c1.loc4	4.03267	2718679	1032667	4032667	-0.817724	trans	0.178016	4.7e-05	Os07g0209100	-4.80455	-0.822736	6.42e-06	5.44e-05
Os04g0686000	U box domain containing protein.	1	4.34993	P0298	2.71868	c1.loc1.5	1.53267	c1.loc4.5	4.53267	2718679	1532667	4532667	0.750917	trans	0.162998	3.36e-05	Os04g0686000	3.32773	0.556317	0.0012844	0.00508561
Os06g0652200	Hly-III related proteins family protein.	1	4.3338	P0298	2.71868	c1.loc1.5	1.53267	c1.loc4.5	4.53267	2718679	1532667	4532667	1.03676	trans	0.155311	4.33e-05	Os06g0652200	7.25154	1.40427	1.6e-10	7.87e-09
Os02g0166800	Ribulose bisphosphate carboxylase, large chain family protein.	1	4.0924	P0298	2.71868	c1.loc1.5	1.53267	c1.loc4.5	4.53267	2718679	1532667	4532667	-0.560668	trans	0.290265	7.32e-08	Os02g0166800	-9.8726	-0.924483	7.33e-16	5.62e-13
Os12g0580600	Conserved hypothetical protein.	1	3.94764	P0298	2.71868	c1.loc1	1.03267	c1.loc4	4.03267	2718679	1032667	4032667	-0.501335	trans	0.160163	0.000122695	Os12g0580600	-5.8787	-0.616578	7.46e-08	1.24e-06
Os06g0247000	Avr9/Cf-9 rapidly elicited protein 231.	1	3.85592	P0298	2.71868	c1.loc1.5	1.53267	c1.loc4	4.03267	2718679	1532667	4032667	0.556911	trans	0.428741	1.54e-16	Os06g0247000	5.5466	0.663084	3.08e-07	4.16e-06
Os05g0373400	Paraneoplastic encephalomyelitis antigen family protein.	1	3.80731	P0298	2.71868	c1.loc1	1.03267	c1.loc4.5	4.53267	2718679	1032667	4532667	0.502077	trans	0.0846947	0.000302271	Os05g0373400	8.00455	0.76653	4.83e-12	4.83e-10
Os06g0220600	RNA-binding region containing protein 1 (HSRNASEB) (ssDNA binding protein SEB4) (CLL-associated antigen KW-5). Splice isoform 2.	1	3.69723	P0298	2.71868	c1.loc1	1.03267	c1.loc4.5	4.53267	2718679	1032667	4532667	0.922221	trans	0.426651	2.33e-12	Os06g0220600	8.15759	1.43895	2.36e-12	2.71e-10
Os07g0572900	40S ribosomal protein S13.	1	3.69453	P0298	2.71868	c1.loc1	1.03267	c1.loc4	4.03267	2718679	1032667	4032667	0.497217	trans	0.0931359	0.000446419	Os07g0572900	7.10935	0.716239	3.07e-10	1.33e-08
Os01g0357900	Rapid alkalinization factor 2.	1	3.6766	P0298	2.71868	c1.loc1.5	1.53267	c1.loc5	5.03267	2718679	1532667	5032667	0.419268	trans	0.197306	1.63e-05	Os01g0357900	6.2908	0.559034	1.23e-08	2.77e-07
Os01g0756200	Basic-leucine zipper (bZIP) transcription factor domain containing protein.	1	3.67032	P0298	2.71868	c1.loc1	1.03267	c1.loc4.5	4.53267	2718679	1032667	4532667	1.02777	trans	0.144867	4.69e-05	Os01g0756200	8.10984	1.60328	2.95e-12	3.22e-10
Os02g0122600	Calcium-binding EF-hand domain containing protein.	1	3.62348	P0298	2.71868	c1.loc1	1.03267	c1.loc4.5	4.53267	2718679	1032667	4532667	-0.528742	trans	0.121919	0.000201239	Os02g0122600	-4.87331	-0.586709	4.89e-06	4.31e-05
Os08g0557900	Inosine/uridine-preferring nucleoside hydrolase domain containing protein.	1	3.56842	P0298	2.71868	c1.loc1.5	1.53267	c1.loc4.5	4.53267	2718679	1532667	4532667	0.621745	trans	0.528865	1.51e-15	Os08g0557900	5.80443	0.792015	1.03e-07	1.61e-06
Os09g0497100	Pumilio.	1	3.42395	P0298	2.71868	c1.loc1.5	1.53267	c1.loc5	5.03267	2718679	1532667	5032667	-0.491735	trans	0.175997	1.14e-05	Os09g0497100	-3.74404	-0.450505	0.000324441	0.00158624
Os07g0624700	UMP/CMP kinase a (EC 2.7.1.48).	1	3.36446	P0298	2.71868	c1.loc1.5	1.53267	c1.loc5	5.03267	2718679	1532667	5032667	0.451589	trans	0.229764	2.64e-06	Os07g0624700	6.98273	0.671319	5.47e-10	2.16e-08
Os04g0689500	Conserved hypothetical protein.	1	3.34028	P0298	2.71868	c1.loc1.5	1.53267	c1.loc4.5	4.53267	2718679	1532667	4532667	0.476127	trans	0.439951	2.1e-12	Os04g0689500	6.65106	0.687691	2.46e-09	7.18e-08
Os11g0125900	Nucleoside phosphatase GDA1/CD39 family protein.	1	3.3217	P0298	2.71868	c1.loc1	1.03267	c1.loc5	5.03267	2718679	1032667	5032667	-0.526943	trans	0.384609	1.68e-10	Os11g0125900	-6.82919	-0.775929	1.1e-09	3.76e-08
Os01g0935800	Protein kinase domain containing protein.	1	3.32101	P0298	2.71868	c1.loc1	1.03267	c1.loc5	5.03267	2718679	1032667	5032667	1.35642	trans	0.434172	3.98e-12	Os01g0935800	8.74041	2.307	1.52e-13	3.15e-11
Os09g0562700	Pre-pro-TPE4A protein precursor.	1	3.30117	P0298	2.71868	c1.loc1	1.03267	c1.loc5	5.03267	2718679	1032667	5032667	0.898335	trans	0.528388	1.58e-15	Os09g0562700	7.13547	1.36206	2.72e-10	1.21e-08
Os08g0119500	Conserved hypothetical protein.	1	3.26422	P0298	2.71868	c1.loc1.5	1.53267	c1.loc4	4.03267	2718679	1532667	4032667	0.554467	trans	0.317543	1.33e-08	Os08g0119500	4.34597	0.588196	3.74e-05	0.00024819
Os09g0414900	GASA5-like protein (Fragment).	1	3.2585	P0298	2.71868	c1.loc1	1.03267	c1.loc5	5.03267	2718679	1032667	5032667	1.20533	trans	0.501311	5.78e-17	Os09g0414900	5.84878	1.60675	8.49e-08	1.38e-06
Os01g0937800	(No Hit)	1	3.21126	P0298	2.71868	c1.loc0.5	0.532667	c1.loc4.5	4.53267	2718679	532667	4532667	-0.506562	trans	0.313441	1.04e-09	Os01g0937800	-5.63094	-0.662831	2.16e-07	3.06e-06
Os04g0269600	Copper amine oxidase family protein.	1	3.20739	P0298	2.71868	c1.loc1	1.03267	c1.loc5	5.03267	2718679	1032667	5032667	-0.636592	trans	0.414191	1.78e-11	Os04g0269600	-6.575	-0.92819	3.46e-09	9.55e-08
Os07g0250900	Harpin-induced 1 domain containing protein.	1	3.1994	P0298	2.71868	c1.loc1	1.03267	c1.loc4.5	4.53267	2718679	1032667	4532667	0.504767	trans	0.217319	1.27e-07	Os07g0250900	8.52691	0.863787	4.16e-13	6.94e-11
Os06g0696400	Xyloglycan endo-transglycosylase precursor.	1	3.14067	P0298	2.71868	c1.loc1	1.03267	c1.loc4.5	4.53267	2718679	1032667	4532667	0.531042	trans	0.341691	2.77e-09	Os06g0696400	5.77322	0.714649	1.18e-07	1.81e-06
Os01g0723400	Malic oxidoreductase family protein.	1	3.13713	P0298	2.71868	c1.loc1.5	1.53267	c1.loc5	5.03267	2718679	1532667	5032667	-0.443479	trans	0.126691	0.000715774	Os01g0723400	-3.17925	-0.366414	0.00204545	0.00754398
Os06g0140400	DNA-binding protein (Homeodomain-leucine zipper transcription factor).	1	3.12796	P0298	2.71868	c1.loc0.5	0.532667	c1.loc5	5.03267	2718679	532667	5032667	0.96664	trans	0.126367	0.000304645	Os06g0140400	7.18766	1.50897	2.14e-10	9.97e-09
Os01g0218200	Protein prenyltransferase domain containing protein.	1	3.127	P0298	2.71868	c1.loc1	1.03267	c1.loc5	5.03267	2718679	1032667	5032667	0.422893	trans	0.124004	0.000385509	Os01g0218200	4.25755	0.450538	5.2e-05	0.000330165
Os02g0106100	Fructosyltransferase.	1	3.11833	P0298	2.71868	c1.loc1	1.03267	c1.loc5	5.03267	2718679	1032667	5032667	2.01149	trans	0.324544	8.48e-09	Os02g0106100	8.41652	3.44929	6.99e-13	1.03e-10
Os03g0327100	NAM / CUC2-like protein.	1	3.11668	P0298	2.71868	c1.loc1.5	1.53267	c1.loc5	5.03267	2718679	1532667	5032667	0.525601	trans	0.121115	0.000956496	Os03g0327100	4.00008	0.531584	0.000132525	0.000737575
Os06g0571800	Zn-finger, GATA type domain containing protein.	1	3.11303	P0298	2.71868	c1.loc1	1.03267	c1.loc5	5.03267	2718679	1032667	5032667	0.670682	trans	0.125944	1.83e-06	Os06g0571800	6.43725	0.97717	6.41e-09	1.61e-07
Os12g0572500	Protein of unknown function XH domain containing protein.	1	3.0862	P0298	2.71868	c1.loc1	1.03267	c1.loc4	4.03267	2718679	1032667	4032667	-0.63136	trans	0.274634	1.9e-07	Os12g0572500	-10.2864	-1.20477	1.05e-16	1.1e-13
Os04g0562100	Amino acid/polyamine transporter II family protein.	1	3.08295	P0298	2.71868	c1.loc1.5	1.53267	c1.loc5	5.03267	2718679	1532667	5032667	-0.526127	trans	0.151051	7.9e-06	Os04g0562100	-6.50157	-0.775895	4.81e-09	1.27e-07
Os02g0567800	Esterase/lipase/thioesterase domain containing protein.	1	3.08144	P0298	2.71868	c1.loc1	1.03267	c1.loc4.5	4.53267	2718679	1032667	4532667	0.548159	trans	0.491372	4.05e-14	Os02g0567800	5.17005	0.685351	1.48e-06	1.56e-05
Os12g0161900	Zn-finger-like, PHD finger domain containing protein.	1	3.07706	P0298	2.71868	c1.loc1	1.03267	c1.loc5	5.03267	2718679	1032667	5032667	-0.577019	trans	0.143401	0.000111749	Os12g0161900	-8.28541	-0.988753	1.3e-12	1.71e-10
Os11g0107600	Prenylated rab acceptor PRA1 family protein.	1	3.0733	P0298	2.71868	c1.loc1	1.03267	c1.loc4.5	4.53267	2718679	1032667	4532667	0.50774	trans	0.284911	1.02e-07	Os11g0107600	8.52585	0.884906	4.18e-13	6.94e-11
Os01g0343200	Importin alpha 2.	1	3.06985	P0298	2.71868	c1.loc1.5	1.53267	c1.loc5	5.03267	2718679	1532667	5032667	-0.413003	trans	0.33659	3.33e-10	Os01g0343200	-4.50874	-0.465143	2.02e-05	0.000145522
Os05g0445900	Transcriptional activator DEMETER (DNA glycosylase-related protein DME). Splice isoform 2.	1	3.02732	P0298	2.71868	c1.loc1.5	1.53267	c1.loc4.5	4.53267	2718679	1532667	4532667	-0.380231	trans	0.177864	7.99e-06	Os05g0445900	-7.65046	-0.628476	2.52e-11	1.86e-09
Os04g0686800	Nodulin-lile protein.	1	3.01726	P0298	2.71868	c1.loc1	1.03267	c1.loc5	5.03267	2718679	1032667	5032667	-0.661112	trans	0.707253	5.32e-24	Os04g0686800	-5.79263	-0.907621	1.08e-07	1.68e-06
Os12g0528100	ARM repeat fold domain containing protein.	1	3.0158	P0298	2.71868	c1.loc1	1.03267	c1.loc5	5.03267	2718679	1032667	5032667	0.794922	trans	0.158692	0.000132713	Os12g0528100	8.08502	1.3546	3.32e-12	3.52e-10
Os03g0188500	Glutelin family protein.	1	3.01408	P0298	2.71868	c1.loc1.5	1.53267	c1.loc4.5	4.53267	2718679	1532667	4532667	0.569332	trans	0.204262	1.11e-05	Os03g0188500	5.48289	0.751539	4.03e-07	5.22e-06
Os01g0785400	GH3 auxin-responsive promoter family protein.	1	3.00802	P0298	2.71868	c1.loc0.5	0.532667	c1.loc5	5.03267	2718679	532667	5032667	-0.648222	trans	0.146068	1.43e-05	Os01g0785400	-3.73498	-0.627957	0.000334672	0.00162645
Os03g0115000	Plastocyanin-like domain containing protein.	1	2.99009	P0298	2.71868	c1.loc1	1.03267	c1.loc4.5	4.53267	2718679	1032667	4532667	0.500359	trans	0.529188	1.46e-15	Os03g0115000	7.46993	0.818249	5.82e-11	3.54e-09
Os01g0686300	UDP-glucuronosyl/UDP-glucosyltransferase family protein.	1	2.98384	P0298	2.71868	c1.loc0.5	0.532667	c1.loc4.5	4.53267	2718679	532667	4532667	1.48073	trans	0.110608	5.09e-05	Os01g0686300	9.32197	2.73465	9.8e-15	3.86e-12
Os04g0568400	WD40-like domain containing protein.	1	2.96365	P0298	2.71868	c1.loc0.5	0.532667	c1.loc5	5.03267	2718679	532667	5032667	0.456889	trans	0.575523	1.72e-17	Os04g0568400	5.91414	0.642986	6.4e-08	1.09e-06
Os10g0477600	OsNAC7 protein.	1	2.96126	P0298	2.71868	c1.loc1	1.03267	c1.loc4.5	4.53267	2718679	1032667	4532667	0.781054	trans	0.296112	5.1e-08	Os10g0477600	5.53367	1.04557	3.26e-07	4.36e-06
Os03g0197900	Uncharacterized plant-specific domain containing protein.	1	2.95318	P0298	2.71868	c1.loc1	1.03267	c1.loc5	5.03267	2718679	1032667	5032667	-0.535309	trans	0.178476	1.19e-05	Os03g0197900	-5.82962	-0.7462	9.22e-08	1.48e-06
Os01g0618700	Lipase, class 3 family protein.	1	2.95028	P0298	2.71868	c1.loc0.5	0.532667	c1.loc5	5.03267	2718679	532667	5032667	0.584615	trans	0.639931	1.5e-20	Os01g0618700	5.97491	0.829456	4.92e-08	8.71e-07
Os10g0536700	Plant peroxidase family protein.	1	2.9464	P0298	2.71868	c1.loc1	1.03267	c1.loc5	5.03267	2718679	1032667	5032667	0.830496	trans	0.146886	7.45e-05	Os10g0536700	8.50403	1.47131	4.63e-13	7.56e-11
Os04g0566300	Hypothetical protein.	1	2.93879	P0298	2.71868	c1.loc0.5	0.532667	c1.loc4	4.03267	2718679	532667	4032667	-0.838461	trans	0.141701	0.0003263	Os04g0566300	-5.14247	-1.06568	1.65e-06	1.71e-05

## Sheet: (B) trans_eQTL_c4.loc24_Genes
e-trait	description	eQTL chr	LOD	mname.peak	peak.cM	mname.inf	inf.cM	mname.sup	sup.cM	peak.bp	inf.bp	sup.bp	Add	type	Rsq	Rpf	gene_name	t_stat	fold_change	p_value	p_adjusted
Os02g0821400	Protein kinase domain containing protein.	4	4.806	c4.loc24	24.7083	c4.loc20	20.7083	AE04005953	29.4642	24708312	20708312	29464244	1.28784	trans	0.494106	2.88e-14	Os02g0821400	5.73815	1.35276	1.37e-07	2.06e-06
Os08g0200600	No apical meristem (NAM) protein domain containing protein.	4	5.16311	c4.loc24	24.7083	c4.loc21	21.7083	c4.loc28	28.7083	24708312	21708312	28708312	1.14482	trans	0.130762	0.000578887	Os08g0200600	3.7912	0.809088	0.000275865	0.00138235
Os07g0598000	NADPH HC toxin reductase (Fragment).	4	3.39248	c4.loc24	24.7083	c4.loc17.5	18.2083	c4.loc28	28.7083	24708312	18208312	28708312	1.1048	trans	0.106383	0.000238597	Os07g0598000	4.40754	1.16677	2.97e-05	0.000203468
Os04g0641000	RNA polymerase beta subunit domain containing protein.	4	3.14309	c4.loc24	24.7083	c4.loc19	19.7083	AE04005953	29.4642	24708312	19708312	29464244	-0.404666	trans	0.226985	8.5e-07	Os04g0641000	-6.38143	-0.549859	8.23e-09	1.97e-07
Os01g0240700	Retrotransposon gag protein family protein.	4	5.00203	c4.loc24	24.7083	c4.loc20.5	21.2083	c4.loc27.5	28.2083	24708312	21208312	28208312	0.549868	trans	0.104053	0.000786107	Os01g0240700	3.19246	0.367719	0.00196365	0.00728776
Os08g0242800	Sigma factor SIG6.	4	3.40432	c4.loc24	24.7083	c4.loc18	18.7083	c4.loc30	30.7083	24708312	18708312	30708312	0.644606	trans	0.334999	4.3e-09	Os08g0242800	5.77566	0.803489	1.16e-07	1.8e-06
Os10g0101900	Hypothetical protein.	4	4.67326	c4.loc24	24.7083	c4.loc21	21.7083	c4.loc28	28.7083	24708312	21708312	28708312	0.529652	trans	0.273459	7.17e-10	Os10g0101900	3.06131	0.344847	0.00293081	0.0101867
Os06g0641800	Cytochrome P450 family protein.	4	4.10854	c4.loc24	24.7083	c4.loc19.5	20.2083	c4.loc27.5	28.2083	24708312	20208312	28208312	0.47034	trans	0.126116	0.000343769	Os06g0641800	2.41664	0.244273	0.0177531	0.0460504
Os09g0365300	Disease resistance protein family protein.	4	3.1227	c4.loc24	24.7083	c4.loc18.5	19.2083	c4.loc29	29.7083	24708312	19208312	29708312	-1.1648	trans	0.479787	1.07e-13	Os09g0365300	-2.7393	-0.826787	0.00746785	0.0224285
Os11g0663100	(No Hit)	4	5.16401	c4.loc24	24.7083	c4.loc20.5	21.2083	c4.loc28	28.7083	24708312	21208312	28708312	0.528379	trans	0.135211	0.000188611	Os11g0663100	3.71023	0.398288	0.000364179	0.00174976
Os06g0238300	FMN-binding split barrel domain containing protein.	4	4.04866	c4.loc24	24.7083	c4.loc19.5	20.2083	c4.loc28.5	29.2083	24708312	20208312	29208312	0.420113	trans	0.650491	2.39e-28	Os06g0238300	5.09132	0.451684	2.03e-06	2.05e-05
Os03g0407000	Conserved hypothetical protein.	4	3.54823	c4.loc24	24.7083	c4.loc19	19.7083	c4.loc28	28.7083	24708312	19708312	28708312	0.386261	trans	0.351577	1.44e-09	Os03g0407000	3.30126	0.298382	0.00139693	0.0054648
Os05g0110100	Conserved hypothetical protein.	4	3.12844	c4.loc24	24.7083	c4.loc17.5	18.2083	c4.loc30	30.7083	24708312	18208312	30708312	0.52388	trans	0.144166	0.000139327	Os05g0110100	6.1036	0.696404	2.8e-08	5.54e-07
Os05g0577000	Non-protein coding transcript, putative npRNA.	4	3.24598	c4.loc24	24.7083	c4.loc19	19.7083	c4.loc27.5	28.2083	24708312	19708312	28208312	-0.497876	trans	0.296673	4.93e-08	Os05g0577000	-6.88126	-0.689028	8.68e-10	3.09e-08
Os11g0127800	Forkhead-associated domain containing protein.	4	3.10844	c4.loc24	24.7083	c4.loc16.5	17.2083	c4.loc28.5	29.2083	24708312	17208312	29208312	0.779834	trans	0.455305	2.33e-14	Os11g0127800	5.94754	1.07541	5.54e-08	9.61e-07
Os12g0179100	Non-protein coding transcript, unclassifiable transcript.	4	3.44502	c4.loc24	24.7083	c4.loc19.5	20.2083	c4.loc27.5	28.2083	24708312	20208312	28208312	0.405498	trans	0.135937	0.000441605	Os12g0179100	3.29847	0.313404	0.00140931	0.00550673
Os12g0540700	Hypothetical protein.	4	8.88675	c4.loc24	24.7083	c4.loc21.5	22.2083	c4.loc26.5	27.2083	24708312	22208312	27208312	0.597903	trans	0.177113	1.64e-05	Os12g0540700	3.33233	0.307434	0.00126575	0.00502579
Os10g0550700	Tubby family protein.	4	3.37686	c4.loc24	24.7083	c4.loc19	19.7083	c4.loc27.5	28.2083	24708312	19708312	28208312	0.532038	trans	0.483864	4.8e-16	Os10g0550700	6.62864	0.739175	2.72e-09	7.85e-08
Os02g0191600	Basic-leucine zipper (bZIP) transcription factor domain containing protein.	4	9.08092	c4.loc24	24.7083	c4.loc22	22.7083	c4.loc27	27.7083	24708312	22708312	27708312	1.09183	trans	0.136962	0.000418506	Os02g0191600	3.23899	0.558789	0.00169906	0.006457
Os04g0462800	Hypothetical protein.	4	14.2989	c4.loc24	24.7083	c4.loc22.5	23.2083	c4.loc27	27.7083	24708312	23208312	27708312	-2.37226	trans	0.568481	3.49e-17	Os04g0462800	-1.95908	-0.638335	0.0533039	0.11321
Os06g0601100	Conserved hypothetical protein.	4	2.9747	c4.loc24	24.7083	c4.loc18.5	19.2083	AE04005953	29.4642	24708312	19208312	29464244	0.508048	trans	0.676768	1.49e-22	Os06g0601100	5.3608	0.635265	6.72e-07	8.03e-06
Os02g0731700	CONSTANS-like 1 protein.	4	3.19497	c4.loc24	24.7083	c4.loc18	18.7083	c4.loc28.5	29.2083	24708312	18708312	29208312	0.501263	trans	0.226478	3.18e-06	Os02g0731700	5.74473	0.615425	1.33e-07	2.02e-06
Os02g0516800	Homeodomain-like containing protein.	4	4.04535	c4.loc24	24.7083	c4.loc18.5	19.2083	c4.loc28	28.7083	24708312	19208312	28708312	0.506576	trans	0.118722	0.00030279	Os02g0516800	5.30576	0.505447	8.44e-07	9.71e-06
Os04g0605300	Leucine-rich repeat, typical subtype containing protein.	4	4.36595	c4.loc24	24.7083	ah04000839	21.5864	c4.loc28	28.7083	24708312	21586427	28708312	0.83482	trans	0.325253	8.1e-09	Os04g0605300	5.87816	0.931783	7.48e-08	1.24e-06
Os11g0552100	Protein of unknown function DUF724 family protein.	4	3.02254	c4.loc24	24.7083	c4.loc18.5	19.2083	c4.loc28.5	29.2083	24708312	19208312	29208312	-0.485281	trans	0.184176	3.36e-05	Os11g0552100	-6.21776	-0.653854	1.7e-08	3.63e-07
Os08g0201800	Copia protein.	4	3.98077	c4.loc24	24.7083	c4.loc20	20.7083	c4.loc28	28.7083	24708312	20708312	28708312	0.481951	trans	0.117926	0.000240037	Os08g0201800	2.30925	0.258686	0.0232977	0.0577696
Os04g0454600	Conserved hypothetical protein.	4	18.7769	c4.loc24	24.7083	c4.loc22.5	23.2083	c4.loc26.5	27.2083	24708312	23208312	27208312	-1.46486	trans	0.512545	6.51e-15	Os04g0454600	-2.62982	-0.475899	0.0101006	0.0288988
Os07g0627100	Zn-finger, PMZ type domain containing protein.	4	3.98464	c4.loc24	24.7083	c4.loc18.5	19.2083	c4.loc28.5	29.2083	24708312	19208312	29208312	0.586175	trans	0.188672	2.63e-05	Os07g0627100	2.49549	0.337674	0.0144648	0.038809
Os07g0419500	UDP-glucose:sterol glucosyltransferase (EC 2.4.1.173).	4	4.98491	c4.loc24	24.7083	c4.loc21	21.7083	c4.loc28	28.7083	24708312	21708312	28708312	0.591152	trans	0.125959	0.000154328	Os07g0419500	3.35008	0.407364	0.00119612	0.00479362
Os05g0393700	Isoamylase-type starch debranching enzyme ISO2.	4	3.98491	c4.loc24	24.7083	c4.loc20	20.7083	c4.loc28.5	29.2083	24708312	20708312	29208312	0.587232	trans	0.202927	4.75e-07	Os05g0393700	2.7436	0.364429	0.00737871	0.0222131
Os03g0781400	Ribose 5-phosphate isomerase family protein.	4	3.19914	c4.loc24	24.7083	c4.loc18.5	19.2083	c4.loc30	30.7083	24708312	19208312	30708312	0.511583	trans	0.175189	1.53e-05	Os03g0781400	7.63738	0.770199	2.68e-11	1.95e-09
Os06g0631800	(No Hit)	4	3.63587	c4.loc24	24.7083	c4.loc18.5	19.2083	c4.loc28.5	29.2083	24708312	19208312	29208312	0.463457	trans	0.122087	0.000909409	Os06g0631800	1.28469	0.144073	0.202308	0.325941
Os07g0229700	Transcription elongation factor S-II family protein.	4	2.94674	c4.loc24	24.7083	c4.loc18.5	19.2083	c4.loc28	28.7083	24708312	19208312	28708312	-0.538005	trans	0.205151	1.06e-05	Os07g0229700	-2.81785	-0.392328	0.00598263	0.0186913
Os08g0517800	Thaumatin, pathogenesis-related family protein.	4	7.15848	c4.loc24	24.7083	c4.loc21.5	22.2083	c4.loc27.5	28.2083	24708312	22208312	28208312	0.94255	trans	0.125558	0.000759281	Os08g0517800	5.26893	0.784006	9.83e-07	1.11e-05
Os04g0462700	Non-protein coding transcript, unclassifiable transcript.	4	12.6263	c4.loc24	24.7083	c4.loc22.5	23.2083	c4.loc27	27.7083	24708312	23208312	27708312	-1.28295	trans	0.264242	3.53e-07	Os04g0462700	-1.17844	-0.21542	0.241832	0.372096
Os01g0366400	(No Hit)	4	6.62166	c4.loc24	24.7083	c4.loc21.5	22.2083	c4.loc28	28.7083	24708312	22208312	28708312	0.556252	trans	0.116374	0.000213351	Os01g0366400	1.76323	0.184789	0.0813719	0.158992
Os02g0814600	Conserved hypothetical protein.	4	3.89243	c4.loc24	24.7083	c4.loc20	20.7083	c4.loc27.5	28.2083	24708312	20708312	28208312	-0.666079	trans	0.127304	0.000693273	Os02g0814600	-0.78485	-0.110696	0.434673	0.573271
Os08g0334300	Retrotransposon gag protein family protein.	4	4.8101	c4.loc24	24.7083	c4.loc21	21.7083	c4.loc28	28.7083	24708312	21708312	28708312	0.668714	trans	0.505279	1.23e-14	Os08g0334300	3.15409	0.434971	0.00221025	0.00803269
Os04g0603200	Conserved hypothetical protein.	4	3.03781	c4.loc24	24.7083	c4.loc18.5	19.2083	c4.loc28	28.7083	24708312	19208312	28708312	0.591944	trans	0.142249	0.000317036	Os04g0603200	1.84726	0.286171	0.0681065	0.137702
Os11g0256900	Hypothetical protein.	4	5.44988	c4.loc24	24.7083	c4.loc21	21.7083	c4.loc28.5	29.2083	24708312	21708312	29208312	1.22468	trans	0.10966	0.00075366	Os11g0256900	4.09731	0.948608	9.35e-05	0.000545898
Os02g0816300	Mast, C-terminal domain containing protein.	4	3.07775	c4.loc24	24.7083	c4.loc19	19.7083	c4.loc28.5	29.2083	24708312	19708312	29208312	0.781253	trans	0.159448	0.00012747	Os02g0816300	6.46403	1.01796	5.69e-09	1.47e-07
Os11g0220300	Hypothetical protein.	4	3.26103	c4.loc24	24.7083	c4.loc19	19.7083	c4.loc29.5	30.2083	24708312	19708312	30208312	0.520239	trans	0.510896	7.53e-15	Os11g0220300	2.57272	0.338158	0.0117846	0.0327329
Os12g0638100	Receptor-like protein kinase.	4	2.96132	c4.loc24	24.7083	c4.loc18.5	19.2083	c4.loc27.5	28.2083	24708312	19208312	28208312	-0.595586	trans	0.129842	0.000607336	Os12g0638100	-6.01266	-0.784923	4.17e-08	7.61e-07
Os12g0241100	Iojap-related protein family protein.	4	3.17204	c4.loc24	24.7083	c4.loc15	15.7083	c4.loc27.5	28.2083	24708312	15708312	28208312	-0.413064	trans	0.596663	1.07e-20	Os12g0241100	-1.5522	-0.164373	0.124243	0.222195
Os04g0690900	(No Hit)	4	4.06605	c4.loc24	24.7083	c4.loc20	20.7083	c4.loc28.5	29.2083	24708312	20708312	29208312	0.537452	trans	0.271738	2.26e-07	Os04g0690900	5.19439	0.563884	1.34e-06	1.43e-05
Os09g0362500	Peptidase M1, membrane alanine aminopeptidase family protein.	4	4.86948	c4.loc24	24.7083	c4.loc20.5	21.2083	c4.loc27	27.7083	24708312	21208312	27708312	-0.610637	trans	0.172888	3.19e-05	Os09g0362500	-4.66208	-0.538203	1.12e-05	8.72e-05
Os03g0297600	Bet v I allergen family protein.	4	3.51326	c4.loc24	24.7083	c4.loc18	18.7083	c4.loc28.5	29.2083	24708312	18708312	29208312	0.766463	trans	0.570284	9.14e-18	Os03g0297600	5.58017	0.913201	2.68e-07	3.68e-06
Os09g0350900	Protein kinase domain containing protein.	4	5.85061	c4.loc24	24.7083	c4.loc21.5	22.2083	c4.loc27.5	28.2083	24708312	22208312	28208312	0.992026	trans	0.151955	0.000189865	Os09g0350900	7.28291	1.11843	1.38e-10	7.05e-09
Os12g0152900	Basic-leucine zipper (bZIP) transcription factor domain containing protein.	4	4.49727	c4.loc24	24.7083	ah04000839	21.5864	c4.loc27.5	28.2083	24708312	21586427	28208312	0.7119	trans	0.177955	1.21e-05	Os12g0152900	4.37818	0.588746	3.32e-05	0.000223935
Os11g0677500	Retrotransposon gag protein family protein.	4	5.37275	c4.loc24	24.7083	c4.loc21	21.7083	c4.loc28	28.7083	24708312	21708312	28708312	0.621657	trans	0.116437	0.000116573	Os11g0677500	2.91846	0.369762	0.00447615	0.014641
Os09g0356100	Hypothetical protein.	4	3.1386	c4.loc24	24.7083	c4.loc19.5	20.2083	c4.loc28	28.7083	24708312	20208312	28708312	-1.2068	trans	0.107844	0.000535303	Os09g0356100	-2.19993	-0.692541	0.0304614	0.0721157
Os03g0255400	FAR1 domain containing protein.	4	3.45659	c4.loc24	24.7083	c4.loc14	14.7083	AE04005953	29.4642	24708312	14708312	29464244	0.62903	trans	0.129438	3.88e-05	Os03g0255400	2.09469	0.314936	0.0391055	0.0882488
Os09g0365100	Non-protein coding transcript, unclassifiable transcript.	4	2.97246	c4.loc24	24.7083	c4.loc18.5	19.2083	c4.loc29	29.7083	24708312	19208312	29708312	-1.30271	trans	0.345101	2.21e-09	Os09g0365100	-1.95935	-0.69259	0.0532721	0.11316
Os08g0435700	Myb-like protein.	4	3.85413	c4.loc24	24.7083	c4.loc18.5	19.2083	c4.loc27.5	28.2083	24708312	19208312	28208312	-0.572253	trans	0.197343	1.63e-05	Os08g0435700	-5.57657	-0.616404	2.72e-07	3.72e-06
Os09g0325800	Conserved hypothetical protein.	4	5.38463	c4.loc24	24.7083	c4.loc21	21.7083	c4.loc27	27.7083	24708312	21708312	27708312	-1.4098	trans	0.124626	7.81e-05	Os09g0325800	-3.67146	-1.01612	0.000415423	0.00195946
Os02g0612900	Temperature stress-induced lipocalin.	4	3.4188	c4.loc24	24.7083	c4.loc18.5	19.2083	c4.loc29.5	30.2083	24708312	19208312	30208312	0.938303	trans	0.120534	0.000121788	Os02g0612900	7.09103	1.35123	3.33e-10	1.42e-08

## Sheet: (C)trans_eQTL_c12.loc25.5
e-trait	description	eQTL chr	LOD	mname.peak	peak.cM	mname.inf	inf.cM	mname.sup	sup.cM	peak.bp	inf.bp	sup.bp	Add	type	Rsq	Rpf	gene_name	t_stat	fold_change	p_value	p_adjusted
Os01g0805300	Conserved hypothetical protein.	12	5.86978	c12.loc25.5	25.9781	ah12001060	25.1594	ad12009568	26.3604	25978149	25159408	26360367	0.589275	trans	0.250696	7.86e-07	Os01g0805300	8.0869	0.716768	3.29e-12	3.52e-10
Os04g0613700	UTP--glucose-1-phosphate uridylyltransferase family protein.	12	4.02513	c12.loc25.5	25.9781	c12.loc22	22.4781	ad12009568	26.3604	25978149	22478149	26360367	0.578732	trans	0.150239	7.15e-05	Os04g0613700	6.94568	0.776797	6.48e-10	2.47e-08
Os02g0613900	Adenine phosphoribosyltransferase 2 (EC 2.4.2.7) (APRT).	12	3.73867	c12.loc25.5	25.9781	c12.loc23	23.4781	ad12009568	26.3604	25978149	23478149	26360367	-0.812276	trans	0.17534	5.43e-05	Os02g0613900	-6.94508	-1.04337	6.49e-10	2.48e-08
Os07g0674400	Conserved hypothetical protein.	12	4.71897	c12.loc25.5	25.9781	c12.loc22	22.4781	ad12009568	26.3604	25978149	22478149	26360367	-0.469362	trans	0.205746	1.02e-05	Os07g0674400	-6.37356	-0.53039	8.52e-09	2.03e-07
Os04g0636100	Glycosyl transferase, family 8 protein.	12	5.54761	c12.loc25.5	25.9781	c12.loc23	23.4781	ad12009568	26.3604	25978149	23478149	26360367	0.506934	trans	0.144827	4.11e-05	Os04g0636100	7.25067	0.579192	1.6e-10	7.89e-09
Os01g0787400	Hypothetical protein.	12	5.01313	c12.loc25.5	25.9781	c12.loc21.5	21.9781	ad12009568	26.3604	25978149	21978149	26360367	0.831564	trans	0.206231	9.96e-06	Os01g0787400	6.27898	0.876385	1.3e-08	2.89e-07
Os02g0109800	TPR-like domain containing protein.	12	5.85678	c12.loc25.5	25.9781	c12.loc23.5	23.9781	ad12009568	26.3604	25978149	23978149	26360367	0.509587	trans	0.232922	4.6e-07	Os02g0109800	8.00006	0.594651	4.94e-12	4.91e-10
Os05g0135500	Haem peroxidase, plant/fungal/bacterial family protein.	12	4.95426	c12.loc25.5	25.9781	ah12001060	25.1594	ad12009568	26.3604	25978149	25159408	26360367	2.21577	trans	0.227058	3.08e-06	Os05g0135500	6.93597	2.56319	6.77e-10	2.55e-08
Os04g0583700	Zn-finger, FYVE type domain containing protein.	12	5.06283	c12.loc25.5	25.9781	ah12001060	25.1594	ad12009568	26.3604	25978149	25159408	26360367	-0.60179	trans	0.174896	1.27e-05	Os04g0583700	-7.56369	-0.7465	3.77e-11	2.55e-09
Os05g0123200	IQ calmodulin-binding region domain containing protein.	12	6.81995	c12.loc25.5	25.9781	ah12001060	25.1594	ad12009568	26.3604	25978149	25159408	26360367	0.785753	trans	0.219189	2.6e-07	Os05g0123200	9.35024	0.894885	8.58e-15	3.43e-12
Os09g0432900	Glycosyl transferase, family 31 protein.	12	6.19269	c12.loc25.5	25.9781	c12.loc23	23.4781	ad12009568	26.3604	25978149	23478149	26360367	1.02529	trans	0.254455	6.31e-07	Os09g0432900	7.25549	1.05917	1.57e-10	7.78e-09
Os06g0652100	Conserved hypothetical protein.	12	3.52899	c12.loc25.5	25.9781	c12.loc21	21.4781	ad12009568	26.3604	25978149	21478149	26360367	-0.384154	trans	0.12591	0.000367358	Os06g0652100	-4.70785	-0.420605	9.38e-06	7.51e-05
Os04g0505000	Plant protein of unknown function DUF869 family protein.	12	3.67005	c12.loc25.5	25.9781	AE12004448	21.0392	ad12009568	26.3604	25978149	21039163	26360367	0.612641	trans	0.100729	0.000445999	Os04g0505000	5.40555	0.725763	5.58e-07	6.87e-06
Os11g0269900	Enoyl-CoA hydratase/isomerase domain containing protein.	12	3.07515	c12.loc25.5	25.9781	c12.loc23.5	23.9781	ad12009568	26.3604	25978149	23978149	26360367	-0.472515	trans	0.14191	0.000322736	Os11g0269900	-5.4035	-0.54728	5.62e-07	6.92e-06
Os02g0575500	ABC transporter-like.	12	3.1761	c12.loc25.5	25.9781	AE12004448	21.0392	ad12009568	26.3604	25978149	21039163	26360367	0.40822	trans	0.154294	0.000167702	Os02g0575500	4.97069	0.476304	3.31e-06	3.11e-05
Os03g0727000	Homeobox 20.	12	6.48668	c12.loc25.5	25.9781	ah12001060	25.1594	ad12009568	26.3604	25978149	25159408	26360367	-0.494087	trans	0.226997	6.08e-07	Os03g0727000	-8.49376	-0.624168	4.86e-13	7.66e-11
Os10g0576900	Conserved hypothetical protein.	12	4.04057	c12.loc25.5	25.9781	c12.loc23	23.4781	ad12009568	26.3604	25978149	23478149	26360367	0.435732	trans	0.0970932	0.000677237	Os10g0576900	4.79466	0.426415	6.67e-06	5.62e-05
Os10g0195600	Transferase family protein.	12	6.23077	c12.loc25.5	25.9781	ah12001060	25.1594	ad12009568	26.3604	25978149	25159408	26360367	0.948616	trans	0.204312	2.35e-06	Os10g0195600	7.26518	1.00558	1.5e-10	7.52e-09
Os01g0769100	Lipoic acid synthetase, mitochondrial precursor (Lip-syn) (Lipoate synthase) (mLIP1).	12	4.15958	c12.loc25.5	25.9781	c12.loc22.5	22.9781	ad12009568	26.3604	25978149	22978149	26360367	0.457124	trans	0.114206	0.000330112	Os01g0769100	5.84737	0.512009	8.54e-08	1.39e-06
Os03g0170500	Conserved hypothetical protein.	12	3.76933	c12.loc25.5	25.9781	c12.loc22	22.4781	ad12009568	26.3604	25978149	22478149	26360367	0.453779	trans	0.171448	6.7e-05	Os03g0170500	5.81995	0.524468	9.62e-08	1.53e-06
Os03g0149000	Protein of unknown function DUF260 domain containing protein.	12	3.42778	c12.loc25.5	25.9781	c12.loc22.5	22.9781	ad12009568	26.3604	25978149	22978149	26360367	0.682365	trans	0.125327	0.000202639	Os03g0149000	4.26641	0.684453	5.03e-05	0.00032168
Os04g0105700	Conserved hypothetical protein.	12	6.11701	c12.loc25.5	25.9781	c12.loc21.5	21.9781	ad12009568	26.3604	25978149	21978149	26360367	0.69625	trans	0.252128	7.23e-07	Os04g0105700	6.75982	0.756449	1.51e-09	4.83e-08
Os06g0107700	Ferredoxin--NADP reductase, leaf isozyme, chloroplast precursor (EC 1.18.1.2) (FNR).	12	6.04766	c12.loc25.5	25.9781	ah12001060	25.1594	ad12009568	26.3604	25978149	25159408	26360367	1.08839	trans	0.192022	5.22e-06	Os06g0107700	8.15312	1.33359	2.41e-12	2.71e-10
Os03g0161600	Conserved hypothetical protein.	12	3.01085	c12.loc25.5	25.9781	c12.loc21.5	21.9781	ad12009568	26.3604	25978149	21978149	26360367	-0.385244	trans	0.133478	0.000502271	Os03g0161600	-4.03374	-0.371544	0.000117501	0.000665983
Os07g0587200	Conserved hypothetical protein.	12	2.96356	c12.loc25.5	25.9781	c12.loc23	23.4781	ad12009568	26.3604	25978149	23478149	26360367	0.497612	trans	0.128139	0.000663776	Os07g0587200	4.36029	0.541297	3.55e-05	0.000236895
Os11g0645400	Plant disease resistance response protein family protein.	12	3.56345	c12.loc25.5	25.9781	c12.loc22	22.4781	ad12009568	26.3604	25978149	22478149	26360367	1.89723	trans	0.17128	6.76e-05	Os11g0645400	5.86092	2.29483	8.06e-08	1.32e-06
Os03g0808000	Polygalacturonase PG1.	12	5.19366	c12.loc25.5	25.9781	c12.loc22.5	22.9781	ad12009568	26.3604	25978149	22978149	26360367	0.883469	trans	0.218137	5.11e-06	Os03g0808000	5.83379	0.961751	9.06e-08	1.46e-06
Os06g0602500	Protein kinase domain containing protein.	12	4.01464	c12.loc25.5	25.9781	c12.loc23	23.4781	ad12009568	26.3604	25978149	23478149	26360367	-0.413807	trans	0.177812	4.75e-05	Os06g0602500	-6.89146	-0.57583	8.29e-10	2.98e-08
Os10g0480200	Homeobox domain containing protein.	12	4.16043	c12.loc25.5	25.9781	AE12004448	21.0392	ad12009568	26.3604	25978149	21039163	26360367	-0.43007	trans	0.138474	2.4e-05	Os10g0480200	-5.19714	-0.452084	1.32e-06	1.42e-05
Os04g0472500	Protein kinase domain containing protein.	12	5.6798	c12.loc25.5	25.9781	c12.loc22.5	22.9781	ad12009568	26.3604	25978149	22978149	26360367	-1.00927	trans	0.14579	1.86e-05	Os04g0472500	-7.35702	-1.12117	9.81e-11	5.36e-09
Os07g0143200	Basic helix-loop-helix dimerisation region bHLH domain containing protein.	12	3.73573	c12.loc25.5	25.9781	c12.loc21	21.4781	ad12009568	26.3604	25978149	21478149	26360367	0.838109	trans	0.0974943	0.000847591	Os07g0143200	5.19394	0.857445	1.34e-06	1.43e-05
Os08g0526300	Conserved hypothetical protein.	12	3.7805	c12.loc25.5	25.9781	AE12004448	21.0392	ad12009568	26.3604	25978149	21039163	26360367	0.395249	trans	0.110078	0.000561693	Os08g0526300	6.05554	0.495974	3.46e-08	6.55e-07
Os07g0631900	RNA-binding region RNP-1 (RNA recognition motif) domain containing protein.	12	4.9985	c12.loc25.5	25.9781	c12.loc23	23.4781	ad12009568	26.3604	25978149	23478149	26360367	0.96022	trans	0.189666	1.14e-06	Os07g0631900	5.53109	1.03513	3.29e-07	4.39e-06
Os07g0469100	Thylakoid membrane phosphoprotein 14 kDa, chloroplast precursor.	12	3.39454	c12.loc25.5	25.9781	c12.loc19.5	19.9781	ad12009568	26.3604	25978149	19978149	26360367	0.77147	trans	0.156396	0.000149971	Os07g0469100	5.40787	0.828107	5.52e-07	6.81e-06
Os08g0511200	RNA-directed DNA polymerase (Reverse transcriptase) domain containing protein.	12	5.66462	c12.loc25.5	25.9781	c12.loc21.5	21.9781	ad12009568	26.3604	25978149	21978149	26360367	-0.529169	trans	0.16702	2.04e-05	Os08g0511200	-6.1572	-0.563544	2.22e-08	4.57e-07
Os10g0150600	Protein of unknown function DUF1210 family protein.	12	6.21578	c12.loc25.5	25.9781	ah12001060	25.1594	ad12009568	26.3604	25978149	25159408	26360367	2.39911	trans	0.257721	5.2e-07	Os10g0150600	7.74834	2.70127	1.6e-11	1.27e-09
Os01g0545100	Hypothetical protein.	12	3.06924	c12.loc25.5	25.9781	c12.loc21.5	21.9781	ad12009568	26.3604	25978149	21978149	26360367	0.824951	trans	0.0631676	0.00022071	Os01g0545100	6.06208	1.06465	3.36e-08	6.38e-07
Os12g0114500	Nonspecific lipid-transfer protein (LTP) (Fragment).	12	3.93027	c12.loc25.5	25.9781	c12.loc23	23.4781	ad12009568	26.3604	25978149	23478149	26360367	-0.72241	trans	0.511004	7.46e-15	Os12g0114500	-5.8106	-0.776777	1e-07	1.58e-06
Os01g0958100	Cell division transporter substrate-binding protein FtsY family protein.	12	7.79125	c12.loc25.5	25.9781	ah12001060	25.1594	ad12009568	26.3604	25978149	25159408	26360367	0.519372	trans	0.122861	0.00030029	Os01g0958100	8.27441	0.600333	1.36e-12	1.77e-10
Os06g0264800	Conserved hypothetical protein.	12	5.90664	c12.loc25.5	25.9781	ah12001060	25.1594	ad12009568	26.3604	25978149	25159408	26360367	1.25319	trans	0.138438	8.89e-05	Os06g0264800	8.15569	1.54383	2.38e-12	2.71e-10
Os06g0149100	Lipolytic enzyme, G-D-S-L family protein.	12	5.60791	c12.loc25.5	25.9781	ah12001060	25.1594	ad12009568	26.3604	25978149	25159408	26360367	0.701634	trans	0.293458	6.02e-08	Os06g0149100	7.17695	0.820207	2.25e-10	1.04e-08
Os02g0106900	Protein kinase domain containing protein.	12	5.2031	c12.loc25.5	25.9781	c12.loc23	23.4781	ad12009568	26.3604	25978149	23478149	26360367	0.537443	trans	0.133627	0.000498379	Os02g0106900	6.46499	0.568307	5.67e-09	1.46e-07
Os08g0104600	Ferredoxin I, chloroplast precursor (Anti-disease protein 1).	12	6.15509	c12.loc25.5	25.9781	ah12001060	25.1594	ad12009568	26.3604	25978149	25159408	26360367	1.36067	trans	0.227614	1.41e-07	Os08g0104600	7.75439	1.57278	1.55e-11	1.25e-09
Os12g0291400	Ribulose-1,5-bisphosphate carboxylase/oxygenase small subunit (Fragment).	12	5.55899	c12.loc25.5	25.9781	c12.loc21.5	21.9781	ad12009568	26.3604	25978149	21978149	26360367	1.92853	trans	0.129754	0.000610145	Os12g0291400	7.58472	2.32786	3.42e-11	2.39e-09
Os01g0642200	Conserved hypothetical protein.	12	3.03061	c12.loc25.5	25.9781	c12.loc22	22.4781	ad12009568	26.3604	25978149	22478149	26360367	-0.463552	trans	0.447614	1.41e-12	Os01g0642200	-3.96047	-0.455958	0.000152571	0.000827386
Os11g0242600	Uncharacterized plant-specific domain 01627 containing protein.	12	3.1877	c12.loc25.5	25.9781	c12.loc23	23.4781	ad12009568	26.3604	25978149	23478149	26360367	-0.84452	trans	0.258038	5.1e-07	Os11g0242600	-5.43253	-0.939989	4.98e-07	6.26e-06
Os01g0510600	TPR-like domain containing protein.	12	4.02275	c12.loc25.5	25.9781	c12.loc22.5	22.9781	ad12009568	26.3604	25978149	22978149	26360367	0.475513	trans	0.129578	0.000211416	Os01g0510600	5.06217	0.48451	2.29e-06	2.27e-05
Os01g0940600	Conserved hypothetical protein.	12	5.73382	c12.loc25.5	25.9781	ah12001060	25.1594	ad12009568	26.3604	25978149	25159408	26360367	0.665026	trans	0.588536	1.3e-23	Os01g0940600	7.76972	0.815847	1.45e-11	1.18e-09
Os02g0137200	50S ribosomal protein L3-1, chloroplast precursor.	12	7.80607	c12.loc25.5	25.9781	ah12001060	25.1594	ad12009568	26.3604	25978149	25159408	26360367	0.759714	trans	0.115923	0.000550214	Os02g0137200	10.0777	0.944098	2.79e-16	2.48e-13
Os03g0169100	Ribulose-phosphate 3-epimerase, chloroplast precursor (EC 5.1.3.1) (Pentose-5-phosphate 3-epimerase) (PPE) (RPE) (R5P3E).	12	4.8371	c12.loc25.5	25.9781	c12.loc21	21.4781	ad12009568	26.3604	25978149	21478149	26360367	0.468987	trans	0.145135	8.16e-05	Os03g0169100	4.86577	0.469121	5.03e-06	4.42e-05
Os01g0805900	Tubulin beta-2 chain (Beta-2 tubulin).	12	5.28627	c12.loc25.5	25.9781	c12.loc23	23.4781	ad12009568	26.3604	25978149	23478149	26360367	0.714107	trans	0.103056	0.000778968	Os01g0805900	8.3975	0.897464	7.65e-13	1.11e-10
Os08g0118500	Auxin responsive SAUR protein family protein.	12	3.98625	c12.loc25.5	25.9781	c12.loc23	23.4781	ad12009568	26.3604	25978149	23478149	26360367	1.47857	trans	0.50818	9.55e-15	Os08g0118500	5.67414	1.61492	1.8e-07	2.61e-06
Os02g0152400	Ribulose bisphosphate carboxylase (EC 4.1.1.39) (Fragment).	12	5.25344	c12.loc25.5	25.9781	c12.loc22.5	22.9781	ad12009568	26.3604	25978149	22978149	26360367	1.25369	trans	0.139943	0.000357901	Os02g0152400	6.06981	1.26599	3.25e-08	6.22e-07
Os10g0563900	Cyclin, N-terminal domain containing protein.	12	4.12696	c12.loc25.5	25.9781	c12.loc23	23.4781	ad12009568	26.3604	25978149	23478149	26360367	0.58604	trans	0.137062	0.000416313	Os10g0563900	5.07627	0.597006	2.16e-06	2.16e-05
Os01g0296700	Glycoside hydrolase, family 3, C-terminal domain containing protein.	12	5.93979	c12.loc25.5	25.9781	ah12001060	25.1594	ad12009568	26.3604	25978149	25159408	26360367	1.6379	trans	0.10251	0.00073046	Os01g0296700	9.12697	2.1413	2.46e-14	8.21e-12
Os02g0199800	C2 domain containing protein.	12	3.90844	c12.loc25.5	25.9781	c12.loc21.5	21.9781	ad12009568	26.3604	25978149	21978149	26360367	0.492796	trans	0.234118	2.06e-06	Os02g0199800	6.77752	0.632346	1.39e-09	4.51e-08
Os07g0625800	Plant lipid transfer protein/Par allergen family protein.	12	3.65392	c12.loc25.5	25.9781	c12.loc22	22.4781	ad12009568	26.3604	25978149	22478149	26360367	0.812045	trans	0.181909	1.1e-05	Os07g0625800	6.0528	1.06248	3.5e-08	6.61e-07
Os01g0805000	50S ribosomal protein L34.	12	7.46557	c12.loc25.5	25.9781	c12.loc25	25.4781	ad12009568	26.3604	25978149	25478149	26360367	0.753067	trans	0.233969	3.44e-07	Os01g0805000	9.55853	0.932382	3.21e-15	1.69e-12
Os07g0197100	Hexokinase.	12	5.51488	c12.loc25.5	25.9781	ah12001060	25.1594	ad12009568	26.3604	25978149	25159408	26360367	1.06244	trans	0.167825	7.49e-06	Os07g0197100	7.66495	1.31011	2.36e-11	1.77e-09
Os03g0265400	50S ribosomal protein L4, chloroplast precursor (R-protein L4).	12	7.9843	c12.loc25.5	25.9781	c12.loc25	25.4781	ad12009568	26.3604	25978149	25478149	26360367	0.79534	trans	0.119632	3.63e-05	Os03g0265400	10.0993	0.958711	2.52e-16	2.39e-13
Os01g0198900	Conserved hypothetical protein.	12	5.22715	c12.loc25.5	25.9781	ah12001060	25.1594	ad12009568	26.3604	25978149	25159408	26360367	0.980247	trans	0.0963859	0.000815321	Os01g0198900	6.49051	1.07143	5.06e-09	1.32e-07
Os08g0230800	(No Hit)	12	3.07206	c12.loc25.5	25.9781	c12.loc22.5	22.9781	ad12009568	26.3604	25978149	22978149	26360367	-0.427674	trans	0.1652	3.24e-05	Os08g0230800	-4.89929	-0.520942	4.41e-06	3.95e-05
Os08g0489300	DNA-3-methyladenine glycosidase I-like protein.	12	4.77577	c12.loc25.5	25.9781	ah12001060	25.1594	ad12009568	26.3604	25978149	25159408	26360367	1.20032	trans	0.194873	1.87e-05	Os08g0489300	7.19992	1.44539	2.02e-10	9.55e-09
Os10g0150700	Protein of unknown function DUF1210 family protein.	12	6.49002	c12.loc25.5	25.9781	ah12001060	25.1594	ad12009568	26.3604	25978149	25159408	26360367	1.84507	trans	0.157787	3.54e-06	Os10g0150700	7.95227	2.12059	6.17e-12	5.8e-10
Os04g0490800	4-nitrophenylphosphatase-like protein.	12	5.35145	c12.loc25.5	25.9781	ah12001060	25.1594	ad12009568	26.3604	25978149	25159408	26360367	0.557418	trans	0.232254	8.59e-07	Os04g0490800	6.66334	0.627188	2.33e-09	6.84e-08
Os02g0751600	Peptidylprolyl isomerase, FKBP-type domain containing protein.	12	7.05698	c12.loc25.5	25.9781	ah12001060	25.1594	ad12009568	26.3604	25978149	25159408	26360367	1.13213	trans	0.53617	9.1e-17	Os02g0751600	9.4164	1.39271	6.28e-15	2.7e-12
Os04g0521900	Conserved hypothetical protein.	12	3.42637	c12.loc25.5	25.9781	c12.loc21	21.4781	ad12009568	26.3604	25978149	21478149	26360367	1.06194	trans	0.158383	0.000134914	Os04g0521900	6.45244	1.3476	5.99e-09	1.53e-07
Os04g0545100	Engulfment and cell motility, ELM domain containing protein.	12	3.56588	c12.loc25.5	25.9781	c12.loc22.5	22.9781	ad12009568	26.3604	25978149	22978149	26360367	0.444705	trans	0.235075	1.95e-06	Os04g0545100	4.92678	0.445057	3.95e-06	3.61e-05
Os01g0847700	Aldose reductase.	12	3.81245	c12.loc25.5	25.9781	c12.loc22.5	22.9781	ad12009568	26.3604	25978149	22978149	26360367	-0.771609	trans	0.122432	0.00041011	Os01g0847700	-4.53886	-0.69397	1.8e-05	0.000131694
Os01g0541800	MtN3 and saliva related transmembrane protein family protein.	12	5.44367	c12.loc25.5	25.9781	c12.loc22.5	22.9781	ad12009568	26.3604	25978149	22978149	26360367	0.680443	trans	0.208492	3.71e-07	Os01g0541800	7.50197	0.852413	5.02e-11	3.17e-09
Os01g0198100	Hypothetical protein.	12	3.89963	c12.loc25.5	25.9781	AE12004448	21.0392	ad12009568	26.3604	25978149	21039163	26360367	-0.70617	trans	0.223272	8.97e-07	Os01g0198100	-5.16038	-0.755099	1.54e-06	1.61e-05
Os09g0255000	Cell wall invertase (EC 3.2.1.26).	12	3.78106	c12.loc25.5	25.9781	AE12004448	21.0392	ad12009568	26.3604	25978149	21039163	26360367	0.554534	trans	0.25322	1.11e-07	Os09g0255000	6.16982	0.693184	2.1e-08	4.34e-07
Os05g0499300	Peroxidase precursor (EC 1.11.1.7).	12	5.29505	c12.loc25.5	25.9781	ah12001060	25.1594	ad12009568	26.3604	25978149	25159408	26360367	1.73995	trans	0.133938	5.46e-05	Os05g0499300	8.67637	2.16622	2.06e-13	3.84e-11
Os01g0719000	Protein of unknown function DUF581 family protein.	12	5.36857	c12.loc25.5	25.9781	ah12001060	25.1594	ad12009568	26.3604	25978149	25159408	26360367	-0.731211	trans	0.608405	5.45e-19	Os01g0719000	-7.18865	-0.854381	2.13e-10	9.94e-09
Os12g0111500	BTB/POZ domain containing protein.	12	3.8153	c12.loc25.5	25.9781	AE12004448	21.0392	ad12009568	26.3604	25978149	21039163	26360367	0.872274	trans	0.114938	0.000141012	Os12g0111500	6.43325	1.14563	6.53e-09	1.64e-07
Os03g0856700	Ga20 oxidase (Fragment).	12	3.69439	c12.loc25.5	25.9781	c12.loc23.5	23.9781	ad12009568	26.3604	25978149	23978149	26360367	-0.521185	trans	0.108575	5.96e-05	Os03g0856700	-6.96118	-0.754514	6.03e-10	2.33e-08
Os10g0579400	WRKY transcription factor 66.	12	5.75191	c12.loc25.5	25.9781	ah12001060	25.1594	ad12009568	26.3604	25978149	25159408	26360367	-0.731336	trans	0.120881	9.58e-05	Os10g0579400	-6.85583	-0.831909	9.75e-10	3.4e-08
Os04g0626400	Calycin family protein.	12	4.22504	c12.loc25.5	25.9781	AE12004448	21.0392	ad12009568	26.3604	25978149	21039163	26360367	0.541871	trans	0.155889	0.000154076	Os04g0626400	5.95941	0.646308	5.26e-08	9.2e-07
Os12g0420400	Photosystem I reaction center subunit XI, chloroplast precursor (PSI- L) (PSI subunit V).	12	5.75108	c12.loc25.5	25.9781	ah12001060	25.1594	ad12009568	26.3604	25978149	25159408	26360367	1.13601	trans	0.21011	8.02e-06	Os12g0420400	7.95866	1.3772	5.99e-12	5.71e-10
Os08g0119800	Photosystem II core complex proteins psbY, chloroplast precursor (L- arginine metabolising enzyme) (L-AME) [Contains: Photosystem II protein psbY-1 (psbY-A1); Photosystem II protein psbY-2 (psbY-A2)].	12	4.75025	c12.loc25.5	25.9781	c12.loc21	21.4781	ad12009568	26.3604	25978149	21478149	26360367	1.03477	trans	0.528136	1.61e-15	Os08g0119800	7.05263	1.26365	3.97e-10	1.65e-08
Os04g0423200	Hypothetical protein.	12	3.28702	c12.loc25.5	25.9781	AE12004448	21.0392	ad12009568	26.3604	25978149	21039163	26360367	0.559003	trans	0.260908	4.31e-07	Os04g0423200	3.52667	0.46561	0.000674057	0.00295618
Os09g0522100	Dehydration responsive element binding protein 1E (DREB1E protein).	12	3.05922	c12.loc25.5	25.9781	AE12004448	21.0392	ad12009568	26.3604	25978149	21039163	26360367	0.414257	trans	0.131137	3.32e-05	Os09g0522100	4.19523	0.383408	6.54e-05	0.000402547
Os02g0684900	Zn-finger, FYVE type domain containing protein.	12	6.00741	c12.loc25.5	25.9781	c12.loc22.5	22.9781	ad12009568	26.3604	25978149	22978149	26360367	-0.821329	trans	0.307795	2.46e-08	Os02g0684900	-8.06676	-0.950584	3.61e-12	3.79e-10
Os02g0595700	Chloroplast elongation factor TuA (EF-TuA) precursor (Fragment).	12	7.21403	c12.loc25.5	25.9781	ah12001060	25.1594	ad12009568	26.3604	25978149	25159408	26360367	0.5662	trans	0.120168	0.000108353	Os02g0595700	8.71702	0.652868	1.7e-13	3.47e-11
Os04g0422700	Conserved hypothetical protein.	12	5.90742	c12.loc25.5	25.9781	c12.loc21	21.4781	ad12009568	26.3604	25978149	21478149	26360367	-0.799919	trans	0.18637	2.98e-05	Os04g0422700	-7.55963	-0.963458	3.84e-11	2.6e-09
Os06g0125400	Oligopeptide transporter OPT superfamily protein.	12	5.13542	c12.loc25.5	25.9781	ah12001060	25.1594	ad12009568	26.3604	25978149	25159408	26360367	0.795084	trans	0.143985	0.000151596	Os06g0125400	6.80973	0.860078	1.2e-09	4.03e-08
Os10g0186200	(No Hit)	12	4.83744	c12.loc25.5	25.9781	ah12001060	25.1594	ad12009568	26.3604	25978149	25159408	26360367	1.15472	trans	0.116837	2.76e-05	Os10g0186200	7.58083	1.43634	3.48e-11	2.4e-09
Os01g0618700	Lipase, class 3 family protein.	12	4.79635	c12.loc25.5	25.9781	c12.loc23	23.4781	ad12009568	26.3604	25978149	23478149	26360367	0.732106	trans	0.304615	3.01e-08	Os01g0618700	5.97491	0.829456	4.92e-08	8.71e-07
Os04g0569300	Membrane protein.	12	5.04682	c12.loc25.5	25.9781	c12.loc21.5	21.9781	ad12009568	26.3604	25978149	21978149	26360367	1.10029	trans	0.160395	0.000121187	Os04g0569300	7.03758	1.24467	4.26e-10	1.75e-08
Os05g0190500	Acid phosphatase (Class B) family protein.	12	4.64066	c12.loc25.5	25.9781	c12.loc23	23.4781	ad12009568	26.3604	25978149	23478149	26360367	2.14081	trans	0.259997	1.63e-07	Os05g0190500	6.41065	2.49229	7.22e-09	1.78e-07
Os12g0541500	Elongation factor Ts (EF-Ts).	12	7.957	c12.loc25.5	25.9781	ah12001060	25.1594	ad12009568	26.3604	25978149	25159408	26360367	0.731803	trans	0.183804	2.01e-05	Os12g0541500	9.5702	0.882917	3.04e-15	1.63e-12
Os03g0828100	50S ribosomal protein L18.	12	6.12327	c12.loc25.5	25.9781	ah12001060	25.1594	ad12009568	26.3604	25978149	25159408	26360367	0.707201	trans	0.252563	7.05e-07	Os03g0828100	8.66162	0.885253	2.21e-13	4.08e-11
Os09g0481200	Photosystem I reaction center subunit V (PSI-G) (Photosystem I 9 kDa protein) (Fragment).	12	4.46447	c12.loc25.5	25.9781	ah12001060	25.1594	ad12009568	26.3604	25978149	25159408	26360367	1.19712	trans	0.162062	2.82e-05	Os09g0481200	6.63505	1.4704	2.64e-09	7.66e-08
Os04g0602100	Haem peroxidase, plant/fungal/bacterial family protein.	12	7.22405	c12.loc25.5	25.9781	ah12001060	25.1594	ad12009568	26.3604	25978149	25159408	26360367	0.715262	trans	0.126145	0.00073641	Os04g0602100	8.15318	0.84643	2.41e-12	2.71e-10
Os07g0607200	Protein of unknown function DUF751 family protein.	12	6.10518	c12.loc25.5	25.9781	ah12001060	25.1594	ad12009568	26.3604	25978149	25159408	26360367	0.689942	trans	0.131556	0.000197078	Os07g0607200	8.04497	0.824995	4e-12	4.15e-10
Os04g0559100	Protein of unknown function DUF315 domain containing protein.	12	3.92183	c12.loc25.5	25.9781	c12.loc21	21.4781	ad12009568	26.3604	25978149	21478149	26360367	-0.444012	trans	0.209359	8.36e-06	Os04g0559100	-5.969	-0.561538	5.05e-08	8.88e-07
Os07g0574800	Tubulin alpha-1 chain.	12	4.59461	c12.loc25.5	25.9781	ah12001060	25.1594	ad12009568	26.3604	25978149	25159408	26360367	0.603159	trans	0.239943	1.47e-06	Os07g0574800	8.4984	0.832442	4.76e-13	7.58e-11
Os01g0750000	Ras-related protein RIC2.	12	3.98705	c12.loc25.5	25.9781	c12.loc23	23.4781	ad12009568	26.3604	25978149	23478149	26360367	0.53067	trans	0.156932	0.000145758	Os01g0750000	6.46982	0.670413	5.55e-09	1.43e-07
Os05g0222200	ABC transporter.	12	3.67102	c12.loc25.5	25.9781	c12.loc23	23.4781	ad12009568	26.3604	25978149	23478149	26360367	0.449796	trans	0.163443	4.36e-06	Os05g0222200	4.64428	0.461566	1.2e-05	9.23e-05
Os08g0422000	Conserved hypothetical protein.	12	3.55769	c12.loc25.5	25.9781	c12.loc21	21.4781	ad12009568	26.3604	25978149	21478149	26360367	0.392436	trans	0.143882	0.000290913	Os08g0422000	5.3269	0.485129	7.73e-07	9.01e-06
Os10g0447900	Conserved hypothetical protein.	12	3.18786	c12.loc25.5	25.9781	c12.loc22	22.4781	ad12009568	26.3604	25978149	22478149	26360367	0.810455	trans	0.448242	1.34e-12	Os10g0447900	5.10481	0.985916	1.93e-06	1.95e-05
Os03g0719400	Esterase/lipase/thioesterase domain containing protein.	12	5.21905	c12.loc25.5	25.9781	ah12001060	25.1594	ad12009568	26.3604	25978149	25159408	26360367	-0.589574	trans	0.278553	2.49e-08	Os03g0719400	-7.59934	-0.686487	3.2e-11	2.27e-09
Os11g0114000	Zn-finger, RING domain containing protein.	12	6.45794	c12.loc25.5	25.9781	ah12001060	25.1594	ad12009568	26.3604	25978149	25159408	26360367	-0.744595	trans	0.199536	2.86e-06	Os11g0114000	-7.16293	-0.837758	2.4e-10	1.1e-08
Os11g0267000	GUN4-like domain containing protein.	12	3.78979	c12.loc25.5	25.9781	c12.loc21	21.4781	ad12009568	26.3604	25978149	21478149	26360367	0.75015	trans	0.197156	3.15e-09	Os11g0267000	6.14923	0.892021	2.3e-08	4.69e-07
Os04g0545700	Conserved hypothetical protein.	12	2.95071	c12.loc25.5	25.9781	c12.loc21	21.4781	ad12009568	26.3604	25978149	21478149	26360367	0.524165	trans	0.515637	4.95e-15	Os04g0545700	5.06765	0.663654	2.24e-06	2.22e-05
Os11g0111900	BTB/POZ domain containing protein.	12	4.71451	c12.loc25.5	25.9781	c12.loc21.5	21.9781	ad12009568	26.3604	25978149	21978149	26360367	0.87089	trans	0.187391	2.82e-05	Os11g0111900	7.35856	1.11057	9.75e-11	5.36e-09
Os10g0461400	(No Hit)	12	8.56668	c12.loc25.5	25.9781	c12.loc25	25.4781	ad12009568	26.3604	25978149	25478149	26360367	0.645182	trans	0.309678	2.19e-08	Os10g0461400	8.20679	0.694334	1.87e-12	2.33e-10
Os06g0140400	DNA-binding protein (Homeodomain-leucine zipper transcription factor).	12	4.42409	c12.loc25.5	25.9781	ah12001060	25.1594	ad12009568	26.3604	25978149	25159408	26360367	1.16915	trans	0.110764	0.000339576	Os06g0140400	7.18766	1.50897	2.14e-10	9.97e-09
Os04g0566500	Argonaute and Dicer protein, PAZ domain containing protein.	12	4.24815	c12.loc25.5	25.9781	c12.loc21.5	21.9781	ad12009568	26.3604	25978149	21978149	26360367	-0.427179	trans	0.121349	0.000944935	Os04g0566500	-6.74024	-0.525922	1.65e-09	5.15e-08
Os04g0682300	Phosphomannomutase 2 (EC 5.4.2.8) (PMM 2).	12	6.90065	c12.loc25.5	25.9781	ah12001060	25.1594	ad12009568	26.3604	25978149	25159408	26360367	0.508081	trans	0.195538	1.8e-05	Os04g0682300	8.5023	0.613375	4.67e-13	7.57e-11
Os07g0250900	Harpin-induced 1 domain containing protein.	12	4.94525	c12.loc25.5	25.9781	ah12001060	25.1594	ad12009568	26.3604	25978149	25159408	26360367	0.663736	trans	0.225167	8.18e-08	Os07g0250900	8.52691	0.863787	4.16e-13	6.94e-11
Os10g0159800	Zinc-containing alcohol dehydrogenase superfamily protein.	12	3.58231	c12.loc25.5	25.9781	c12.loc21	21.4781	ad12009568	26.3604	25978149	21478149	26360367	0.696943	trans	0.178343	4.61e-05	Os10g0159800	5.24684	0.792008	1.08e-06	1.2e-05
Os08g0556900	Cysteine proteinase (EC 3.4.22.-).	12	4.43369	c12.loc25.5	25.9781	ah12001060	25.1594	ad12009568	26.3604	25978149	25159408	26360367	1.00531	trans	0.105337	0.000943026	Os08g0556900	7.37806	1.11988	8.91e-11	5e-09
Os01g0177400	GA 3beta-hydroxylase.	12	5.12947	c12.loc25.5	25.9781	ah12001060	25.1594	ad12009568	26.3604	25978149	25159408	26360367	0.903941	trans	0.53513	8.49e-16	Os01g0177400	6.53303	1.06491	4.18e-09	1.12e-07
Os03g0786400	Zn-finger, C2H2 type domain containing protein.	12	3.91892	c12.loc25.5	25.9781	c12.loc22	22.4781	ad12009568	26.3604	25978149	22478149	26360367	-0.468767	trans	0.109134	0.0004397	Os03g0786400	-4.95468	-0.495101	3.53e-06	3.29e-05
Os04g0337500	Aldo/keto reductase family protein.	12	4.53817	c12.loc25.5	25.9781	ah12001060	25.1594	ad12009568	26.3604	25978149	25159408	26360367	1.09197	trans	0.189337	4.67e-06	Os04g0337500	7.12414	1.34482	2.86e-10	1.26e-08
Os05g0150700	(No Hit)	12	8.0195	c12.loc25.5	25.9781	ah12001060	25.1594	ad12009568	26.3604	25978149	25159408	26360367	-0.593592	trans	0.113496	0.000284651	Os05g0150700	-8.42465	-0.658443	6.73e-13	1e-10
Os06g0696400	Xyloglycan endo-transglycosylase precursor.	12	3.41209	c12.loc25.5	25.9781	c12.loc22	22.4781	ad12009568	26.3604	25978149	22478149	26360367	0.579161	trans	0.570282	2.91e-17	Os06g0696400	5.77322	0.714649	1.18e-07	1.81e-06
Os03g0778100	Photosystem I reaction center subunit III, chloroplast precursor (Light-harvesting complex I 17 kDa protein) (PSI-F).	12	5.96403	c12.loc25.5	25.9781	ah12001060	25.1594	ad12009568	26.3604	25978149	25159408	26360367	1.30148	trans	0.143249	0.000300762	Os03g0778100	8.13446	1.56932	2.63e-12	2.89e-10
Os02g0255700	Hypothetical protein.	12	6.40233	c12.loc25.5	25.9781	ah12001060	25.1594	ad12009568	26.3604	25978149	25159408	26360367	1.33797	trans	0.592582	2.97e-18	Os02g0255700	7.28577	1.4828	1.36e-10	6.98e-09
Os08g0521800	Conserved hypothetical protein.	12	4.90704	c12.loc25.5	25.9781	ah12001060	25.1594	ad12009568	26.3604	25978149	25159408	26360367	0.703004	trans	0.210081	8.03e-06	Os08g0521800	7.29397	0.802604	1.31e-10	6.76e-09
Os03g0852400	Conserved hypothetical protein.	12	4.86978	c12.loc25.5	25.9781	c12.loc22.5	22.9781	ad12009568	26.3604	25978149	22978149	26360367	0.967835	trans	0.148857	0.000223714	Os03g0852400	8.49894	1.31537	4.75e-13	7.58e-11
Os06g0705100	Conserved hypothetical protein.	12	7.89615	c12.loc25.5	25.9781	ah12001060	25.1594	ad12009568	26.3604	25978149	25159408	26360367	0.929059	trans	0.190552	2.37e-05	Os06g0705100	10.2788	1.15461	1.09e-16	1.1e-13
Os06g0175500	Epsin, N-terminal domain containing protein.	12	5.03072	c12.loc25.5	25.9781	c12.loc21.5	21.9781	ad12009568	26.3604	25978149	21978149	26360367	0.572213	trans	0.182546	3.67e-05	Os06g0175500	6.79159	0.653065	1.3e-09	4.3e-08
Os07g0158300	RNA binding protein.	12	7.08702	c12.loc25.5	25.9781	c12.loc25	25.4781	ad12009568	26.3604	25978149	25478149	26360367	0.940251	trans	0.11501	0.000379052	Os07g0158300	9.5803	1.17032	2.9e-15	1.58e-12
Os03g0747700	Conserved hypothetical protein.	12	6.88093	c12.loc25.5	25.9781	ah12001060	25.1594	ad12009568	26.3604	25978149	25159408	26360367	0.995959	trans	0.193398	7.41e-06	Os03g0747700	8.33646	1.13725	1.02e-12	1.4e-10
Os04g0527000	GRAM domain containing protein.	12	4.44887	c12.loc25.5	25.9781	c12.loc21.5	21.9781	ad12009568	26.3604	25978149	21978149	26360367	0.950857	trans	0.358534	9.02e-10	Os04g0527000	6.98632	1.13534	5.38e-10	2.13e-08
Os03g0273200	Laccase (EC 1.10.3.2).	12	5.00602	c12.loc25.5	25.9781	c12.loc22.5	22.9781	ad12009568	26.3604	25978149	22978149	26360367	1.2594	trans	0.492562	3.54e-14	Os03g0273200	8.18648	1.65293	2.06e-12	2.51e-10
Os01g0141700	UV-damaged DNA binding protein 2.	12	3.6443	c12.loc25.5	25.9781	c12.loc22	22.4781	ad12009568	26.3604	25978149	22478149	26360367	-0.421949	trans	0.260313	4.46e-07	Os01g0141700	-6.82117	-0.532286	1.14e-09	3.86e-08
Os03g0399000	Pectinesterase family protein.	12	5.82359	c12.loc25.5	25.9781	ah12001060	25.1594	ad12009568	26.3604	25978149	25159408	26360367	-0.866054	trans	0.115134	0.000734682	Os03g0399000	-7.11266	-1.01854	3.02e-10	1.31e-08
Os07g0644600	Cytochrome P450 family protein.	12	3.9911	c12.loc25.5	25.9781	c12.loc23	23.4781	ad12009568	26.3604	25978149	23478149	26360367	0.83361	trans	0.139172	1.47e-05	Os07g0644600	4.68371	0.75368	1.03e-05	8.12e-05
Os07g0102100	K+ potassium transporter family protein.	12	4.67179	c12.loc25.5	25.9781	ah12001060	25.1594	ad12009568	26.3604	25978149	25159408	26360367	1.10902	trans	0.278155	1.95e-07	Os07g0102100	6.39687	1.28604	7.68e-09	1.87e-07
Os08g0382400	Peptidyl-prolyl cis-trans isomerase, chloroplast precursor (EC 5.2.1.8) (40 kDa thylakoid lumen PPIase) (40 kDa thylakoid lumen rotamase).	12	6.48977	c12.loc25.5	25.9781	c12.loc23	23.4781	ad12009568	26.3604	25978149	23478149	26360367	0.734109	trans	0.165825	1.58e-05	Os08g0382400	6.44766	0.757646	6.12e-09	1.55e-07
Os02g0232900	Major intrinsic protein.	12	2.93294	c12.loc25.5	25.9781	c12.loc23.5	23.9781	ad12009568	26.3604	25978149	23978149	26360367	0.553932	trans	0.233402	2.14e-06	Os02g0232900	4.94158	0.614242	3.72e-06	3.43e-05
Os03g0121300	Peroxidase 1.	12	5.12868	c12.loc25.5	25.9781	c12.loc23	23.4781	ad12009568	26.3604	25978149	23478149	26360367	0.951932	trans	0.407511	2.9e-11	Os03g0121300	7.05903	1.07977	3.86e-10	1.61e-08
Os02g0651900	Conserved hypothetical protein.	12	9.25784	c12.loc25.5	25.9781	ah12001060	25.1594	ad12009568	26.3604	25978149	25159408	26360367	-1.085	trans	0.179242	1.64e-05	Os02g0651900	-8.04443	-1.16203	4.01e-12	4.15e-10
Os05g0496200	3-phosphoglycerate kinase (Fragment).	12	6.10627	c12.loc25.5	25.9781	ah12001060	25.1594	ad12009568	26.3604	25978149	25159408	26360367	0.775277	trans	0.149529	0.000215906	Os05g0496200	8.0578	0.925642	3.77e-12	3.94e-10
Os05g0280200	Ras-related protein RGP2 (GTP-binding regulatory protein RGP2).	12	4.89291	c12.loc25.5	25.9781	c12.loc22.5	22.9781	ad12009568	26.3604	25978149	22978149	26360367	0.543622	trans	0.12033	0.000996289	Os05g0280200	6.55146	0.587576	3.85e-09	1.04e-07
Os10g0133600	Protein kinase-like domain containing protein.	12	3.21714	c12.loc25.5	25.9781	AE12004448	21.0392	ad12009568	26.3604	25978149	21039163	26360367	0.770973	trans	0.139012	5.09e-05	Os10g0133600	5.64564	0.941955	2.03e-07	2.91e-06
Os03g0111200	Remorin.	12	5.40634	c12.loc25.5	25.9781	c12.loc22	22.4781	ad12009568	26.3604	25978149	22478149	26360367	1.78163	trans	0.439961	4.06e-13	Os03g0111200	7.84337	2.04533	1.03e-11	8.93e-10
Os02g0732600	Typical P-type R2R3 Myb protein (Fragment).	12	4.2885	c12.loc25.5	25.9781	c12.loc22	22.4781	ad12009568	26.3604	25978149	22478149	26360367	0.615404	trans	0.435128	3.7e-12	Os02g0732600	7.56599	0.819746	3.73e-11	2.53e-09
Os07g0638100	TolB, C-terminal domain containing protein.	12	4.77259	c12.loc25.5	25.9781	c12.loc23	23.4781	ad12009568	26.3604	25978149	23478149	26360367	-0.690044	trans	0.116382	9.71e-07	Os07g0638100	-6.03349	-0.832151	3.81e-08	7.09e-07
Os07g0670300	C2 domain containing protein.	12	4.25563	c12.loc25.5	25.9781	c12.loc22.5	22.9781	ad12009568	26.3604	25978149	22978149	26360367	-0.963751	trans	0.373184	3.31e-10	Os07g0670300	-6.10911	-1.23354	2.74e-08	5.43e-07
Os11g0525700	Hypothetical protein.	12	5.8871	c12.loc25.5	25.9781	c12.loc23	23.4781	ad12009568	26.3604	25978149	23478149	26360367	-0.562401	trans	0.215841	5.81e-06	Os11g0525700	-8.91052	-0.720349	6.83e-14	1.81e-11
Os07g0643000	(No Hit)	12	3.76212	c12.loc25.5	25.9781	c12.loc23.5	23.9781	ad12009568	26.3604	25978149	23978149	26360367	0.720203	trans	0.12529	0.000769939	Os07g0643000	5.88357	0.762705	7.31e-08	1.22e-06
Os06g0116500	Pleckstrin-like domain containing protein.	12	3.89652	c12.loc25.5	25.9781	c12.loc22	22.4781	ad12009568	26.3604	25978149	22478149	26360367	0.401224	trans	0.117144	0.000472096	Os06g0116500	5.78286	0.483296	1.13e-07	1.74e-06
Os08g0377500	Protein of unknown function DUF599 family protein.	12	3.52677	c12.loc25.5	25.9781	c12.loc22.5	22.9781	ad12009568	26.3604	25978149	22978149	26360367	0.794401	trans	0.195115	1.84e-05	Os08g0377500	6.56609	0.867979	3.6e-09	9.84e-08
Os02g0196600	Copper-translocating P-type ATPase family protein.	12	4.9966	c12.loc25.5	25.9781	ah12001060	25.1594	ad12009568	26.3604	25978149	25159408	26360367	-0.581207	trans	0.130637	0.000167887	Os02g0196600	-6.46872	-0.69761	5.57e-09	1.44e-07
Os05g0363500	ARM repeat fold domain containing protein.	12	5.98028	c12.loc25.5	25.9781	ah12001060	25.1594	ad12009568	26.3604	25978149	25159408	26360367	-0.716648	trans	0.195418	7.94e-06	Os05g0363500	-7.12451	-0.848386	2.86e-10	1.26e-08
Os02g0189000	Chloroplast 30S ribosomal protein S21 (Fragment).	12	6.52024	c12.loc25.5	25.9781	ah12001060	25.1594	ad12009568	26.3604	25978149	25159408	26360367	0.727866	trans	0.142877	0.000306717	Os02g0189000	9.04971	0.902541	3.54e-14	1.09e-11
Os01g0211800	Basic-leucine zipper (bZIP) transcription factor domain containing protein.	12	3.28112	c12.loc25.5	25.9781	c12.loc22.5	22.9781	ad12009568	26.3604	25978149	22978149	26360367	0.745841	trans	0.120584	9.57e-05	Os01g0211800	5.77825	0.890445	1.15e-07	1.78e-06
Os06g0549300	FAD linked oxidase, N-terminal domain containing protein.	12	4.70027	c12.loc25.5	25.9781	ah12001060	25.1594	ad12009568	26.3604	25978149	25159408	26360367	1.10136	trans	0.129686	0.000409305	Os06g0549300	7.21214	1.24848	1.91e-10	9.07e-09
Os09g0438100	Conserved hypothetical protein.	12	4.86983	c12.loc25.5	25.9781	ah12001060	25.1594	ad12009568	26.3604	25978149	25159408	26360367	0.818277	trans	0.149323	1.99e-05	Os09g0438100	7.80627	1.05792	1.22e-11	1.03e-09
Os05g0535200	Cyclin-like F-box domain containing protein.	12	4.47607	c12.loc25.5	25.9781	c12.loc21.5	21.9781	ad12009568	26.3604	25978149	21978149	26360367	-0.861549	trans	0.123035	0.000290648	Os05g0535200	-7.05175	-0.999527	3.99e-10	1.65e-08
Os11g0449600	Hypothetical protein.	12	4.18734	c12.loc25.5	25.9781	c12.loc22	22.4781	ad12009568	26.3604	25978149	22478149	26360367	0.88083	trans	0.22696	3.1e-06	Os11g0449600	5.94526	1.07468	5.59e-08	9.68e-07
Os02g0254600	Conserved hypothetical protein.	12	4.91749	c12.loc25.5	25.9781	c12.loc21.5	21.9781	ad12009568	26.3604	25978149	21978149	26360367	-0.658166	trans	0.116586	0.000106942	Os02g0254600	-7.81615	-0.900354	1.17e-11	9.92e-10
Os04g0664400	Auxin response factor 1.	12	5.2892	c12.loc25.5	25.9781	c12.loc22	22.4781	ad12009568	26.3604	25978149	22478149	26360367	-0.889098	trans	0.14123	0.000334479	Os04g0664400	-7.27646	-1.03602	1.42e-10	7.21e-09
Os11g0171300	Fructose-bisphosphate aldolase, chloroplast precursor (EC 4.1.2.13) (ALDP).	12	6.63438	c12.loc25.5	25.9781	ah12001060	25.1594	ad12009568	26.3604	25978149	25159408	26360367	1.15831	trans	0.62837	5.8e-20	Os11g0171300	7.97625	1.30911	5.52e-12	5.4e-10
Os12g0261300	ARM repeat fold domain containing protein.	12	4.66975	c12.loc25.5	25.9781	c12.loc23.5	23.9781	ad12009568	26.3604	25978149	23978149	26360367	-0.447608	trans	0.17662	5.07e-05	Os12g0261300	-7.11299	-0.619425	3.02e-10	1.31e-08
Os03g0821100	Cell-autonomous heat shock cognate protein 70.	12	3.34373	c12.loc25.5	25.9781	c12.loc22.5	22.9781	ad12009568	26.3604	25978149	22978149	26360367	-0.804336	trans	0.158254	0.000135845	Os03g0821100	-5.18534	-0.748451	1.39e-06	1.47e-05
Os10g0557600	AtGATA-3 protein (GATA transcription factor 3).	12	3.55604	c12.loc25.5	25.9781	c12.loc24	24.4781	ad12009568	26.3604	25978149	24478149	26360367	0.612429	trans	0.367573	4.88e-10	Os10g0557600	5.68845	0.766279	1.69e-07	2.47e-06
Os03g0647600	Nf-Y-A subunit.	12	3.36481	c12.loc25.5	25.9781	c12.loc23.5	23.9781	ad12009568	26.3604	25978149	23978149	26360367	-0.497095	trans	0.144517	0.00015236	Os03g0647600	-6.20999	-0.683608	1.76e-08	3.74e-07
Os07g0559400	Protein of unknown function DUF1223 family protein.	12	7.72773	c12.loc25.5	25.9781	ah12001060	25.1594	ad12009568	26.3604	25978149	25159408	26360367	1.30847	trans	0.128758	7.86e-06	Os07g0559400	9.42195	1.47644	6.12e-15	2.67e-12
Os08g0167500	Conserved hypothetical protein.	12	6.24297	c12.loc25.5	25.9781	ah12001060	25.1594	ad12009568	26.3604	25978149	25159408	26360367	0.87188	trans	0.184286	1.08e-06	Os08g0167500	8.2095	1.00819	1.85e-12	2.31e-10
Os03g0263000	TINY-like protein.	12	4.34021	c12.loc25.5	25.9781	c12.loc24	24.4781	ad12009568	26.3604	25978149	24478149	26360367	0.789945	trans	0.157584	1.08e-07	Os03g0263000	6.90617	0.936358	7.75e-10	2.83e-08
Os09g0456700	Conserved hypothetical protein.	12	4.88499	c12.loc25.5	25.9781	c12.loc23	23.4781	ad12009568	26.3604	25978149	23478149	26360367	0.757718	trans	0.145854	0.000109777	Os09g0456700	6.96728	0.874192	5.87e-10	2.29e-08
Os01g0501800	Oxygen-evolving enhancer protein 1, chloroplast precursor (OEE1) (33 kDa subunit of oxygen evolving system of photosystem II) (OEC 33 kDa subunit) (33 kDa thylakoid membrane protein).	12	5.72666	c12.loc25.5	25.9781	ah12001060	25.1594	ad12009568	26.3604	25978149	25159408	26360367	1.27305	trans	0.550296	2.05e-16	Os01g0501800	7.64477	1.49938	2.59e-11	1.9e-09
Os12g0156200	DNA-binding factor of bZIP class.	12	3.70321	c12.loc25.5	25.9781	c12.loc22	22.4781	ad12009568	26.3604	25978149	22478149	26360367	-0.477995	trans	0.129517	0.000279863	Os12g0156200	-6.34215	-0.575045	9.79e-09	2.28e-07
Os02g0572200	Zn-finger, RING domain containing protein.	12	4.04885	c12.loc25.5	25.9781	c12.loc21.5	21.9781	ad12009568	26.3604	25978149	21978149	26360367	0.510471	trans	0.126014	0.000741456	Os02g0572200	4.10258	0.424449	9.17e-05	0.000537459
Os02g0198300	ARF GTPase-activating protein GIT2 (G protein-coupled receptor kinase- interactor 2) (GRK-interacting protein 2) (Cool-interacting tyrosine- phosphorylated protein 2) (CAT2) (CAT-2). Splice isoform 2.	12	3.47249	c12.loc25.5	25.9781	c12.loc22	22.4781	ad12009568	26.3604	25978149	22478149	26360367	0.372662	trans	0.137046	0.000416674	Os02g0198300	6.2057	0.496024	1.79e-08	3.81e-07
Os02g0654000	Enoyl-CoA hydratase/isomerase domain containing protein.	12	3.88765	c12.loc25.5	25.9781	c12.loc22	22.4781	ad12009568	26.3604	25978149	22478149	26360367	-0.649431	trans	0.548864	2.35e-16	Os02g0654000	-5.89779	-0.719938	6.87e-08	1.16e-06
Os03g0765900	Conserved hypothetical protein.	12	6.21602	c12.loc25.5	25.9781	c12.loc21.5	21.9781	ad12009568	26.3604	25978149	21978149	26360367	0.645074	trans	0.278215	1.53e-07	Os03g0765900	8.08957	0.763851	3.25e-12	3.5e-10
Os01g0339400	Conserved hypothetical protein.	12	4.73686	c12.loc25.5	25.9781	c12.loc22	22.4781	ad12009568	26.3604	25978149	22478149	26360367	-0.76615	trans	0.143827	1.55e-05	Os01g0339400	-6.96605	-0.897305	5.9e-10	2.29e-08
Os08g0560900	Photosystem I reaction center subunit II, chloroplast precursor (Photosystem I 20 kDa subunit) (PSI-D).	12	3.95238	c12.loc25.5	25.9781	AE12004448	21.0392	ad12009568	26.3604	25978149	21039163	26360367	0.809774	trans	0.138127	0.000393695	Os08g0560900	6.79095	0.988781	1.31e-09	4.3e-08
Os04g0490300	Ankyrin repeat containing protein.	12	3.57899	c12.loc25.5	25.9781	c12.loc21	21.4781	ad12009568	26.3604	25978149	21478149	26360367	-0.569375	trans	0.399579	5.13e-12	Os04g0490300	-5.59246	-0.635097	2.54e-07	3.52e-06
Os08g0425100	A dynamin-like protein ADL3.	12	4.44391	c12.loc25.5	25.9781	c12.loc22.5	22.9781	ad12009568	26.3604	25978149	22978149	26360367	0.595923	trans	0.634639	2.8e-20	Os08g0425100	5.69257	0.690813	1.66e-07	2.44e-06
Os12g0528100	ARM repeat fold domain containing protein.	12	4.24461	c12.loc25.5	25.9781	c12.loc21	21.4781	ad12009568	26.3604	25978149	21478149	26360367	1.01636	trans	0.577427	1.15e-17	Os12g0528100	8.08502	1.3546	3.32e-12	3.52e-10
Os09g0494200	Glycoside hydrolase, family 19 protein.	12	4.56464	c12.loc25.5	25.9781	c12.loc22	22.4781	ad12009568	26.3604	25978149	22478149	26360367	0.546265	trans	0.187351	1.02e-06	Os09g0494200	7.22389	0.673609	1.81e-10	8.7e-09
Os06g0729300	AGO1 homologous protein.	12	5.16911	c12.loc25.5	25.9781	c12.loc21.5	21.9781	ad12009568	26.3604	25978149	21978149	26360367	-0.632782	trans	0.193879	6.26e-06	Os06g0729300	-6.76743	-0.728588	1.45e-09	4.7e-08
Os08g0560500	Peptidase S10, serine carboxypeptidase family protein.	12	3.83731	c12.loc25.5	25.9781	c12.loc23	23.4781	ad12009568	26.3604	25978149	23478149	26360367	0.874249	trans	0.414884	2.35e-13	Os08g0560500	7.58882	1.1294	3.36e-11	2.35e-09
Os03g0244000	Conserved hypothetical protein.	12	6.15786	c12.loc25.5	25.9781	c12.loc21.5	21.9781	ad12009568	26.3604	25978149	21978149	26360367	0.777749	trans	0.20727	2.32e-07	Os03g0244000	7.64431	0.89565	2.59e-11	1.9e-09
Os02g0577900	(No Hit)	12	3.73591	c12.loc25.5	25.9781	c12.loc23	23.4781	ad12009568	26.3604	25978149	23478149	26360367	0.531381	trans	0.142118	0.000319219	Os02g0577900	4.79947	0.579772	6.55e-06	5.53e-05
Os10g0109900	TGF-beta receptor, type I/II extracellular region family protein.	12	4.45764	c12.loc25.5	25.9781	c12.loc24	24.4781	ad12009568	26.3604	25978149	24478149	26360367	0.650686	trans	0.647626	5.96e-21	Os10g0109900	6.17285	0.793724	2.07e-08	4.3e-07
Os01g0728700	Conserved hypothetical protein.	12	3.11361	c12.loc25.5	25.9781	c12.loc21	21.4781	ad12009568	26.3604	25978149	21478149	26360367	0.763097	trans	0.1405	0.000347576	Os01g0728700	4.28666	0.73633	4.67e-05	0.000302031
Os05g0291700	Conserved hypothetical protein.	12	4.00416	c12.loc25.5	25.9781	c12.loc21.5	21.9781	ad12009568	26.3604	25978149	21978149	26360367	0.589964	trans	0.626374	7.3e-20	Os05g0291700	6.27983	0.721091	1.29e-08	2.89e-07
Os02g0833900	Peroxidase 64 precursor (EC 1.11.1.7) (Atperox P64) (PRXR4) (ATP17a).	12	3.35402	c12.loc25.5	25.9781	c12.loc23	23.4781	ad12009568	26.3604	25978149	23478149	26360367	0.694021	trans	0.12111	9e-05	Os02g0833900	6.70759	0.956648	1.91e-09	5.8e-08
Os08g0467300	ANTH domain containing protein.	12	3.71887	c12.loc25.5	25.9781	c12.loc21.5	21.9781	ad12009568	26.3604	25978149	21978149	26360367	0.632472	trans	0.134227	1.15e-09	Os08g0467300	6.67337	0.733328	2.23e-09	6.6e-08
Os06g0101600	Plastocyanin, chloroplast precursor.	12	5.6587	c12.loc25.5	25.9781	ah12001060	25.1594	ad12009568	26.3604	25978149	25159408	26360367	1.36843	trans	0.185673	3.1e-05	Os06g0101600	8.04685	1.71156	3.96e-12	4.13e-10
Os03g0359600	Avr9/Cf-9 rapidly elicited protein 231.	12	3.89827	c12.loc25.5	25.9781	c12.loc22.5	22.9781	ad12009568	26.3604	25978149	22978149	26360367	0.604492	trans	0.513736	5.86e-15	Os03g0359600	5.39382	0.670474	5.86e-07	7.17e-06
Os04g0554200	Major sperm protein domain containing protein.	12	5.49412	c12.loc25.5	25.9781	ah12001060	25.1594	ad12009568	26.3604	25978149	25159408	26360367	1.25619	trans	0.107105	1.32e-07	Os04g0554200	8.08516	1.47819	3.31e-12	3.52e-10
Os03g0206700	NPH3 domain containing protein.	12	5.64699	c12.loc25.5	25.9781	ah12001060	25.1594	ad12009568	26.3604	25978149	25159408	26360367	0.999534	trans	0.287651	2.43e-10	Os03g0206700	6.7434	1.10685	1.62e-09	5.1e-08
Os01g0557500	Cation/proton exchanger 1a.	12	5.53067	c12.loc25.5	25.9781	c12.loc23	23.4781	ad12009568	26.3604	25978149	23478149	26360367	-0.57214	trans	0.129686	0.000143135	Os01g0557500	-6.14523	-0.538928	2.34e-08	4.76e-07
Os04g0354600	Male sterility protein family protein.	12	4.07471	c12.loc25.5	25.9781	c12.loc23	23.4781	ad12009568	26.3604	25978149	23478149	26360367	0.625217	trans	0.119222	0.000603553	Os04g0354600	5.08694	0.693982	2.07e-06	2.08e-05
Os03g0116400	Membrane protein.	12	3.12758	c12.loc25.5	25.9781	c12.loc21	21.4781	ad12009568	26.3604	25978149	21478149	26360367	0.673595	trans	0.144518	0.000281316	Os03g0116400	4.08771	0.646142	9.68e-05	0.000562727
Os06g0561000	Myo-inositol oxygenase.	12	3.33296	c12.loc25.5	25.9781	AE12004448	21.0392	ad12009568	26.3604	25978149	21039163	26360367	1.25471	trans	0.156588	1.67e-05	Os06g0561000	5.13919	1.40097	1.67e-06	1.73e-05
Os03g0748900	RNA-binding region RNP-1 (RNA recognition motif) domain containing protein.	12	2.95978	c12.loc25.5	25.9781	c12.loc22	22.4781	ad12009568	26.3604	25978149	22478149	26360367	0.441113	trans	0.304716	2.99e-08	Os03g0748900	6.00478	0.516707	4.32e-08	7.83e-07
Os02g0578300	Glucosyltransferase (Fragment).	12	3.7517	c12.loc25.5	25.9781	c12.loc22.5	22.9781	ad12009568	26.3604	25978149	22978149	26360367	-0.489408	trans	0.144828	3.63e-05	Os02g0578300	-4.86977	-0.512298	4.96e-06	4.36e-05
Os10g0149100	(No Hit)	12	5.18959	c12.loc25.5	25.9781	ah12001060	25.1594	ad12009568	26.3604	25978149	25159408	26360367	2.46382	trans	0.444581	1.79e-12	Os10g0149100	7.05343	3.00533	3.96e-10	1.65e-08
Os07g0626800	Amine oxidase family protein.	12	5.55733	c12.loc25.5	25.9781	c12.loc23.5	23.9781	ad12009568	26.3604	25978149	23978149	26360367	0.974124	trans	0.24129	9.29e-07	Os07g0626800	6.17439	1.01062	2.06e-08	4.27e-07
Os01g0571100	ZmGR2a protein.	12	6.1915	c12.loc25.5	25.9781	ah12001060	25.1594	ad12009568	26.3604	25978149	25159408	26360367	1.3	trans	0.125217	0.000478293	Os01g0571100	8.93562	1.53984	6.06e-14	1.65e-11
Os05g0273500	Conserved hypothetical protein.	12	5.35883	c12.loc25.5	25.9781	ah12001060	25.1594	ad12009568	26.3604	25978149	25159408	26360367	0.832961	trans	0.148207	0.000231539	Os05g0273500	7.34064	0.942943	1.06e-10	5.69e-09
Os05g0577000	Non-protein coding transcript, putative npRNA.	12	6.74468	c12.loc25.5	25.9781	ah12001060	25.1594	ad12009568	26.3604	25978149	25159408	26360367	-0.643126	trans	0.126527	0.000636124	Os05g0577000	-6.88126	-0.689028	8.68e-10	3.09e-08
Os03g0125000	50S ribosomal protein L5, chloroplast precursor.	12	7.54155	c12.loc25.5	25.9781	ah12001060	25.1594	ad12009568	26.3604	25978149	25159408	26360367	0.796846	trans	0.117639	9.01e-05	Os03g0125000	9.97856	0.983585	4.45e-16	3.71e-13
Os01g0327400	Peroxidase 1.	12	3.64438	c12.loc25.5	25.9781	c12.loc22.5	22.9781	ad12009568	26.3604	25978149	22978149	26360367	1.31324	trans	0.136199	0.000110223	Os01g0327400	6.83197	1.76303	1.09e-09	3.72e-08
Os07g0635900	Protein of unknown function UPF0057 family protein.	12	5.15308	c12.loc25.5	25.9781	ah12001060	25.1594	ad12009568	26.3604	25978149	25159408	26360367	1.3435	trans	0.160325	4.77e-05	Os07g0635900	8.63401	1.74582	2.51e-13	4.54e-11
Os09g0562700	Pre-pro-TPE4A protein precursor.	12	3.80884	c12.loc25.5	25.9781	c12.loc21.5	21.9781	ad12009568	26.3604	25978149	21978149	26360367	1.07158	trans	0.58201	8.9e-18	Os09g0562700	7.13547	1.36206	2.72e-10	1.21e-08
Os07g0544800	Oxygen-evolving enhancer protein 3-2, chloroplast precursor (OEE3) (16 kDa subunit of oxygen evolving system of photosystem II) (OEC 16 kDa subunit) (Ferredoxin-NADP reductase binding protein) (BP).	12	6.04794	c12.loc25.5	25.9781	ah12001060	25.1594	ad12009568	26.3604	25978149	25159408	26360367	1.24417	trans	0.618029	1.88e-19	Os07g0544800	8.01259	1.48802	4.65e-12	4.68e-10
Os04g0639300	Conserved hypothetical protein.	12	5.09995	c12.loc25.5	25.9781	ah12001060	25.1594	ad12009568	26.3604	25978149	25159408	26360367	0.481967	trans	0.124569	0.000437428	Os04g0639300	6.87502	0.538508	8.93e-10	3.16e-08
Os01g0683500	(No Hit)	12	3.4605	c12.loc25.5	25.9781	c12.loc22	22.4781	ad12009568	26.3604	25978149	22478149	26360367	0.650785	trans	0.181775	3.83e-05	Os01g0683500	4.94227	0.698591	3.71e-06	3.43e-05
Os05g0186000	30S ribosomal protein S31, chloroplast (Fragment).	12	6.30289	c12.loc25.5	25.9781	ah12001060	25.1594	ad12009568	26.3604	25978149	25159408	26360367	0.524764	trans	0.170269	5.09e-06	Os05g0186000	8.56387	0.617059	3.5e-13	5.94e-11
Os03g0769100	9S ribosomal protein.	12	6.63541	c12.loc25.5	25.9781	ah12001060	25.1594	ad12009568	26.3604	25978149	25159408	26360367	0.828897	trans	0.358882	8.81e-10	Os03g0769100	9.21458	1.06734	1.63e-14	5.77e-12
Os07g0513000	ATP synthase gamma chain, chloroplast (EC 3.6.1.34) (Fragment).	12	8.12076	c12.loc25.5	25.9781	ah12001060	25.1594	ad12009568	26.3604	25978149	25159408	26360367	0.712071	trans	0.104393	0.000610435	Os07g0513000	8.96636	0.801712	5.25e-14	1.47e-11
Os01g0294700	Haem peroxidase, plant/fungal/bacterial family protein.	12	6.24082	c12.loc25.5	25.9781	ah12001060	25.1594	ad12009568	26.3604	25978149	25159408	26360367	2.41199	trans	0.610072	4.54e-19	Os01g0294700	8.17158	2.83072	2.21e-12	2.6e-10
Os01g0180300	Lipoprotein, type 6 family protein.	12	4.95635	c12.loc25.5	25.9781	ah12001060	25.1594	ad12009568	26.3604	25978149	25159408	26360367	0.506725	trans	0.176427	2.49e-05	Os01g0180300	5.92069	0.525679	6.22e-08	1.06e-06
Os09g0456200	BZIP transcription factor ABI5.	12	3.1978	c12.loc25.5	25.9781	c12.loc22.5	22.9781	ad12009568	26.3604	25978149	22978149	26360367	-0.492492	trans	0.55234	1.68e-16	Os09g0456200	-5.81513	-0.55737	9.82e-08	1.55e-06
Os04g0461100	Plastid and cyanobacterial ribosomal protein PSRP-3/Ycf65 family protein.	12	6.76447	c12.loc25.5	25.9781	c12.loc22.5	22.9781	ad12009568	26.3604	25978149	22978149	26360367	0.538553	trans	0.11706	0.000832948	Os04g0461100	7.54825	0.604982	4.05e-11	2.7e-09
Os01g0954900	Peptidase A1, pepsin family protein.	12	4.31995	c12.loc25.5	25.9781	ah12001060	25.1594	ad12009568	26.3604	25978149	25159408	26360367	1.2756	trans	0.0929306	0.000232586	Os01g0954900	8.17495	1.75878	2.18e-12	2.58e-10
Os10g0531900	Basic-leucine zipper (bZIP) transcription factor domain containing protein.	12	5.91312	c12.loc25.5	25.9781	ah12001060	25.1594	ad12009568	26.3604	25978149	25159408	26360367	0.666909	trans	0.135632	2.87e-05	Os10g0531900	8.14458	0.834987	2.51e-12	2.78e-10
Os07g0112700	Plastocyanin-like domain containing protein.	12	3.05739	c12.loc25.5	25.9781	c12.loc22.5	22.9781	ad12009568	26.3604	25978149	22978149	26360367	0.658264	trans	0.137291	0.00041136	Os07g0112700	6.96508	0.978415	5.93e-10	2.29e-08
Os06g0724800	Conserved hypothetical protein.	12	5.8696	c12.loc25.5	25.9781	ah12001060	25.1594	ad12009568	26.3604	25978149	25159408	26360367	-0.65843	trans	0.157391	1.3e-06	Os06g0724800	-7.79102	-0.81266	1.31e-11	1.1e-09
Os06g0103100	Conserved hypothetical protein.	12	4.78501	c12.loc25.5	25.9781	c12.loc22	22.4781	ad12009568	26.3604	25978149	22478149	26360367	1.09723	trans	0.122733	0.000879424	Os06g0103100	6.00734	1.13751	4.27e-08	7.75e-07
Os05g0557700	Ubiquitin-conjugating enzymes domain containing protein.	12	4.24085	c12.loc25.5	25.9781	c12.loc23	23.4781	ad12009568	26.3604	25978149	23478149	26360367	-0.512067	trans	0.183971	2.96e-06	Os05g0557700	-6.72036	-0.665746	1.8e-09	5.56e-08
Os11g0530600	Chalcone synthase C2 (EC 2.3.1.74) (Naringenin-chalcone synthase C2).	12	4.9436	c12.loc25.5	25.9781	ah12001060	25.1594	ad12009568	26.3604	25978149	25159408	26360367	1.97137	trans	0.29176	6.68e-08	Os11g0530600	7.32588	2.38322	1.13e-10	6.03e-09
Os09g0459600	Calmodulin-binding protein phosphatase.	12	4.46464	c12.loc25.5	25.9781	c12.loc23	23.4781	ad12009568	26.3604	25978149	23478149	26360367	0.487572	trans	0.132632	0.000136797	Os09g0459600	6.93106	0.612508	6.92e-10	2.59e-08
Os02g0257400	Non-protein coding transcript, unclassifiable transcript.	12	6.96006	c12.loc25.5	25.9781	ah12001060	25.1594	ad12009568	26.3604	25978149	25159408	26360367	1.02209	trans	0.349064	8.75e-11	Os02g0257400	9.26138	1.26742	1.3e-14	4.81e-12
Os08g0267800	Cyclin-like F-box domain containing protein.	12	3.17778	c12.loc25.5	25.9781	c12.loc22.5	22.9781	ad12009568	26.3604	25978149	22978149	26360367	-0.64342	trans	0.201752	8.04e-07	Os08g0267800	-4.62282	-0.64948	1.31e-05	9.93e-05
Os03g0858200	Conserved hypothetical protein.	12	3.73712	c12.loc25.5	25.9781	c12.loc21.5	21.9781	ad12009568	26.3604	25978149	21978149	26360367	-0.425938	trans	0.565198	2.96e-17	Os03g0858200	-4.91436	-0.469434	4.15e-06	3.75e-05
Os10g0419200	Zn-finger, C2H2 type domain containing protein.	12	5.44249	c12.loc25.5	25.9781	ah12001060	25.1594	ad12009568	26.3604	25978149	25159408	26360367	0.613638	trans	0.0892538	0.000652985	Os10g0419200	7.88683	0.78174	8.38e-12	7.47e-10
Os09g0298500	Zn-finger, RING domain containing protein.	12	3.02038	c12.loc25.5	25.9781	AE12004448	21.0392	ad12009568	26.3604	25978149	21039163	26360367	-0.451408	trans	0.140127	0.000234828	Os09g0298500	-3.75775	-0.423018	0.000309544	0.00152604
Os03g0794900	Conserved hypothetical protein.	12	3.19213	c12.loc25.5	25.9781	c12.loc21.5	21.9781	ad12009568	26.3604	25978149	21978149	26360367	-0.380371	trans	0.226121	1.01e-07	Os03g0794900	-6.60908	-0.560788	2.97e-09	8.42e-08
Os07g0422000	Hypothetical protein.	12	6.6797	c12.loc25.5	25.9781	ah12001060	25.1594	ad12009568	26.3604	25978149	25159408	26360367	0.673226	trans	0.170239	7.15e-05	Os07g0422000	9.72216	0.859939	1.49e-15	9.64e-13
Os01g0675500	Glycoprotein-specific UDP-glucuronyltransferase-like protein.	12	5.76272	c12.loc25.5	25.9781	ah12001060	25.1594	ad12009568	26.3604	25978149	25159408	26360367	0.560931	trans	0.114171	0.000181856	Os01g0675500	6.69681	0.606295	2e-09	6.05e-08
Os11g0484000	Class II aldolase/adducin, N-terminal family protein.	12	4.53135	c12.loc25.5	25.9781	c12.loc23	23.4781	ad12009568	26.3604	25978149	23478149	26360367	-0.502821	trans	0.171425	6.99e-06	Os11g0484000	-7.60978	-0.639553	3.05e-11	2.18e-09
Os06g0652200	Hly-III related proteins family protein.	12	4.80476	c12.loc25.5	25.9781	ah12001060	25.1594	ad12009568	26.3604	25978149	25159408	26360367	1.06879	trans	0.138757	0.00010243	Os06g0652200	7.25154	1.40427	1.6e-10	7.87e-09
Os01g0237100	Phosphoglycerate/bisphosphoglycerate mutase family protein.	12	4.1898	c12.loc25.5	25.9781	c12.loc21	21.4781	ad12009568	26.3604	25978149	21478149	26360367	0.459786	trans	0.35366	1.25e-09	Os01g0237100	5.44904	0.495355	4.65e-07	5.9e-06
Os03g0151500	Hypothetical protein.	12	3.13991	c12.loc25.5	25.9781	c12.loc22	22.4781	ad12009568	26.3604	25978149	22478149	26360367	-0.904944	trans	0.116938	0.00027519	Os03g0151500	-3.25367	-0.751048	0.00162274	0.00620608
Os06g0707200	Protein of unknown function DUF563 family protein.	12	5.46335	c12.loc25.5	25.9781	c12.loc22.5	22.9781	ad12009568	26.3604	25978149	22978149	26360367	0.658405	trans	0.115767	0.00049421	Os06g0707200	7.8829	0.807177	8.53e-12	7.59e-10
Os02g0259600	50S ribosomal protein L21, chloroplast precursor (CL21) (CS-L7).	12	6.94469	c12.loc25.5	25.9781	ah12001060	25.1594	ad12009568	26.3604	25978149	25159408	26360367	0.607939	trans	0.437293	3.14e-12	Os02g0259600	8.27638	0.725612	1.35e-12	1.77e-10
Os10g0552800	RCc3 protein.	12	5.78532	c12.loc25.5	25.9781	ah12001060	25.1594	ad12009568	26.3604	25978149	25159408	26360367	1.92066	trans	0.117911	0.00042847	Os10g0552800	9.78944	2.38423	1.08e-15	7.88e-13
Os03g0826200	Hypothetical protein.	12	5.82239	c12.loc25.5	25.9781	c12.loc22	22.4781	ad12009568	26.3604	25978149	22478149	26360367	0.971236	trans	0.165318	9.31e-05	Os03g0826200	7.95819	1.1445	6e-12	5.71e-10
Os02g0815200	RNA-binding glycine rich protein (RGP-2).	12	3.4553	c12.loc25.5	25.9781	c12.loc21.5	21.9781	ad12009568	26.3604	25978149	21978149	26360367	0.649968	trans	0.205857	1.02e-05	Os02g0815200	5.97151	0.792174	4.99e-08	8.81e-07
Os09g0248100	Beta-Ig-H3/fasciclin domain containing protein.	12	4.82826	c12.loc25.5	25.9781	c12.loc21	21.4781	ad12009568	26.3604	25978149	21478149	26360367	1.58987	trans	0.184995	3.21e-05	Os09g0248100	7.11331	1.91374	3.01e-10	1.31e-08
Os03g0149800	Zn-finger, RING domain containing protein.	12	4.27394	c12.loc25.5	25.9781	c12.loc21.5	21.9781	ad12009568	26.3604	25978149	21978149	26360367	0.677983	trans	0.164793	1.14e-05	Os03g0149800	5.63981	0.738098	2.08e-07	2.96e-06
Os10g0477600	OsNAC7 protein.	12	2.94139	c12.loc25.5	25.9781	c12.loc23	23.4781	ad12009568	26.3604	25978149	23478149	26360367	0.85043	trans	0.705028	2.99e-24	Os10g0477600	5.53367	1.04557	3.26e-07	4.36e-06
Os05g0521900	IQ calmodulin-binding region domain containing protein.	12	3.93526	c12.loc25.5	25.9781	c12.loc23	23.4781	ad12009568	26.3604	25978149	23478149	26360367	0.518931	trans	0.37776	2.41e-10	Os05g0521900	5.45539	0.59679	4.53e-07	5.78e-06
Os03g0121200	Peroxidase 1.	12	3.36886	c12.loc25.5	25.9781	c12.loc22.5	22.9781	ad12009568	26.3604	25978149	22978149	26360367	0.53266	trans	0.11624	8.69e-05	Os03g0121200	5.17897	0.517597	1.42e-06	1.51e-05
Os01g0756200	Basic-leucine zipper (bZIP) transcription factor domain containing protein.	12	5.57408	c12.loc25.5	25.9781	ah12001060	25.1594	ad12009568	26.3604	25978149	25159408	26360367	1.35658	trans	0.191597	3.98e-06	Os01g0756200	8.10984	1.60328	2.95e-12	3.22e-10
Os01g0600500	HAD-superfamily subfamily IB hydrolase, hypothetical 1 protein.	12	5.65351	c12.loc25.5	25.9781	c12.loc22.5	22.9781	ad12009568	26.3604	25978149	22978149	26360367	1.03056	trans	0.415921	4.85e-13	Os01g0600500	7.53928	1.17026	4.22e-11	2.79e-09
Os12g0109800	TPR-like domain containing protein.	12	4.71368	c12.loc25.5	25.9781	c12.loc23.5	23.9781	ad12009568	26.3604	25978149	23978149	26360367	0.500391	trans	0.44	1.16e-12	Os12g0109800	5.31444	0.498344	8.14e-07	9.42e-06
Os09g0524800	Apoptosis regulator Bcl-2 protein, BAG domain containing protein.	12	3.40073	c12.loc25.5	25.9781	c12.loc21.5	21.9781	ad12009568	26.3604	25978149	21978149	26360367	0.537197	trans	0.134269	2.54e-05	Os09g0524800	4.92327	0.499633	4e-06	3.65e-05
Os01g0881900	Leucine-rich repeat, cysteine-containing subtype containing protein.	12	7.3388	c12.loc25.5	25.9781	ah12001060	25.1594	ad12009568	26.3604	25978149	25159408	26360367	-0.678065	trans	0.10479	0.000928188	Os01g0881900	-7.13953	-0.722848	2.67e-10	1.2e-08
Os03g0218500	70kD heat shock protein.	12	3.39367	c12.loc25.5	25.9781	c12.loc22	22.4781	ad12009568	26.3604	25978149	22478149	26360367	-0.433465	trans	0.114307	0.000276843	Os03g0218500	-6.39681	-0.53572	7.68e-09	1.87e-07
Os08g0508700	ETHYLENE-INSENSITIVE3-like 3 protein.	12	3.67468	c12.loc25.5	25.9781	c12.loc21	21.4781	ad12009568	26.3604	25978149	21478149	26360367	-0.432531	trans	0.119492	0.000539596	Os08g0508700	-4.85481	-0.444773	5.26e-06	4.58e-05
Os03g0294800	Protein kinase domain containing protein.	12	3.32319	c12.loc25.5	25.9781	c12.loc21.5	21.9781	ad12009568	26.3604	25978149	21978149	26360367	0.36264	trans	0.236502	1.79e-06	Os03g0294800	5.71892	0.469988	1.48e-07	2.21e-06
Os01g0278900	Hypothetical protein.	12	5.14042	c12.loc25.5	25.9781	ah12001060	25.1594	ad12009568	26.3604	25978149	25159408	26360367	0.817555	trans	0.23927	1.53e-06	Os01g0278900	7.49417	1.02413	5.21e-11	3.23e-09
Os02g0203500	Disease resistance protein family protein.	12	4.11508	c12.loc25.5	25.9781	c12.loc23.5	23.9781	ad12009568	26.3604	25978149	23978149	26360367	0.593541	trans	0.120279	0.000493221	Os02g0203500	6.17893	0.757624	2.01e-08	4.21e-07
Os01g0888600	MLO-like protein 1 (AtMlo1) (MLO protein homolog 1) (AtMLO-H1).	12	5.50955	c12.loc25.5	25.9781	ah12001060	25.1594	ad12009568	26.3604	25978149	25159408	26360367	-0.570364	trans	0.131106	0.000568566	Os01g0888600	-6.0406	-0.628838	3.69e-08	6.91e-07
Os01g0917500	Protein kinase domain containing protein.	12	7.40768	c12.loc25.5	25.9781	c12.loc22.5	22.9781	ad12009568	26.3604	25978149	22978149	26360367	-0.858078	trans	0.117818	0.000365628	Os01g0917500	-8.77246	-0.932296	1.31e-13	2.81e-11
Os12g0443500	UDP-glucose 6-dehydrogenase (EC 1.1.1.22) (UDP-Glc dehydrogenase) (UDP-GlcDH) (UDPGDH).	12	6.64165	c12.loc25.5	25.9781	c12.loc23	23.4781	ad12009568	26.3604	25978149	23478149	26360367	0.888987	trans	0.12504	0.000401136	Os12g0443500	8.79645	1.03665	1.17e-13	2.57e-11
Os02g0124600	Plant-specific FAD-dependent oxidoreductase family protein.	12	4.18387	c12.loc25.5	25.9781	c12.loc22.5	22.9781	ad12009568	26.3604	25978149	22978149	26360367	0.559725	trans	0.11562	0.000365342	Os02g0124600	6.3053	0.703416	1.15e-08	2.62e-07
Os10g0352000	Conserved hypothetical protein.	12	6.45945	c12.loc25.5	25.9781	ah12001060	25.1594	ad12009568	26.3604	25978149	25159408	26360367	1.56474	trans	0.476598	1.39e-13	Os10g0352000	8.48272	1.92185	5.12e-13	7.98e-11
Os07g0171100	TPR-like domain containing protein.	12	4.61002	c12.loc25.5	25.9781	ah12001060	25.1594	ad12009568	26.3604	25978149	25159408	26360367	0.941944	trans	0.119597	0.000154333	Os07g0171100	6.28877	1.08966	1.24e-08	2.79e-07
Os10g0149800	Protein of unknown function DUF1210 family protein.	12	3.87715	c12.loc25.5	25.9781	c12.loc23	23.4781	ad12009568	26.3604	25978149	23478149	26360367	1.65689	trans	0.147379	3.36e-05	Os10g0149800	5.53956	1.90983	3.18e-07	4.26e-06
Os01g0937800	(No Hit)	12	4.39116	c12.loc25.5	25.9781	c12.loc21.5	21.9781	ad12009568	26.3604	25978149	21978149	26360367	-0.591782	trans	0.344776	5.76e-10	Os01g0937800	-5.63094	-0.662831	2.16e-07	3.06e-06
Os12g0163700	Actin 7 (Actin 2).	12	6.454	c12.loc25.5	25.9781	ah12001060	25.1594	ad12009568	26.3604	25978149	25159408	26360367	2.83357	trans	0.315673	1.5e-08	Os12g0163700	9.0115	3.57103	4.24e-14	1.24e-11
Os01g0749200	50S ribosomal protein L13.	12	7.82825	c12.loc25.5	25.9781	ah12001060	25.1594	ad12009568	26.3604	25978149	25159408	26360367	0.727349	trans	0.105702	0.000295935	Os01g0749200	9.58627	0.875396	2.82e-15	1.57e-12
Os08g0162600	Rubredoxin-type Fe(Cys)4 protein family protein.	12	7.65572	c12.loc25.5	25.9781	ah12001060	25.1594	ad12009568	26.3604	25978149	25159408	26360367	1.08772	trans	0.115798	8.19e-06	Os08g0162600	9.0036	1.27408	4.4e-14	1.27e-11
Os01g0686200	Zinc-containing alcohol dehydrogenase family protein.	12	3.48537	c12.loc25.5	25.9781	c12.loc21.5	21.9781	ad12009568	26.3604	25978149	21978149	26360367	0.630569	trans	0.221631	2.02e-08	Os01g0686200	5.43007	0.758516	5.03e-07	6.31e-06
Os07g0484900	Conserved hypothetical protein.	12	7.06762	c12.loc25.5	25.9781	ah12001060	25.1594	ad12009568	26.3604	25978149	25159408	26360367	1.52687	trans	0.132581	8.67e-05	Os07g0484900	8.16113	1.68093	2.32e-12	2.69e-10
Os02g0744000	Conserved hypothetical protein.	12	4.48595	c12.loc25.5	25.9781	ah12001060	25.1594	ad12009568	26.3604	25978149	25159408	26360367	0.88873	trans	0.138823	0.000137611	Os02g0744000	6.67839	1.04805	2.18e-09	6.49e-08
Os03g0343900	Photosystem II protein PsbX family protein.	12	4.91143	c12.loc25.5	25.9781	c12.loc21	21.4781	ad12009568	26.3604	25978149	21478149	26360367	1.03659	trans	0.109482	0.000579282	Os03g0343900	7.35758	1.26534	9.79e-11	5.36e-09
Os07g0204400	Conserved hypothetical protein.	12	3.66845	c12.loc25.5	25.9781	c12.loc21	21.4781	ad12009568	26.3604	25978149	21478149	26360367	1.54443	trans	0.142396	0.000160106	Os07g0204400	5.71731	1.82206	1.49e-07	2.22e-06
Os02g0698000	Phosphoribulokinase, chloroplast precursor (EC 2.7.1.19) (Phosphopentokinase) (PRKASE) (PRK).	12	7.46954	c12.loc25.5	25.9781	ah12001060	25.1594	ad12009568	26.3604	25978149	25159408	26360367	1.63265	trans	0.135407	5.69e-06	Os02g0698000	8.56529	1.89383	3.47e-13	5.93e-11
Os07g0541200	Protein kinase family protein.	12	3.87379	c12.loc25.5	25.9781	c12.loc23.5	23.9781	ad12009568	26.3604	25978149	23978149	26360367	-1.0603	trans	0.134755	0.00046982	Os07g0541200	-6.75469	-1.26069	1.54e-09	4.91e-08
Os07g0692600	SNF2-related domain containing protein.	12	4.47158	c12.loc25.5	25.9781	c12.loc21.5	21.9781	ad12009568	26.3604	25978149	21978149	26360367	-0.706349	trans	0.185838	3.07e-05	Os07g0692600	-6.67333	-0.889389	2.23e-09	6.6e-08
Os04g0635700	Conserved hypothetical protein.	12	4.73261	c12.loc25.5	25.9781	ah12001060	25.1594	ad12009568	26.3604	25978149	25159408	26360367	1.24378	trans	0.215136	6.05e-06	Os04g0635700	6.40024	1.32324	7.56e-09	1.85e-07
Os03g0258900	Glyoxal oxidase, N-terminal domain containing protein.	12	5.04429	c12.loc25.5	25.9781	c12.loc22.5	22.9781	ad12009568	26.3604	25978149	22978149	26360367	1.15575	trans	0.185453	9.97e-06	Os03g0258900	6.02776	1.22683	3.91e-08	7.24e-07
Os03g0190100	UbiA prenyltransferase family protein.	12	4.27596	c12.loc25.5	25.9781	ah12001060	25.1594	ad12009568	26.3604	25978149	25159408	26360367	0.544757	trans	0.146741	9.17e-06	Os03g0190100	6.22768	0.626717	1.63e-08	3.51e-07
Os11g0704700	RNA-binding region RNP-1 (RNA recognition motif) domain containing protein.	12	4.0735	c12.loc25.5	25.9781	c12.loc23	23.4781	ad12009568	26.3604	25978149	23478149	26360367	-0.440465	trans	0.124354	0.000262821	Os11g0704700	-4.95598	-0.44796	3.51e-06	3.28e-05
Os05g0556400	DOMON domain containing protein.	12	4.27419	c12.loc25.5	25.9781	c12.loc22	22.4781	ad12009568	26.3604	25978149	22478149	26360367	0.778023	trans	0.259426	6.76e-08	Os05g0556400	6.93297	0.998584	6.86e-10	2.57e-08
Os10g0396300	Mob1/phocein family protein.	12	3.7362	c12.loc25.5	25.9781	c12.loc22.5	22.9781	ad12009568	26.3604	25978149	22978149	26360367	0.659285	trans	0.12178	0.00092406	Os10g0396300	5.91634	0.736557	6.34e-08	1.08e-06
Os07g0656800	Conserved hypothetical protein.	12	4.35006	c12.loc25.5	25.9781	ah12001060	25.1594	ad12009568	26.3604	25978149	25159408	26360367	0.799187	trans	0.320233	6.81e-10	Os07g0656800	6.59168	0.949146	3.21e-09	8.93e-08
Os01g0720500	Chlorophyll a-b binding protein 2, chloroplast precursor (LHCII type I CAB-2) (LHCP).	12	4.53765	c12.loc25.5	25.9781	ah12001060	25.1594	ad12009568	26.3604	25978149	25159408	26360367	2.01907	trans	0.0897335	0.000408239	Os01g0720500	5.81734	2.18539	9.72e-08	1.54e-06
Os03g0223000	Atypical receptor-like kinase MARK.	12	3.5228	c12.loc25.5	25.9781	c12.loc22.5	22.9781	ad12009568	26.3604	25978149	22978149	26360367	0.512972	trans	0.345799	2.11e-09	Os03g0223000	5.52846	0.585982	3.33e-07	4.43e-06
Os05g0142000	Conserved hypothetical protein.	12	3.00268	c12.loc25.5	25.9781	c12.loc23	23.4781	ad12009568	26.3604	25978149	23478149	26360367	-1.00645	trans	0.135427	0.000453558	Os05g0142000	-5.84781	-1.22758	8.53e-08	1.39e-06
Os09g0414900	GASA5-like protein (Fragment).	12	3.57512	c12.loc25.5	25.9781	c12.loc21	21.4781	ad12009568	26.3604	25978149	21478149	26360367	1.37048	trans	0.18886	7.65e-06	Os09g0414900	5.84878	1.60675	8.49e-08	1.38e-06
Os03g0284400	Ribosomal protein L10-like.	12	5.66525	c12.loc25.5	25.9781	ah12001060	25.1594	ad12009568	26.3604	25978149	25159408	26360367	0.513875	trans	0.197349	4.41e-06	Os03g0284400	8.45185	0.630679	5.92e-13	8.98e-11
Os03g0244700	ARM repeat fold domain containing protein.	12	4.30227	c12.loc25.5	25.9781	c12.loc21.5	21.9781	ad12009568	26.3604	25978149	21978149	26360367	0.430313	trans	0.148104	3.16e-05	Os03g0244700	5.11278	0.464242	1.86e-06	1.9e-05
Os03g0158300	Conserved hypothetical protein.	12	4.09326	c12.loc25.5	25.9781	c12.loc21	21.4781	ad12009568	26.3604	25978149	21478149	26360367	0.461241	trans	0.120648	0.000606965	Os03g0158300	5.8425	0.525143	8.73e-08	1.42e-06
Os10g0577500	Glycoside hydrolase, family 16 domain containing protein.	12	3.19605	c12.loc25.5	25.9781	c12.loc21.5	21.9781	ad12009568	26.3604	25978149	21978149	26360367	0.475768	trans	0.229379	4.25e-07	Os10g0577500	3.73099	0.429485	0.00033927	0.00164654
Os11g0142400	Strictosidine synthase family protein.	12	4.81217	c12.loc25.5	25.9781	ah12001060	25.1594	ad12009568	26.3604	25978149	25159408	26360367	1.00016	trans	0.124953	0.000334903	Os11g0142400	7.52084	1.30377	4.6e-11	2.98e-09
Os01g0247700	(No Hit)	12	3.4294	c12.loc25.5	25.9781	c12.loc23	23.4781	ad12009568	26.3604	25978149	23478149	26360367	-0.945988	trans	0.557237	1.05e-16	Os01g0247700	-5.45585	-0.931348	4.52e-07	5.77e-06
Os04g0568400	WD40-like domain containing protein.	12	5.19118	c12.loc25.5	25.9781	ah12001060	25.1594	ad12009568	26.3604	25978149	25159408	26360367	0.658579	trans	0.198582	1.18e-06	Os04g0568400	5.91414	0.642986	6.4e-08	1.09e-06
Os10g0149400	Protein of unknown function DUF1210 family protein.	12	5.16618	c12.loc25.5	25.9781	ah12001060	25.1594	ad12009568	26.3604	25978149	25159408	26360367	2.6207	trans	0.206628	1.89e-06	Os10g0149400	7.07707	3.20084	3.55e-10	1.5e-08
Os02g0505500	Conserved hypothetical protein.	12	4.05749	c12.loc25.5	25.9781	c12.loc22	22.4781	ad12009568	26.3604	25978149	22478149	26360367	-0.658716	trans	0.149944	0.000138917	Os02g0505500	-6.03373	-0.708858	3.81e-08	7.09e-07
Os03g0861100	Conserved hypothetical protein.	12	4.41428	c12.loc25.5	25.9781	c12.loc22	22.4781	ad12009568	26.3604	25978149	22478149	26360367	0.687593	trans	0.282359	1.19e-07	Os03g0861100	7.39961	0.884114	8.06e-11	4.59e-09
Os05g0116100	Glutathione dependent dehydroascorbate reductase precursor (EC 1.8.5.1) (Dehydroascorbate reductase) (Fragment).	12	7.05283	c12.loc25.5	25.9781	ah12001060	25.1594	ad12009568	26.3604	25978149	25159408	26360367	-0.574677	trans	0.648888	5.11e-21	Os05g0116100	-7.76208	-0.625138	1.5e-11	1.21e-09
Os09g0567500	Fatty acyl coA reductase.	12	4.57128	c12.loc25.5	25.9781	ah12001060	25.1594	ad12009568	26.3604	25978149	25159408	26360367	0.781129	trans	0.415151	1.66e-11	Os09g0567500	6.97955	1.02969	5.55e-10	2.18e-08
Os01g0304100	Cation-chloride co-transporter.	12	6.20134	c12.loc25.5	25.9781	c12.loc23.5	23.9781	ad12009568	26.3604	25978149	23978149	26360367	-0.628226	trans	0.122598	0.000465421	Os01g0304100	-8.64986	-0.773971	2.33e-13	4.27e-11
Os09g0352000	Protein kinase domain containing protein.	12	5.42412	c12.loc25.5	25.9781	ah12001060	25.1594	ad12009568	26.3604	25978149	25159408	26360367	0.654235	trans	0.160275	3.43e-05	Os09g0352000	7.30742	0.79991	1.23e-10	6.44e-09
Os04g0690100	Zn-finger, C2H2 type domain containing protein.	12	5.9511	c12.loc25.5	25.9781	ah12001060	25.1594	ad12009568	26.3604	25978149	25159408	26360367	-0.568523	trans	0.141312	0.000333049	Os04g0690100	-6.91036	-0.658179	7.61e-10	2.79e-08
Os07g0214900	Chalcone synthase (EC 2.3.1.74) (Naregenin-chalcone synthase).	12	5.3595	c12.loc25.5	25.9781	ah12001060	25.1594	ad12009568	26.3604	25978149	25159408	26360367	1.95017	trans	0.124998	1.22e-06	Os07g0214900	7.49863	2.34724	5.1e-11	3.19e-09
Os05g0444300	Eukaryotic protein of unknown function DUF914 family protein.	12	4.56359	c12.loc25.5	25.9781	c12.loc22.5	22.9781	ad12009568	26.3604	25978149	22978149	26360367	0.555574	trans	0.168321	8.24e-07	Os05g0444300	7.57212	0.727065	3.63e-11	2.48e-09
Os03g0781400	Ribose 5-phosphate isomerase family protein.	12	6.72299	c12.loc25.5	25.9781	ah12001060	25.1594	ad12009568	26.3604	25978149	25159408	26360367	0.71514	trans	0.137628	7.67e-06	Os03g0781400	7.63738	0.770199	2.68e-11	1.95e-09
Os09g0361500	Isochorismate synthase 1, chloroplast precursor (EC 5.4.4.2) (IcsI) (Isochorismate mutase) (Salicylic acid induction deficient 2) (Sid2) (Enhanced disease susceptibility 16) (Eds16).	12	7.21985	c12.loc25.5	25.9781	c12.loc25	25.4781	ad12009568	26.3604	25978149	25478149	26360367	1.11358	trans	0.116095	0.00076481	Os09g0361500	9.59205	1.38727	2.74e-15	1.56e-12
Os01g0933900	Glutathione transferase III(B) (EC 2.5.1.18).	12	3.73634	c12.loc25.5	25.9781	c12.loc24	24.4781	ad12009568	26.3604	25978149	24478149	26360367	0.516652	trans	0.640368	1.43e-20	Os01g0933900	6.60058	0.672219	3.09e-09	8.66e-08
Os06g0158900	Multidrug-resistance associated protein 3.	12	5.74856	c12.loc25.5	25.9781	ah12001060	25.1594	ad12009568	26.3604	25978149	25159408	26360367	-0.644219	trans	0.250996	7.72e-07	Os06g0158900	-5.61629	-0.602428	2.3e-07	3.22e-06
Os03g0178200	Protein of unknown function YGGT family protein.	12	5.7308	c12.loc25.5	25.9781	ah12001060	25.1594	ad12009568	26.3604	25978149	25159408	26360367	0.634139	trans	0.220108	1.31e-06	Os03g0178200	7.96504	0.789311	5.81e-12	5.61e-10
Os11g0544000	Hypothetical protein.	12	6.30621	c12.loc25.5	25.9781	ah12001060	25.1594	ad12009568	26.3604	25978149	25159408	26360367	0.505569	trans	0.162508	1.84e-06	Os11g0544000	8.96105	0.663334	5.38e-14	1.5e-11
Os02g0174000	Myb, DNA-binding domain containing protein.	12	4.5158	c12.loc25.5	25.9781	c12.loc21.5	21.9781	ad12009568	26.3604	25978149	21978149	26360367	-0.612238	trans	0.117212	0.000400237	Os02g0174000	-7.59207	-0.796987	3.31e-11	2.32e-09
Os01g0842600	AAA-metalloprotease FtsH.	12	7.35815	c12.loc25.5	25.9781	ah12001060	25.1594	ad12009568	26.3604	25978149	25159408	26360367	-1.12871	trans	0.572205	2.4e-17	Os01g0842600	-9.19595	-1.23706	1.78e-14	6.14e-12
Os08g0531100	MAP65/ASE1 family protein.	12	5.76207	c12.loc25.5	25.9781	ah12001060	25.1594	ad12009568	26.3604	25978149	25159408	26360367	0.897239	trans	0.129777	0.000210557	Os08g0531100	6.56255	0.965344	3.66e-09	9.98e-08
Os03g0413000	HAP3.	12	5.83456	c12.loc25.5	25.9781	c12.loc21.5	21.9781	ad12009568	26.3604	25978149	21978149	26360367	0.783931	trans	0.142216	0.000317576	Os03g0413000	6.96539	0.862949	5.92e-10	2.29e-08
Os12g0173300	TCP transcription factor family protein.	12	4.93114	c12.loc25.5	25.9781	c12.loc24	24.4781	ad12009568	26.3604	25978149	24478149	26360367	0.457893	trans	0.183273	3.53e-05	Os12g0173300	8.14976	0.621678	2.45e-12	2.73e-10
Os11g0438700	Glucose/ribitol dehydrogenase family protein.	12	3.15813	c12.loc25.5	25.9781	c12.loc23	23.4781	ad12009568	26.3604	25978149	23478149	26360367	-0.571711	trans	0.630937	4.31e-20	Os11g0438700	-4.85646	-0.664994	5.22e-06	4.55e-05
Os06g0537600	Zn-finger, RING domain containing protein.	12	4.30746	c12.loc25.5	25.9781	c12.loc21.5	21.9781	ad12009568	26.3604	25978149	21978149	26360367	0.699293	trans	0.12373	0.000834999	Os06g0537600	6.60649	0.860066	3.01e-09	8.49e-08
Os05g0102000	SAM dependent carboxyl methyltransferase family protein.	12	3.13357	c12.loc25.5	25.9781	c12.loc22.5	22.9781	ad12009568	26.3604	25978149	22978149	26360367	0.990526	trans	0.103995	0.000154866	Os05g0102000	5.66105	1.26487	1.9e-07	2.75e-06
Os10g0461100	Transposase.	12	6.59439	c12.loc25.5	25.9781	ah12001060	25.1594	ad12009568	26.3604	25978149	25159408	26360367	0.545843	trans	0.430262	5.36e-12	Os10g0461100	7.95275	0.640757	6.16e-12	5.8e-10
Os09g0422500	Cellulose synthase.	12	3.55938	c12.loc25.5	25.9781	c12.loc21.5	21.9781	ad12009568	26.3604	25978149	21978149	26360367	0.582268	trans	0.137441	1.53e-05	Os09g0422500	5.79572	0.71911	1.07e-07	1.66e-06
Os12g0162900	Protein of unknown function DUF537 family protein.	12	3.22347	c12.loc25.5	25.9781	AE12004448	21.0392	ad12009568	26.3604	25978149	21039163	26360367	-0.458867	trans	0.557954	8.78e-17	Os12g0162900	-5.73639	-0.511562	1.38e-07	2.07e-06
Os12g0554800	Polygalacturonase-like protein.	12	3.14669	c12.loc25.5	25.9781	c12.loc22.5	22.9781	ad12009568	26.3604	25978149	22978149	26360367	0.576345	trans	0.276513	1.69e-07	Os12g0554800	6.22048	0.732645	1.68e-08	3.6e-07
Os10g0532300	Heavy metal transport/detoxification protein domain containing protein.	12	6.27331	c12.loc25.5	25.9781	ah12001060	25.1594	ad12009568	26.3604	25978149	25159408	26360367	-0.591116	trans	0.556731	1.1e-16	Os10g0532300	-7.8482	-0.725387	1e-11	8.76e-10
Os11g0490600	Hypothetical protein.	12	3.74246	c12.loc25.5	25.9781	c12.loc23	23.4781	ad12009568	26.3604	25978149	23478149	26360367	-0.526457	trans	0.167159	1.56e-05	Os11g0490600	-4.01859	-0.444761	0.00012405	0.000697775
Os02g0111800	Protein kinase domain containing protein.	12	4.0743	c12.loc25.5	25.9781	c12.loc22	22.4781	ad12009568	26.3604	25978149	22478149	26360367	0.601239	trans	0.374009	3.13e-10	Os02g0111800	6.86124	0.770999	9.51e-10	3.34e-08
Os08g0532700	Peroxidase 55 precursor (EC 1.11.1.7) (Atperox P55) (ATP20a).	12	4.04924	c12.loc25.5	25.9781	c12.loc22.5	22.9781	ad12009568	26.3604	25978149	22978149	26360367	0.530141	trans	0.290363	7.28e-08	Os08g0532700	6.7326	0.610435	1.7e-09	5.3e-08
Os02g0828500	TPR-like domain containing protein.	12	4.15956	c12.loc25.5	25.9781	ah12001060	25.1594	ad12009568	26.3604	25978149	25159408	26360367	-0.630158	trans	0.459083	2.06e-14	Os02g0828500	-3.84955	-0.531746	0.000225316	0.00115978
Os03g0121700	Alpha-NAC protein (Fragment).	12	5.68607	c12.loc25.5	25.9781	ah12001060	25.1594	ad12009568	26.3604	25978149	25159408	26360367	0.756108	trans	0.505439	1.21e-14	Os03g0121700	8.18888	0.952923	2.04e-12	2.49e-10
Os09g0459500	Hypothetical protein.	12	4.78618	c12.loc25.5	25.9781	ah12001060	25.1594	ad12009568	26.3604	25978149	25159408	26360367	1.35065	trans	0.135992	0.000175774	Os09g0459500	7.56905	1.64275	3.68e-11	2.51e-09
Os06g0317600	Glycine rich family protein.	12	6.53226	c12.loc25.5	25.9781	ah12001060	25.1594	ad12009568	26.3604	25978149	25159408	26360367	1.58648	trans	0.140956	7.53e-05	Os06g0317600	8.10913	1.88089	2.96e-12	3.22e-10
Os07g0173200	Conserved hypothetical protein.	12	4.54319	c12.loc25.5	25.9781	c12.loc22	22.4781	ad12009568	26.3604	25978149	22478149	26360367	-0.422078	trans	0.219884	4.63e-06	Os07g0173200	-8.36793	-0.611619	8.79e-13	1.23e-10
Os10g0560200	Uncharacterized Cys-rich domain containing protein.	12	4.1238	c12.loc25.5	25.9781	c12.loc23	23.4781	ad12009568	26.3604	25978149	23478149	26360367	-0.407888	trans	0.123181	0.000231754	Os10g0560200	-5.87663	-0.481748	7.53e-08	1.25e-06
Os04g0463000	Protein kinase domain containing protein.	12	5.46775	c12.loc25.5	25.9781	ah12001060	25.1594	ad12009568	26.3604	25978149	25159408	26360367	0.819435	trans	0.113411	0.000358653	Os04g0463000	8.33447	1.01148	1.03e-12	1.4e-10
Os01g0229600	Conserved hypothetical protein.	12	5.12048	c12.loc25.5	25.9781	c12.loc24	24.4781	ad12009568	26.3604	25978149	24478149	26360367	-0.736498	trans	0.150648	0.000203485	Os01g0229600	-7.06856	-0.894459	3.7e-10	1.55e-08
Os04g0311400	Cysteine proteinase 1 precursor (EC 3.4.22.-).	12	5.35316	c12.loc25.5	25.9781	ah12001060	25.1594	ad12009568	26.3604	25978149	25159408	26360367	1.09123	trans	0.311013	2.01e-08	Os04g0311400	8.13487	1.26126	2.63e-12	2.89e-10
Os07g0645000	Allergen V5/Tpx-1 related family protein.	12	3.40801	c12.loc25.5	25.9781	c12.loc22.5	22.9781	ad12009568	26.3604	25978149	22978149	26360367	0.430184	trans	0.168926	4.62e-06	Os07g0645000	7.26873	0.615217	1.47e-10	7.43e-09
Os07g0568900	Conserved hypothetical protein.	12	6.57729	c12.loc25.5	25.9781	ah12001060	25.1594	ad12009568	26.3604	25978149	25159408	26360367	0.77383	trans	0.173823	5.89e-05	Os07g0568900	7.48527	0.831298	5.42e-11	3.32e-09
Os05g0272300	Isoflavone reductase family protein.	12	3.27944	c12.loc25.5	25.9781	AE12004448	21.0392	ad12009568	26.3604	25978149	21039163	26360367	0.380137	trans	0.107287	2.62e-05	Os05g0272300	5.1258	0.462891	1.77e-06	1.82e-05
Os01g0631100	Conserved hypothetical protein.	12	3.84741	c12.loc25.5	25.9781	c12.loc22.5	22.9781	ad12009568	26.3604	25978149	22978149	26360367	0.431171	trans	0.316613	3.78e-11	Os01g0631100	6.16843	0.554727	2.11e-08	4.37e-07
Os01g0698900	Nascent polypeptide associated complex alpha chain.	12	5.54217	c12.loc25.5	25.9781	ah12001060	25.1594	ad12009568	26.3604	25978149	25159408	26360367	0.73469	trans	0.152943	0.000180174	Os01g0698900	7.91123	0.905906	7.48e-12	6.88e-10
Os03g0736300	Endo-1,4-beta-glucanase (EC 3.2.1.4).	12	3.8341	c12.loc25.5	25.9781	c12.loc22	22.4781	ad12009568	26.3604	25978149	22478149	26360367	0.466066	trans	0.0832421	0.000823525	Os03g0736300	5.45522	0.497359	4.53e-07	5.78e-06
Os03g0452300	30S ribosomal protein S5.	12	6.10146	c12.loc25.5	25.9781	c12.loc22.5	22.9781	ad12009568	26.3604	25978149	22978149	26360367	0.625874	trans	0.156683	5.54e-05	Os03g0452300	6.44009	0.632476	6.33e-09	1.6e-07
Os05g0403300	Peptidase aspartic family protein.	12	6.3774	c12.loc25.5	25.9781	c12.loc23	23.4781	ad12009568	26.3604	25978149	23478149	26360367	1.05768	trans	0.122105	0.000226683	Os05g0403300	5.36267	0.98215	6.67e-07	7.99e-06
Os03g0796600	Uncharacterized plant-specific protein DUF506 domain containing protein.	12	5.72164	c12.loc25.5	25.9781	ah12001060	25.1594	ad12009568	26.3604	25978149	25159408	26360367	-0.594512	trans	0.411504	2.17e-11	Os03g0796600	-6.94695	-0.682434	6.44e-10	2.47e-08
Os02g0697800	SCAMP family protein.	12	3.795	c12.loc25.5	25.9781	c12.loc22	22.4781	ad12009568	26.3604	25978149	22478149	26360367	0.530997	trans	0.404208	3.69e-11	Os02g0697800	5.18966	0.525614	1.36e-06	1.45e-05
Os01g0798500	Malate synthase-like family protein.	12	7.80929	c12.loc25.5	25.9781	ah12001060	25.1594	ad12009568	26.3604	25978149	25159408	26360367	0.670618	trans	0.603252	9.54e-19	Os01g0798500	8.30937	0.738234	1.16e-12	1.56e-10
Os03g0783800	(No Hit)	12	4.43175	c12.loc25.5	25.9781	c12.loc21.5	21.9781	ad12009568	26.3604	25978149	21978149	26360367	-0.702727	trans	0.216886	3.33e-06	Os03g0783800	-6.28248	-0.827979	1.28e-08	2.85e-07
Os04g0416500	Conserved hypothetical protein.	12	4.72555	c12.loc25.5	25.9781	c12.loc21	21.4781	ad12009568	26.3604	25978149	21478149	26360367	-0.606296	trans	0.108818	0.000720878	Os04g0416500	-6.87288	-0.748805	9.02e-10	3.19e-08
Os11g0462100	Glycoside hydrolase, family 18 protein.	12	3.42945	c12.loc25.5	25.9781	c12.loc23	23.4781	ad12009568	26.3604	25978149	23478149	26360367	0.823461	trans	0.153545	0.000174509	Os11g0462100	6.90216	1.11199	7.9e-10	2.88e-08
Os02g0194400	Protein kinase domain containing protein.	12	3.07314	c12.loc25.5	25.9781	c12.loc22.5	22.9781	ad12009568	26.3604	25978149	22978149	26360367	-0.399164	trans	0.544987	3.39e-16	Os02g0194400	-4.43259	-0.452082	2.7e-05	0.000187689
Os03g0323900	Plant lipid transfer/seed storage/trypsin-alpha amylase inhibitor domain containing protein.	12	6.05416	c12.loc25.5	25.9781	c12.loc23.5	23.9781	ad12009568	26.3604	25978149	23978149	26360367	0.963227	trans	0.156719	3.89e-05	Os03g0323900	8.89269	1.25994	7.43e-14	1.86e-11
Os03g0320100	Alpha-L-arabinofuranosidase, C-terminal domain containing protein.	12	3.97521	c12.loc25.5	25.9781	c12.loc21	21.4781	ad12009568	26.3604	25978149	21478149	26360367	0.528776	trans	0.0979973	0.000645515	Os03g0320100	5.40913	0.544684	5.49e-07	6.78e-06
Os12g0479900	Conserved hypothetical protein.	12	3.06846	c12.loc25.5	25.9781	c12.loc21.5	21.9781	ad12009568	26.3604	25978149	21978149	26360367	0.439457	trans	0.12092	0.000234607	Os12g0479900	6.59751	0.596352	3.13e-09	8.76e-08
Os07g0692500	Conserved hypothetical protein.	12	3.46014	c12.loc25.5	25.9781	c12.loc22	22.4781	ad12009568	26.3604	25978149	22478149	26360367	-0.550786	trans	0.636985	2.13e-20	Os07g0692500	-4.97924	-0.619393	3.2e-06	3.03e-05
Os03g0113500	GT-2 factor (Fragment).	12	3.84349	c12.loc25.5	25.9781	c12.loc23	23.4781	ad12009568	26.3604	25978149	23478149	26360367	0.59469	trans	0.197769	1.59e-05	Os03g0113500	5.19312	0.588496	1.34e-06	1.44e-05
Os02g0122600	Calcium-binding EF-hand domain containing protein.	12	4.83269	c12.loc25.5	25.9781	c12.loc24	24.4781	ad12009568	26.3604	25978149	24478149	26360367	-0.626574	trans	0.16907	1.61e-05	Os02g0122600	-4.87331	-0.586709	4.89e-06	4.31e-05
Os05g0101300	(No Hit)	12	5.70099	c12.loc25.5	25.9781	ah12001060	25.1594	ad12009568	26.3604	25978149	25159408	26360367	-0.580589	trans	0.383234	1.65e-10	Os05g0101300	-7.36102	-0.704858	9.64e-11	5.31e-09
Os11g0282800	TGF-beta receptor, type I/II extracellular region family protein.	12	2.98648	c12.loc25.5	25.9781	c12.loc22	22.4781	ad12009568	26.3604	25978149	22478149	26360367	0.69414	trans	0.200072	1.4e-05	Os11g0282800	5.97784	0.915203	4.86e-08	8.63e-07
Os02g0646500	Aldehyde dehydrogenase domain containing protein.	12	6.0797	c12.loc25.5	25.9781	ah12001060	25.1594	ad12009568	26.3604	25978149	25159408	26360367	0.6821	trans	0.280457	1.33e-07	Os02g0646500	7.05812	0.795083	3.88e-10	1.61e-08
Os11g0116000	Plant lipid transfer protein/Par allergen family protein.	12	3.88168	c12.loc25.5	25.9781	c12.loc21	21.4781	ad12009568	26.3604	25978149	21478149	26360367	-1.00545	trans	0.11568	0.000322444	Os11g0116000	-5.26456	-1.16247	1e-06	1.12e-05
Os03g0108500	Sterol desaturase family protein.	12	4.76658	c12.loc25.5	25.9781	c12.loc21.5	21.9781	ad12009568	26.3604	25978149	21978149	26360367	0.517982	trans	0.18389	1.62e-05	Os03g0108500	6.82169	0.640834	1.14e-09	3.86e-08
Os07g0178600	Heat stress protein.	12	3.87996	c12.loc25.5	25.9781	c12.loc22	22.4781	ad12009568	26.3604	25978149	22478149	26360367	-0.846226	trans	0.150214	0.000114895	Os07g0178600	-6.12246	-0.928699	2.58e-08	5.15e-07
Os11g0477400	Transposase (Fragment).	12	4.1912	c12.loc25.5	25.9781	c12.loc22	22.4781	ad12009568	26.3604	25978149	22478149	26360367	-0.438904	trans	0.184077	3.79e-06	Os11g0477400	-6.31206	-0.544317	1.12e-08	2.55e-07
Os02g0247100	Basic-leucine zipper (bZIP) transcription factor domain containing protein.	12	6.13096	c12.loc25.5	25.9781	ah12001060	25.1594	ad12009568	26.3604	25978149	25159408	26360367	1.38998	trans	0.150121	6.12e-05	Os02g0247100	8.57938	1.79376	3.25e-13	5.62e-11
Os03g0815400	Ribosomal protein L17 family protein.	12	7.24777	c12.loc25.5	25.9781	ah12001060	25.1594	ad12009568	26.3604	25978149	25159408	26360367	1.03504	trans	0.132411	0.000531088	Os03g0815400	9.68344	1.29966	1.78e-15	1.12e-12
Os08g0206500	Transcription factor CBF/NF-Y/archaeal histone domain containing protein.	12	6.09668	c12.loc25.5	25.9781	ah12001060	25.1594	ad12009568	26.3604	25978149	25159408	26360367	0.773772	trans	0.1543	0.000167649	Os08g0206500	8.45827	0.993315	5.75e-13	8.81e-11
Os04g0529300	(No Hit)	12	5.10513	c12.loc25.5	25.9781	c12.loc22.5	22.9781	ad12009568	26.3604	25978149	22978149	26360367	0.716462	trans	0.152159	1.32e-05	Os04g0529300	7.79098	0.884241	1.31e-11	1.1e-09
Os08g0500300	Protein phosphatase 2C-like domain containing protein.	12	3.18232	c12.loc25.5	25.9781	c12.loc23.5	23.9781	ad12009568	26.3604	25978149	23978149	26360367	0.425231	trans	0.225198	5.73e-07	Os08g0500300	4.87121	0.422231	4.93e-06	4.33e-05
Os02g0106100	Fructosyltransferase.	12	5.80308	c12.loc25.5	25.9781	ah12001060	25.1594	ad12009568	26.3604	25978149	25159408	26360367	2.96222	trans	0.461444	4.74e-13	Os02g0106100	8.41652	3.44929	6.99e-13	1.03e-10
Os03g0388800	Alpha/beta hydrolase family protein.	12	3.61931	c12.loc25.5	25.9781	c12.loc22.5	22.9781	ad12009568	26.3604	25978149	22978149	26360367	0.631293	trans	0.26007	6.51e-09	Os03g0388800	5.44544	0.740289	4.72e-07	5.97e-06
Os01g0302500	Knotted1-type homeobox protein OSH6.	12	5.01545	c12.loc25.5	25.9781	ah12001060	25.1594	ad12009568	26.3604	25978149	25159408	26360367	-0.77165	trans	0.25935	6.08e-10	Os01g0302500	-7.41219	-0.981139	7.61e-11	4.43e-09
Os02g0159400	Hypothetical protein.	12	4.58683	c12.loc25.5	25.9781	ah12001060	25.1594	ad12009568	26.3604	25978149	25159408	26360367	-0.470518	trans	0.164051	2.96e-05	Os02g0159400	-6.71377	-0.57229	1.85e-09	5.68e-08
Os11g0707100	Homeodomain-like containing protein.	12	7.01452	c12.loc25.5	25.9781	ah12001060	25.1594	ad12009568	26.3604	25978149	25159408	26360367	0.974735	trans	0.416037	1.55e-11	Os11g0707100	7.46662	1.05965	5.91e-11	3.56e-09
Os06g0648500	Hypothetical protein.	12	6.69245	c12.loc25.5	25.9781	ah12001060	25.1594	ad12009568	26.3604	25978149	25159408	26360367	1.03485	trans	0.113385	0.000511776	Os06g0648500	9.39054	1.26706	7.09e-15	3e-12
Os06g0183700	Hypothetical protein.	12	6.22571	c12.loc25.5	25.9781	ah12001060	25.1594	ad12009568	26.3604	25978149	25159408	26360367	0.830439	trans	0.444449	1.81e-12	Os06g0183700	8.22115	1.0281	1.75e-12	2.2e-10
Os01g0804400	Cytochrome P450 family protein.	12	3.17185	c12.loc25.5	25.9781	c12.loc22.5	22.9781	ad12009568	26.3604	25978149	22978149	26360367	0.531298	trans	0.137874	0.000107002	Os01g0804400	5.87027	0.722311	7.74e-08	1.28e-06
Os10g0467800	Cellulose synthase.	12	3.75079	c12.loc25.5	25.9781	c12.loc21	21.4781	ad12009568	26.3604	25978149	21478149	26360367	1.07269	trans	0.280612	1.4e-08	Os10g0467800	6.69904	1.42822	1.98e-09	6e-08
Os05g0426300	Protein of unknown function DUF231 domain containing protein.	12	3.04441	c12.loc25.5	25.9781	c12.loc21.5	21.9781	ad12009568	26.3604	25978149	21978149	26360367	0.397317	trans	0.139347	1.13e-09	Os05g0426300	4.40234	0.421097	3.03e-05	0.000206895
Os09g0553900	Hypothetical protein.	12	4.18913	c12.loc25.5	25.9781	ah12001060	25.1594	ad12009568	26.3604	25978149	25159408	26360367	0.80485	trans	0.24742	9.52e-07	Os09g0553900	5.91023	0.93877	6.51e-08	1.1e-06
Os03g0661300	Beta-tubulin (Beta-3 tubulin) (Tubulin beta subunit).	12	5.13575	c12.loc25.5	25.9781	c12.loc22	22.4781	ad12009568	26.3604	25978149	22478149	26360367	1.33759	trans	0.350026	1.7e-10	Os03g0661300	7.77357	1.61047	1.42e-11	1.16e-09
Os03g0431100	XYPPX repeat containing protein.	12	4.34447	c12.loc25.5	25.9781	c12.loc22.5	22.9781	ad12009568	26.3604	25978149	22978149	26360367	0.613956	trans	0.122541	3.9e-05	Os03g0431100	6.93054	0.696542	6.94e-10	2.6e-08
Os04g0577200	Rac GTPase activating protein 1.	12	3.48117	c12.loc25.5	25.9781	c12.loc21.5	21.9781	ad12009568	26.3604	25978149	21978149	26360367	0.457464	trans	0.285734	9.67e-08	Os04g0577200	5.00447	0.5176	2.89e-06	2.77e-05
Os05g0595300	CCT domain containing protein.	12	3.75345	c12.loc25.5	25.9781	c12.loc22	22.4781	ad12009568	26.3604	25978149	22478149	26360367	0.631289	trans	0.210246	2.22e-07	Os05g0595300	5.10072	0.610991	1.96e-06	1.98e-05
Os06g0534800	Ankyrin repeat containing protein.	12	5.98164	c12.loc25.5	25.9781	ah12001060	25.1594	ad12009568	26.3604	25978149	25159408	26360367	1.09868	trans	0.141612	2.49e-05	Os06g0534800	7.08739	1.20588	3.39e-10	1.45e-08
Os01g0672300	Hypothetical protein.	12	4.88099	c12.loc25.5	25.9781	c12.loc21.5	21.9781	ad12009568	26.3604	25978149	21978149	26360367	-0.432075	trans	0.701503	4.96e-24	Os01g0672300	-5.86546	-0.48427	7.9e-08	1.3e-06
Os05g0550300	Nonspecific lipid transfer protein.	12	3.30816	c12.loc25.5	25.9781	c12.loc23	23.4781	ad12009568	26.3604	25978149	23478149	26360367	-0.550025	trans	0.116422	0.000573222	Os05g0550300	-4.58997	-0.631883	1.48e-05	0.000110479
Os10g0150800	Protein of unknown function DUF1210 family protein.	12	5.21369	c12.loc25.5	25.9781	c12.loc23.5	23.9781	ad12009568	26.3604	25978149	23978149	26360367	2.56977	trans	0.128297	0.000658334	Os10g0150800	7.5925	3.0281	3.3e-11	2.32e-09
Os10g0100300	Conserved hypothetical protein.	12	7.79188	c12.loc25.5	25.9781	ah12001060	25.1594	ad12009568	26.3604	25978149	25159408	26360367	1.17655	trans	0.624729	8.81e-20	Os10g0100300	8.62663	1.34164	2.6e-13	4.64e-11
Os03g0806800	Conserved hypothetical protein.	12	4.12231	c12.loc25.5	25.9781	c12.loc21	21.4781	ad12009568	26.3604	25978149	21478149	26360367	1.27056	trans	0.161308	0.000115418	Os03g0806800	6.5345	1.49475	4.15e-09	1.11e-07
Os01g0102000	Phosphoesterase family protein.	12	4.165	c12.loc25.5	25.9781	ah12001060	25.1594	ad12009568	26.3604	25978149	25159408	26360367	-0.628781	trans	0.122072	0.000910153	Os01g0102000	-5.94515	-0.779462	5.6e-08	9.68e-07
Os12g0111400	Hypothetical protein.	12	5.60076	c12.loc25.5	25.9781	c12.loc23	23.4781	ad12009568	26.3604	25978149	23478149	26360367	1.681	trans	0.46986	2.4e-13	Os12g0111400	7.66803	1.85623	2.32e-11	1.75e-09
Os01g0277100	Hypothetical protein.	12	3.78191	c12.loc25.5	25.9781	c12.loc22	22.4781	ad12009568	26.3604	25978149	22478149	26360367	1.14937	trans	0.110845	4.72e-06	Os01g0277100	6.64622	1.46078	2.51e-09	7.32e-08
Os05g0500900	Auxin-responsive-like protein (Auxin-responsive GH3 homologue).	12	4.36827	c12.loc25.5	25.9781	ah12001060	25.1594	ad12009568	26.3604	25978149	25159408	26360367	-0.921092	trans	0.102833	0.000311845	Os05g0500900	-6.41273	-1.05822	7.16e-09	1.77e-07
Os07g0572900	40S ribosomal protein S13.	12	3.21608	c12.loc25.5	25.9781	c12.loc22.5	22.9781	ad12009568	26.3604	25978149	22978149	26360367	0.47956	trans	0.185626	1.7e-06	Os07g0572900	7.10935	0.716239	3.07e-10	1.33e-08
Os05g0503300	Sulfite reductase precursor (EC 1.8.7.1).	12	4.61817	c12.loc25.5	25.9781	c12.loc23	23.4781	ad12009568	26.3604	25978149	23478149	26360367	-0.597321	trans	0.154675	2.12e-05	Os05g0503300	-6.92541	-0.648439	7.1e-10	2.64e-08
Os04g0679600	CBS domain containing protein.	12	4.94464	c12.loc25.5	25.9781	ah12001060	25.1594	ad12009568	26.3604	25978149	25159408	26360367	-0.593493	trans	0.440318	2.49e-12	Os04g0679600	-7.08248	-0.7134	3.47e-10	1.47e-08
Os01g0889800	Rhodanese-like domain containing protein.	12	8.54123	c12.loc25.5	25.9781	c12.loc25	25.4781	ad12009568	26.3604	25978149	25478149	26360367	0.637663	trans	0.145772	0.000263314	Os01g0889800	8.06889	0.680259	3.58e-12	3.77e-10
Os03g0228800	Protein kinase domain containing protein.	12	5.99223	c12.loc25.5	25.9781	ah12001060	25.1594	ad12009568	26.3604	25978149	25159408	26360367	-0.69342	trans	0.155214	0.000159704	Os03g0228800	-6.52637	-0.771134	4.31e-09	1.15e-07
Os12g0123500	Apyrase precursor (EC 3.6.1.5) (ATP-diphosphatase) (Adenosine diphosphatase) (ADPase) (ATP-diphosphohydrolase).	12	4.73528	c12.loc25.5	25.9781	c12.loc22.5	22.9781	ad12009568	26.3604	25978149	22978149	26360367	-0.582199	trans	0.402852	4.07e-11	Os12g0123500	-5.82802	-0.631802	9.29e-08	1.49e-06
Os05g0490900	Conserved hypothetical protein.	12	5.37746	c12.loc25.5	25.9781	c12.loc21.5	21.9781	ad12009568	26.3604	25978149	21978149	26360367	0.786978	trans	0.578009	1.2e-17	Os05g0490900	6.86343	0.880909	9.42e-10	3.32e-08
Os02g0677600	Conserved hypothetical protein.	12	7.09296	c12.loc25.5	25.9781	ah12001060	25.1594	ad12009568	26.3604	25978149	25159408	26360367	1.18403	trans	0.116684	0.000184768	Os02g0677600	8.78626	1.34321	1.23e-13	2.68e-11
Os01g0672100	NAC-domain containing protein 21/22 (ANAC021) (ANAC022).	12	4.26592	c12.loc25.5	25.9781	c12.loc22	22.4781	ad12009568	26.3604	25978149	22478149	26360367	0.800792	trans	0.405167	1.27e-11	Os01g0672100	6.41424	0.929584	7.11e-09	1.76e-07
Os03g0237600	MAP65/ASE1 family protein.	12	5.87644	c12.loc25.5	25.9781	ah12001060	25.1594	ad12009568	26.3604	25978149	25159408	26360367	0.647236	trans	0.167408	8.33e-05	Os03g0237600	7.78191	0.736061	1.37e-11	1.13e-09
Os08g0155400	Nitrate transporter (Fragment).	12	3.55668	c12.loc25.5	25.9781	c12.loc22.5	22.9781	ad12009568	26.3604	25978149	22978149	26360367	-0.3986	trans	0.105309	0.000758866	Os08g0155400	-4.09127	-0.378089	9.55e-05	0.000556688
Os01g0329400	Mitochondrial substrate carrier family protein.	12	5.07224	c12.loc25.5	25.9781	ah12001060	25.1594	ad12009568	26.3604	25978149	25159408	26360367	-0.536622	trans	0.189914	3.56e-06	Os01g0329400	-9.11728	-0.683551	2.57e-14	8.49e-12
Os04g0534600	Peroxisomal biogenesis factor 11 family protein.	12	4.19005	c12.loc25.5	25.9781	c12.loc21.5	21.9781	ad12009568	26.3604	25978149	21978149	26360367	0.811931	trans	0.27053	6.24e-08	Os04g0534600	5.3201	0.870152	7.96e-07	9.23e-06
Os02g0321600	Conserved hypothetical protein.	12	4.68622	c12.loc25.5	25.9781	ah12001060	25.1594	ad12009568	26.3604	25978149	25159408	26360367	-0.649286	trans	0.326569	3.41e-09	Os02g0321600	-6.26677	-0.733977	1.37e-08	3.03e-07
Os02g0257300	Rhodanese-like domain containing protein.	12	6.09614	c12.loc25.5	25.9781	ah12001060	25.1594	ad12009568	26.3604	25978149	25159408	26360367	0.921266	trans	0.156957	3.43e-05	Os02g0257300	8.0149	1.12425	4.6e-12	4.67e-10
Os02g0122500	Conserved hypothetical protein.	12	5.13863	c12.loc25.5	25.9781	c12.loc21.5	21.9781	ad12009568	26.3604	25978149	21978149	26360367	0.560992	trans	0.198539	1.53e-05	Os02g0122500	7.36527	0.694052	9.45e-11	5.22e-09
Os10g0492400	(No Hit)	12	5.18215	c12.loc25.5	25.9781	c12.loc22	22.4781	ad12009568	26.3604	25978149	22478149	26360367	0.854758	trans	0.692756	1.7e-23	Os10g0492400	7.67962	1.10244	2.2e-11	1.67e-09
Os05g0560400	Tubby family protein.	12	6.0213	c12.loc25.5	25.9781	ah12001060	25.1594	ad12009568	26.3604	25978149	25159408	26360367	-0.503623	trans	0.152369	0.000185744	Os05g0560400	-7.4897	-0.56825	5.31e-11	3.27e-09
Os12g0242800	TRAM, LAG1 and CLN8 homology domain containing protein.	12	3.40661	c12.loc25.5	25.9781	c12.loc22	22.4781	ad12009568	26.3604	25978149	22478149	26360367	0.462773	trans	0.409733	2.47e-11	Os12g0242800	5.65822	0.547751	1.92e-07	2.77e-06
Os02g0666600	Harpin-induced 1 domain containing protein.	12	3.37399	c12.loc25.5	25.9781	c12.loc23.5	23.9781	ad12009568	26.3604	25978149	23978149	26360367	0.685817	trans	0.186346	2.98e-05	Os02g0666600	6.13647	0.872808	2.43e-08	4.89e-07
Os05g0163300	Beta-Ig-H3/fasciclin domain containing protein.	12	7.71918	c12.loc25.5	25.9781	c12.loc25	25.4781	ad12009568	26.3604	25978149	25478149	26360367	3.51132	trans	0.130951	0.000573187	Os05g0163300	10.4969	4.2695	3.92e-17	5.13e-14
Os10g0573000	Carbohydrate kinase-like protein.	12	3.75029	c12.loc25.5	25.9781	c12.loc22.5	22.9781	ad12009568	26.3604	25978149	22978149	26360367	0.40586	trans	0.121736	0.000926144	Os10g0573000	5.26004	0.46317	1.02e-06	1.14e-05
Os11g0521500	Acyl carrier protein (ACP) family protein.	12	4.37349	c12.loc25.5	25.9781	c12.loc22.5	22.9781	ad12009568	26.3604	25978149	22978149	26360367	0.79944	trans	0.137905	0.000398313	Os11g0521500	7.60584	1.04212	3.1e-11	2.22e-09
Os05g0367200	Conserved hypothetical protein.	12	4.12052	c12.loc25.5	25.9781	c12.loc22	22.4781	ad12009568	26.3604	25978149	22478149	26360367	-0.479963	trans	0.19307	1.11e-05	Os05g0367200	-7.44218	-0.67448	6.62e-11	3.89e-09
Os06g0712600	Protein of unknown function DUF702 family protein.	12	6.31106	c12.loc25.5	25.9781	ah12001060	25.1594	ad12009568	26.3604	25978149	25159408	26360367	-0.711094	trans	0.213929	1.59e-06	Os06g0712600	-8.39029	-0.86165	7.91e-13	1.14e-10
Os07g0656200	Beta-glucosidase.	12	4.42965	c12.loc25.5	25.9781	c12.loc23	23.4781	ad12009568	26.3604	25978149	23478149	26360367	-0.66984	trans	0.0802353	0.000379317	Os07g0656200	-5.58808	-0.72096	2.59e-07	3.57e-06
Os09g0469600	Hypothetical protein.	12	2.97174	c12.loc25.5	25.9781	c12.loc22	22.4781	ad12009568	26.3604	25978149	22478149	26360367	0.670067	trans	0.270311	2.46e-07	Os09g0469600	6.89858	1.00321	8.02e-10	2.92e-08
Os01g0678900	Hypothetical protein.	12	3.88035	c12.loc25.5	25.9781	c12.loc21.5	21.9781	ad12009568	26.3604	25978149	21978149	26360367	0.904626	trans	0.135914	0.000197674	Os01g0678900	6.58044	0.942443	3.38e-09	9.36e-08
Os03g0556600	S-locus glycoprotein family protein.	12	3.79976	c12.loc25.5	25.9781	c12.loc21	21.4781	ad12009568	26.3604	25978149	21478149	26360367	0.801933	trans	0.196918	8.04e-07	Os03g0556600	6.615	1.05738	2.89e-09	8.26e-08
Os11g0270000	(No Hit)	12	3.71977	c12.loc25.5	25.9781	c12.loc24.5	24.9781	ad12009568	26.3604	25978149	24978149	26360367	-0.741318	trans	0.113607	0.000675766	Os11g0270000	-5.47952	-0.809407	4.09e-07	5.28e-06
Os07g0570700	Ribosome recycling factor, chloroplast precursor (Ribosome releasing factor, chloroplast) (RRF) (CpFrr) (RRFHCP).	12	6.94477	c12.loc25.5	25.9781	ah12001060	25.1594	ad12009568	26.3604	25978149	25159408	26360367	0.511845	trans	0.151589	0.000117965	Os07g0570700	7.69431	0.580096	2.06e-11	1.58e-09
Os11g0575900	Protein of unknown function DUF593 family protein.	12	3.9944	c12.loc25.5	25.9781	c12.loc22.5	22.9781	ad12009568	26.3604	25978149	22978149	26360367	0.517021	trans	0.11532	0.000782056	Os11g0575900	5.82385	0.568469	9.45e-08	1.51e-06
Os11g0546900	TaWIN1.	12	4.84894	c12.loc25.5	25.9781	c12.loc22	22.4781	ad12009568	26.3604	25978149	22478149	26360367	-0.487528	trans	0.183365	3.51e-05	Os11g0546900	-5.06837	-0.427352	2.23e-06	2.22e-05
Os01g0633000	Ribosomal protein L31 family protein.	12	7.37121	c12.loc25.5	25.9781	ah12001060	25.1594	ad12009568	26.3604	25978149	25159408	26360367	0.565491	trans	0.144635	5.58e-07	Os01g0633000	8.71287	0.658281	1.73e-13	3.48e-11
Os02g0610800	Protein of unknown function DUF1092 family protein.	12	6.37431	c12.loc25.5	25.9781	ah12001060	25.1594	ad12009568	26.3604	25978149	25159408	26360367	0.897021	trans	0.0866708	0.0008956	Os02g0610800	8.11294	1.00443	2.91e-12	3.19e-10
Os02g0816300	Mast, C-terminal domain containing protein.	12	5.01059	c12.loc25.5	25.9781	ah12001060	25.1594	ad12009568	26.3604	25978149	25159408	26360367	0.871308	trans	0.129456	0.000619693	Os02g0816300	6.46403	1.01796	5.69e-09	1.47e-07
Os08g0273600	(No Hit)	12	3.7613	c12.loc25.5	25.9781	c12.loc22.5	22.9781	ad12009568	26.3604	25978149	22978149	26360367	-0.454149	trans	0.453772	8.71e-13	Os08g0273600	-5.34183	-0.543839	7.27e-07	8.57e-06
Os06g0707000	Protein of unknown function DUF563 family protein.	12	4.90839	c12.loc25.5	25.9781	ah12001060	25.1594	ad12009568	26.3604	25978149	25159408	26360367	0.526332	trans	0.376121	2.7e-10	Os06g0707000	7.16848	0.642075	2.34e-10	1.08e-08
Os02g0228900	Auxin-responsive protein IAA18 (Indoleacetic acid-induced protein 18).	12	6.02691	c12.loc25.5	25.9781	c12.loc22	22.4781	ad12009568	26.3604	25978149	22478149	26360367	-0.872764	trans	0.131902	0.000288969	Os02g0228900	-7.53916	-0.991328	4.23e-11	2.79e-09
Os02g0754300	50S ribosomal protein L29, chloroplast precursor.	12	5.97703	c12.loc25.5	25.9781	ah12001060	25.1594	ad12009568	26.3604	25978149	25159408	26360367	0.659143	trans	0.136295	8.6e-07	Os02g0754300	8.6436	0.82397	2.4e-13	4.37e-11
Os09g0439500	Chlorophyll A-B binding protein family protein.	12	7.73153	c12.loc25.5	25.9781	ah12001060	25.1594	ad12009568	26.3604	25978149	25159408	26360367	1.38111	trans	0.170664	6.99e-05	Os09g0439500	9.16485	1.65131	2.06e-14	7.03e-12
Os01g0764900	Formamidase-like protein.	12	5.36853	c12.loc25.5	25.9781	ah12001060	25.1594	ad12009568	26.3604	25978149	25159408	26360367	0.597356	trans	0.131138	8.55e-05	Os01g0764900	6.36677	0.664952	8.78e-09	2.08e-07
Os05g0477900	Nonspecific lipid-transfer protein 1 (LTP 1) (Major allergen Pru d 3).	12	5.08423	c12.loc25.5	25.9781	ah12001060	25.1594	ad12009568	26.3604	25978149	25159408	26360367	-0.760114	trans	0.393159	8.16e-11	Os05g0477900	-6.74032	-0.862858	1.64e-09	5.15e-08
Os06g0663800	FKBP-type peptidyl-prolyl cis-trans isomerase 3, chloroplast precursor (EC 5.2.1.8) (PPIase) (Rotamase) (AtFKBP13) (FK506 binding protein 1).	12	5.43459	c12.loc25.5	25.9781	ah12001060	25.1594	ad12009568	26.3604	25978149	25159408	26360367	0.806797	trans	0.160862	3.57e-06	Os06g0663800	6.82549	0.919821	1.12e-09	3.82e-08
Os12g0189400	Photosystem I reaction centre subunit N, chloroplast precursor (PSI- N).	12	6.0229	c12.loc25.5	25.9781	ah12001060	25.1594	ad12009568	26.3604	25978149	25159408	26360367	1.54513	trans	0.724425	1.64e-25	Os12g0189400	7.86104	1.85767	9.45e-12	8.27e-10
Os11g0107600	Prenylated rab acceptor PRA1 family protein.	12	6.28039	c12.loc25.5	25.9781	ah12001060	25.1594	ad12009568	26.3604	25978149	25159408	26360367	0.687507	trans	0.564027	5.41e-17	Os11g0107600	8.52585	0.884906	4.18e-13	6.94e-11
Os02g0299200	IQ calmodulin-binding region domain containing protein.	12	3.39051	c12.loc25.5	25.9781	AE12004448	21.0392	ad12009568	26.3604	25978149	21039163	26360367	0.713404	trans	0.361361	7.45e-10	Os02g0299200	5.32974	0.825511	7.64e-07	8.94e-06
Os05g0163600	Conserved hypothetical protein.	12	4.16182	c12.loc25.5	25.9781	c12.loc23	23.4781	ad12009568	26.3604	25978149	23478149	26360367	-0.442919	trans	0.24308	1.23e-06	Os05g0163600	-6.4949	-0.586418	4.96e-09	1.3e-07
Os02g0715300	Conserved hypothetical protein.	12	4.46138	c12.loc25.5	25.9781	c12.loc21.5	21.9781	ad12009568	26.3604	25978149	21978149	26360367	0.706621	trans	0.150976	7.41e-05	Os02g0715300	5.46307	0.694497	4.38e-07	5.62e-06
Os02g0503100	Cytochrome P450 monooxygenase CYP92A1.	12	4.35417	c12.loc25.5	25.9781	ah12001060	25.1594	ad12009568	26.3604	25978149	25159408	26360367	-0.600717	trans	0.275572	2.55e-12	Os02g0503100	-5.51253	-0.619373	3.56e-07	4.7e-06
Os07g0287800	Conserved hypothetical protein.	12	5.48876	c12.loc25.5	25.9781	ah12001060	25.1594	ad12009568	26.3604	25978149	25159408	26360367	0.564462	trans	0.316272	1.96e-10	Os07g0287800	8.74573	0.70464	1.48e-13	3.12e-11
Os08g0537600	Pleckstrin-like domain containing protein.	12	3.68117	c12.loc25.5	25.9781	c12.loc21.5	21.9781	ad12009568	26.3604	25978149	21978149	26360367	-0.380404	trans	0.583004	8.04e-18	Os08g0537600	-5.4296	-0.466793	5.04e-07	6.31e-06
Os10g0150400	Protein of unknown function DUF1210 family protein.	12	5.99348	c12.loc25.5	25.9781	ah12001060	25.1594	ad12009568	26.3604	25978149	25159408	26360367	2.72644	trans	0.244265	1.14e-06	Os10g0150400	7.78891	3.09807	1.32e-11	1.1e-09
Os01g0159200	Arabinogalactan protein.	12	5.42055	c12.loc25.5	25.9781	ah12001060	25.1594	ad12009568	26.3604	25978149	25159408	26360367	1.59876	trans	0.198693	3.82e-06	Os01g0159200	7.7037	1.93975	1.97e-11	1.53e-09
Os03g0762100	Conserved hypothetical protein.	12	3.78341	c12.loc25.5	25.9781	c12.loc21	21.4781	ad12009568	26.3604	25978149	21478149	26360367	-0.697002	trans	0.116792	0.000169806	Os03g0762100	-5.24912	-0.7912	1.07e-06	1.19e-05
Os02g0596000	Rhodanese-like domain containing protein.	12	3.91323	c12.loc25.5	25.9781	c12.loc21.5	21.9781	ad12009568	26.3604	25978149	21978149	26360367	0.589097	trans	0.140087	1.17e-05	Os02g0596000	5.50645	0.649349	3.65e-07	4.8e-06
Os06g0609500	Myb, DNA-binding domain containing protein.	12	4.23906	c12.loc25.5	25.9781	c12.loc21.5	21.9781	ad12009568	26.3604	25978149	21978149	26360367	-0.522166	trans	0.288066	8.38e-08	Os06g0609500	-6.01817	-0.580193	4.07e-08	7.46e-07
Os08g0547500	Kinesin-like polypeptides 4 (Fragment).	12	4.27064	c12.loc25.5	25.9781	c12.loc22.5	22.9781	ad12009568	26.3604	25978149	22978149	26360367	0.440321	trans	0.131577	0.000554757	Os08g0547500	6.12425	0.505191	2.56e-08	5.11e-07
Os06g0571800	Zn-finger, GATA type domain containing protein.	12	6.09756	c12.loc25.5	25.9781	ah12001060	25.1594	ad12009568	26.3604	25978149	25159408	26360367	0.947571	trans	0.465614	1.64e-15	Os06g0571800	6.43725	0.97717	6.41e-09	1.61e-07
Os08g0267300	Peptidase A1, pepsin family protein.	12	5.02255	c12.loc25.5	25.9781	c12.loc22	22.4781	ad12009568	26.3604	25978149	22478149	26360367	-0.819366	trans	0.202762	2.3e-07	Os08g0267300	-5.12639	-0.838129	1.76e-06	1.81e-05
Os06g0528700	Flavin-containing monooxygenase FMO family protein.	12	6.58175	c12.loc25.5	25.9781	ah12001060	25.1594	ad12009568	26.3604	25978149	25159408	26360367	1.13648	trans	0.323455	9.09e-09	Os06g0528700	8.5905	1.34719	3.08e-13	5.43e-11
Os09g0531600	LRP1, C-terminal domain containing protein.	12	5.50655	c12.loc25.5	25.9781	ah12001060	25.1594	ad12009568	26.3604	25978149	25159408	26360367	-0.840475	trans	0.210473	7.86e-06	Os09g0531600	-7.70111	-1.00934	1.99e-11	1.54e-09
Os12g0231000	TGF-beta receptor, type I/II extracellular region family protein.	12	3.8462	c12.loc25.5	25.9781	c12.loc23	23.4781	ad12009568	26.3604	25978149	23478149	26360367	-0.909468	trans	0.12238	0.000895691	Os12g0231000	-5.75406	-1.10703	1.28e-07	1.94e-06
Os11g0664000	(No Hit)	12	4.67436	c12.loc25.5	25.9781	c12.loc22	22.4781	ad12009568	26.3604	25978149	22478149	26360367	0.846654	trans	0.281081	6.02e-09	Os11g0664000	4.67574	0.771878	1.06e-05	8.33e-05
Os03g0651800	Germin-like protein 3 (Fragment).	12	4.48858	c12.loc25.5	25.9781	ah12001060	25.1594	ad12009568	26.3604	25978149	25159408	26360367	0.49073	trans	0.232936	2.2e-06	Os03g0651800	5.88817	0.556119	7.16e-08	1.2e-06
Os02g0652600	Pherophorin-dz1 protein precursor.	12	6.50319	c12.loc25.5	25.9781	c12.loc22.5	22.9781	ad12009568	26.3604	25978149	22978149	26360367	0.598482	trans	0.210978	2.65e-06	Os02g0652600	7.79994	0.671495	1.26e-11	1.06e-09
Os05g0518300	Lipolytic enzyme, G-D-S-L family protein.	12	4.1064	c12.loc25.5	25.9781	c12.loc23	23.4781	ad12009568	26.3604	25978149	23478149	26360367	1.12192	trans	0.113021	0.000688998	Os05g0518300	6.0231	1.21155	3.99e-08	7.33e-07
Os04g0466600	Porphyromonas-type peptidyl-arginine deiminase family protein.	12	5.36316	c12.loc25.5	25.9781	c12.loc24	24.4781	ad12009568	26.3604	25978149	24478149	26360367	-0.558488	trans	0.129152	2.14e-06	Os04g0466600	-8.08903	-0.672003	3.25e-12	3.5e-10
Os03g0839200	Multi antimicrobial extrusion protein MatE family protein.	12	3.9666	c12.loc25.5	25.9781	c12.loc22	22.4781	ad12009568	26.3604	25978149	22478149	26360367	-0.640771	trans	0.208537	8.76e-06	Os03g0839200	-7.00717	-0.895186	4.89e-10	1.97e-08
Os03g0331600	Conserved hypothetical protein.	12	6.39737	c12.loc25.5	25.9781	c12.loc21.5	21.9781	ad12009568	26.3604	25978149	21978149	26360367	0.592978	trans	0.107162	0.000512627	Os03g0331600	7.76031	0.663789	1.51e-11	1.21e-09
Os05g0401100	Protein of unknown function DUF477 family protein.	12	5.05121	c12.loc25.5	25.9781	c12.loc21	21.4781	ad12009568	26.3604	25978149	21478149	26360367	0.976753	trans	0.2096	2.31e-06	Os05g0401100	7.07122	1.15993	3.65e-10	1.54e-08
Os03g0141700	Conserved hypothetical protein.	12	3.37213	c12.loc25.5	25.9781	ah12000833	18.3167	ad12009568	26.3604	25978149	18316669	26360367	-0.610256	trans	0.192558	3.86e-06	Os03g0141700	-5.05449	-0.660438	2.36e-06	2.32e-05
Os07g0208100	Polygalacturonase A (Fragment).	12	2.96995	c12.loc25.5	25.9781	c12.loc22	22.4781	ad12009568	26.3604	25978149	22478149	26360367	-0.509989	trans	0.152188	1.78e-05	Os07g0208100	-5.49071	-0.602464	3.9e-07	5.08e-06
Os12g0603700	Protein kinase domain containing protein.	12	7.83979	c12.loc25.5	25.9781	c12.loc25	25.4781	ad12009568	26.3604	25978149	25478149	26360367	1.55741	trans	0.157408	6.09e-05	Os12g0603700	11.7483	1.84927	1.2e-19	2.61e-16
Os07g0686100	Abscisic acid responsive elements-binding factor.	12	4.63013	c12.loc25.5	25.9781	c12.loc22	22.4781	ad12009568	26.3604	25978149	22478149	26360367	-0.52854	trans	0.309288	2.24e-08	Os07g0686100	-5.7473	-0.564088	1.31e-07	1.99e-06
Os05g0189900	Acid phosphatase (Class B) family protein.	12	6.65942	c12.loc25.5	25.9781	ah12001060	25.1594	ad12009568	26.3604	25978149	25159408	26360367	2.65291	trans	0.284459	3.13e-11	Os05g0189900	8.58131	3.16148	3.22e-13	5.6e-11
Os04g0613000	Zinc transporter 1 precursor (ZRT/IRT-like protein 1).	12	5.68782	c12.loc25.5	25.9781	ah12001060	25.1594	ad12009568	26.3604	25978149	25159408	26360367	-0.821307	trans	0.150936	0.000200404	Os04g0613000	-6.99644	-0.879402	5.14e-10	2.04e-08
Os01g0300900	Galactose oxidase, central domain containing protein.	12	3.42496	c12.loc25.5	25.9781	c12.loc21	21.4781	ad12009568	26.3604	25978149	21478149	26360367	-0.414334	trans	0.123424	0.000265188	Os01g0300900	-4.74869	-0.487831	7.99e-06	6.56e-05
Os02g0236600	Peroxidase P7 (EC 1.11.1.7) (TP7).	12	3.86736	c12.loc25.5	25.9781	c12.loc23	23.4781	ad12009568	26.3604	25978149	23478149	26360367	0.760523	trans	0.120405	0.000992406	Os02g0236600	5.9509	0.847923	5.46e-08	9.5e-07
Os08g0485900	Haloacid dehalogenase-like hydrolase domain containing protein.	12	3.2205	c12.loc25.5	25.9781	c12.loc21.5	21.9781	ad12009568	26.3604	25978149	21978149	26360367	0.378046	trans	0.289438	7.7e-08	Os08g0485900	5.48527	0.492183	3.99e-07	5.18e-06
Os04g0630300	Conserved hypothetical protein.	12	5.91753	c12.loc25.5	25.9781	ah12001060	25.1594	ad12009568	26.3604	25978149	25159408	26360367	-1.17076	trans	0.254667	6.23e-07	Os04g0630300	-6.59361	-1.19978	3.19e-09	8.88e-08
Os01g0581300	Lycopene epsilon-cyclase.	12	5.66501	c12.loc25.5	25.9781	ah12001060	25.1594	ad12009568	26.3604	25978149	25159408	26360367	0.726374	trans	0.180683	4.06e-05	Os01g0581300	7.70129	0.87032	1.99e-11	1.54e-09
Os02g0729400	Rhodanese-like domain containing protein.	12	3.06648	c12.loc25.5	25.9781	AE12004448	21.0392	ad12009568	26.3604	25978149	21039163	26360367	1.02111	trans	0.149938	2.98e-05	Os02g0729400	5.08564	1.21312	2.08e-06	2.08e-05
Os02g0814400	Cytochrome c domain containing protein.	12	6.34254	c12.loc25.5	25.9781	ah12001060	25.1594	ad12009568	26.3604	25978149	25159408	26360367	1.00333	trans	0.143202	0.00030151	Os02g0814400	7.06957	1.06071	3.68e-10	1.55e-08
Os11g0621400	Hypothetical protein.	12	7.47807	c12.loc25.5	25.9781	ah12001060	25.1594	ad12009568	26.3604	25978149	25159408	26360367	1.03968	trans	0.147811	1.78e-05	Os11g0621400	7.90631	1.126	7.65e-12	6.98e-10
Os08g0425200	Conserved hypothetical protein.	12	3.56539	c12.loc25.5	25.9781	c12.loc19	19.4781	ad12009568	26.3604	25978149	19478149	26360367	1.19167	trans	0.162482	2.97e-05	Os08g0425200	5.75842	1.41169	1.25e-07	1.91e-06
Os03g0368900	Haem peroxidase, plant/fungal/bacterial family protein.	12	6.25214	c12.loc25.5	25.9781	ah12001060	25.1594	ad12009568	26.3604	25978149	25159408	26360367	1.56523	trans	0.109766	0.000832908	Os03g0368900	8.02583	1.87046	4.37e-12	4.46e-10
Os02g0580500	Prohibitin.	12	4.11566	c12.loc25.5	25.9781	c12.loc22.5	22.9781	ad12009568	26.3604	25978149	22978149	26360367	-1.17071	trans	0.193984	1.96e-05	Os02g0580500	-5.823	-1.09943	9.49e-08	1.51e-06
Os01g0668100	Beta-Ig-H3/fasciclin domain containing protein.	12	4.61588	c12.loc25.5	25.9781	c12.loc23	23.4781	ad12009568	26.3604	25978149	23478149	26360367	0.791271	trans	0.37528	2.87e-10	Os01g0668100	7.13414	0.908552	2.74e-10	1.22e-08
Os07g0282500	Aldehyde oxidase and xanthine dehydrogenase, molybdopterin binding domain containing protein.	12	3.15549	c12.loc25.5	25.9781	c12.loc22	22.4781	ad12009568	26.3604	25978149	22478149	26360367	0.900137	trans	0.141928	0.000123488	Os07g0282500	4.84209	1.0255	5.53e-06	4.78e-05
Os06g0237800	Conserved hypothetical protein.	12	3.20141	c12.loc25.5	25.9781	c12.loc22.5	22.9781	ad12009568	26.3604	25978149	22978149	26360367	0.43556	trans	0.302988	3.33e-08	Os06g0237800	5.61901	0.496508	2.27e-07	3.19e-06
Os02g0130600	Conserved hypothetical protein.	12	3.58097	c12.loc25.5	25.9781	c12.loc24	24.4781	ad12009568	26.3604	25978149	24478149	26360367	0.478163	trans	0.0944286	0.000747051	Os02g0130600	6.73135	0.575652	1.71e-09	5.32e-08
Os10g0513200	NOD26-like membrane integral protein ZmNIP3-1.	12	3.83345	c12.loc25.5	25.9781	c12.loc22	22.4781	ad12009568	26.3604	25978149	22478149	26360367	-0.580106	trans	0.153946	5.79e-05	Os10g0513200	-6.59631	-0.786765	3.15e-09	8.79e-08
Os07g0133700	Peptidylprolyl isomerase, FKBP-type domain containing protein.	12	7.42006	c12.loc25.5	25.9781	ah12001060	25.1594	ad12009568	26.3604	25978149	25159408	26360367	0.788469	trans	0.105237	0.000242921	Os07g0133700	9.51846	0.950845	3.88e-15	1.93e-12
Os01g0844300	Peptidylprolyl isomerase.	12	3.03232	c12.loc25.5	25.9781	c12.loc23	23.4781	ad12009568	26.3604	25978149	23478149	26360367	-0.550768	trans	0.189079	2.51e-06	Os01g0844300	-3.18031	-0.466354	0.0020388	0.00752336
Os03g0290900	Protein of unknown function DUF231 domain containing protein.	12	3.15386	c12.loc25.5	25.9781	c12.loc23	23.4781	ad12009568	26.3604	25978149	23478149	26360367	0.667253	trans	0.155029	6.86e-05	Os03g0290900	6.18717	0.747554	1.94e-08	4.09e-07
Os03g0219900	50S ribosomal protein L15, chloroplast precursor (CL15) (Fragment).	12	7.68719	c12.loc25.5	25.9781	ah12001060	25.1594	ad12009568	26.3604	25978149	25159408	26360367	0.973157	trans	0.0893448	0.000419784	Os03g0219900	9.67102	1.18372	1.89e-15	1.14e-12
Os01g0303600	Zn-finger, RING domain containing protein.	12	4.81643	c12.loc25.5	25.9781	c12.loc21	21.4781	ad12009568	26.3604	25978149	21478149	26360367	0.747605	trans	0.15719	6.31e-05	Os01g0303600	7.5357	0.889682	4.29e-11	2.82e-09
Os03g0852800	Phosphoesterase family protein.	12	4.26934	c12.loc25.5	25.9781	c12.loc22	22.4781	ad12009568	26.3604	25978149	22478149	26360367	0.727113	trans	0.660146	1.27e-21	Os03g0852800	7.49796	0.910497	5.11e-11	3.19e-09
Os03g0270800	Conserved hypothetical protein.	12	3.23189	c12.loc25.5	25.9781	c12.loc22.5	22.9781	ad12009568	26.3604	25978149	22978149	26360367	0.57241	trans	0.118808	0.000393549	Os03g0270800	5.21674	0.553233	1.22e-06	1.32e-05
Os02g0804400	Conserved hypothetical protein.	12	3.11276	c12.loc25.5	25.9781	AE12004448	21.0392	ad12009568	26.3604	25978149	21039163	26360367	0.403281	trans	0.119477	6.6e-07	Os02g0804400	4.67241	0.438909	1.08e-05	8.43e-05
Os03g0671800	Basic helix-loop-helix dimerisation region bHLH domain containing protein.	12	3.65528	c12.loc25.5	25.9781	c12.loc23.5	23.9781	ad12009568	26.3604	25978149	23978149	26360367	-1.51923	trans	0.141757	0.000158194	Os03g0671800	-5.18195	-1.38635	1.41e-06	1.49e-05
Os07g0673600	Conserved hypothetical protein.	12	4.641	c12.loc25.5	25.9781	c12.loc21.5	21.9781	ad12009568	26.3604	25978149	21978149	26360367	0.800151	trans	0.158745	0.000132337	Os07g0673600	6.02506	0.887112	3.95e-08	7.29e-07
Os04g0649500	Conserved hypothetical protein.	12	3.95037	c12.loc25.5	25.9781	c12.loc23.5	23.9781	ad12009568	26.3604	25978149	23978149	26360367	0.812349	trans	0.41673	1.47e-11	Os04g0649500	6.44066	0.949064	6.32e-09	1.6e-07
Os08g0462900	Protein of unknown function DUF716 family protein.	12	5.17021	c12.loc25.5	25.9781	ah12001060	25.1594	ad12009568	26.3604	25978149	25159408	26360367	-0.85498	trans	0.505254	1.56e-18	Os08g0462900	-7.10136	-1.06914	3.18e-10	1.36e-08
Os02g0750100	H(+)-transporting ATP synthase (EC 3.6.1.34) (Fragment).	12	8.83912	c12.loc25.5	25.9781	ah12001060	25.1594	ad12009568	26.3604	25978149	25159408	26360367	1.06676	trans	0.166673	2.15e-05	Os02g0750100	9.13734	1.22049	2.34e-14	7.91e-12
Os02g0285300	DREPP plasma membrane polypeptide family protein.	12	5.07604	c12.loc25.5	25.9781	ah12001060	25.1594	ad12009568	26.3604	25978149	25159408	26360367	0.9287	trans	0.427757	6.47e-12	Os02g0285300	8.5038	1.21739	4.64e-13	7.56e-11
Os03g0297600	Bet v I allergen family protein.	12	3.57065	c12.loc25.5	25.9781	c12.loc22.5	22.9781	ad12009568	26.3604	25978149	22978149	26360367	0.857315	trans	0.125422	0.00076466	Os03g0297600	5.58017	0.913201	2.68e-07	3.68e-06
Os04g0404800	Acetyl-CoA synthetase (EC 6.2.1.1).	12	6.16501	c12.loc25.5	25.9781	c12.loc22	22.4781	ad12009568	26.3604	25978149	22478149	26360367	0.978869	trans	0.143747	6.76e-06	Os04g0404800	7.51531	1.05668	4.72e-11	3.03e-09
Os01g0895300	Conserved hypothetical protein.	12	4.53773	c12.loc25.5	25.9781	c12.loc22.5	22.9781	ad12009568	26.3604	25978149	22978149	26360367	0.878956	trans	0.16744	3.82e-05	Os01g0895300	6.51843	0.960144	4.46e-09	1.19e-07
Os10g0124000	NHP2-like protein 1 (High mobility group-like nuclear protein 2 homolog 1) ([U4/U6.U5] tri-snRNP 15.5 kDa protein) (OTK27) (Fragment).	12	3.67099	c12.loc25.5	25.9781	c12.loc21.5	21.9781	ad12009568	26.3604	25978149	21978149	26360367	-0.50281	trans	0.122452	0.000229331	Os10g0124000	-5.36281	-0.569114	6.66e-07	7.99e-06
Os09g0323500	Protein of unknown function DUF833 family protein.	12	4.19293	c12.loc25.5	25.9781	c12.loc23.5	23.9781	ad12009568	26.3604	25978149	23978149	26360367	1.00148	trans	0.108861	0.000597934	Os09g0323500	6.27327	1.20312	1.33e-08	2.96e-07
Os11g0242400	Rieske [2Fe-2S] region domain containing protein.	12	6.18808	c12.loc25.5	25.9781	ah12001060	25.1594	ad12009568	26.3604	25978149	25159408	26360367	0.496298	trans	0.16105	0.000117019	Os11g0242400	7.77506	0.575359	1.41e-11	1.16e-09
Os06g0133600	Phosphate-induced protein 1 conserved region family protein.	12	4.83036	c12.loc25.5	25.9781	c12.loc21	21.4781	ad12009568	26.3604	25978149	21478149	26360367	-0.484449	trans	0.124248	0.000492676	Os06g0133600	-5.23039	-0.479991	1.15e-06	1.26e-05
Os01g0182700	WRKY transcription factor 34.	12	5.46026	c12.loc25.5	25.9781	ah12001060	25.1594	ad12009568	26.3604	25978149	25159408	26360367	-0.453358	trans	0.116554	0.000538499	Os01g0182700	-6.22675	-0.521414	1.63e-08	3.51e-07
Os07g0506600	Plant protein of unknown function DUF869 family protein.	12	4.58906	c12.loc25.5	25.9781	c12.loc22.5	22.9781	ad12009568	26.3604	25978149	22978149	26360367	0.807991	trans	0.259356	4.72e-07	Os07g0506600	5.95876	0.869004	5.28e-08	9.23e-07
Os04g0492800	Calmodulin (CaM).	12	3.2685	c12.loc25.5	25.9781	c12.loc22	22.4781	ad12009568	26.3604	25978149	22478149	26360367	0.623249	trans	0.154515	0.000165744	Os04g0492800	5.73394	0.785784	1.39e-07	2.09e-06
Os03g0843400	30S ribosomal protein S6, chloroplast precursor (Fragment).	12	7.91919	c12.loc25.5	25.9781	c12.loc22.5	22.9781	ad12009568	26.3604	25978149	22978149	26360367	0.934802	trans	0.107156	0.000756724	Os03g0843400	8.87306	1.06871	8.15e-14	1.98e-11
Os01g0925400	No apical meristem (NAM) protein domain containing protein.	12	3.8522	c12.loc25.5	25.9781	c12.loc22	22.4781	ad12009568	26.3604	25978149	22478149	26360367	-0.414009	trans	0.158356	3.02e-05	Os01g0925400	-5.9828	-0.527537	4.75e-08	8.46e-07
Os12g0638400	PWWP domain containing protein.	12	6.57684	c12.loc25.5	25.9781	ah12001060	25.1594	ad12009568	26.3604	25978149	25159408	26360367	-0.611113	trans	0.181612	1.33e-06	Os12g0638400	-8.84433	-0.755535	9.33e-14	2.2e-11
Os02g0276200	Isochorismatase hydrolase family protein.	12	5.29884	c12.loc25.5	25.9781	c12.loc21.5	21.9781	ad12009568	26.3604	25978149	21978149	26360367	2.29755	trans	0.146204	0.000257373	Os02g0276200	7.46801	2.77577	5.88e-11	3.55e-09
Os06g0647100	50S ribosomal protein L35, chloroplast precursor (CL35).	12	7.60319	c12.loc25.5	25.9781	ah12001060	25.1594	ad12009568	26.3604	25978149	25159408	26360367	0.754308	trans	0.12316	0.000194038	Os06g0647100	10.0906	0.94471	2.63e-16	2.41e-13
Os08g0476300	Short-chain dehydrogenase/reductase SDR family protein.	12	5.35514	c12.loc25.5	25.9781	c12.loc23	23.4781	ad12009568	26.3604	25978149	23478149	26360367	1.41353	trans	0.518414	3.87e-15	Os08g0476300	7.44682	1.4701	6.48e-11	3.82e-09
Os04g0689300	Phosphatidylinositol-specific phospholipase C, X region domain containing protein.	12	3.12804	c12.loc25.5	25.9781	c12.loc22.5	22.9781	ad12009568	26.3604	25978149	22978149	26360367	0.407457	trans	0.491692	8.48e-17	Os04g0689300	4.92045	0.460302	4.05e-06	3.68e-05
Os05g0164900	Galactose oxidase, central domain containing protein.	12	3.33699	c12.loc25.5	25.9781	c12.loc22.5	22.9781	ad12009568	26.3604	25978149	22978149	26360367	-0.519539	trans	0.137615	0.000404429	Os05g0164900	-4.08325	-0.473068	9.83e-05	0.000570117
Os07g0676900	Peroxidase (EC 1.11.1.7).	12	4.42903	c12.loc25.5	25.9781	c12.loc22	22.4781	ad12009568	26.3604	25978149	22478149	26360367	-0.853668	trans	0.103818	0.000792828	Os07g0676900	-6.65232	-1.02414	2.45e-09	7.15e-08
Os04g0686200	Chromosome condensation regulator protein (Fragment).	12	8.49105	c12.loc25.5	25.9781	ah12001060	25.1594	ad12009568	26.3604	25978149	25159408	26360367	-0.630416	trans	0.122992	0.000867636	Os04g0686200	-9.51327	-0.703996	3.98e-15	1.95e-12
Os02g0179500	Hly-III related proteins family protein.	12	3.58799	c12.loc25.5	25.9781	c12.loc21.5	21.9781	ad12009568	26.3604	25978149	21978149	26360367	-0.48936	trans	0.18949	1.98e-06	Os02g0179500	-4.78383	-0.522517	6.96e-06	5.83e-05
Os02g0834700	Conserved hypothetical protein YfcH family protein.	12	5.24124	c12.loc25.5	25.9781	c12.loc21.5	21.9781	ad12009568	26.3604	25978149	21978149	26360367	0.669102	trans	0.204328	1.11e-05	Os02g0834700	7.80496	0.791017	1.23e-11	1.04e-09
Os03g0293100	Conserved hypothetical protein.	12	4.52401	c12.loc25.5	25.9781	ah12001060	25.1594	ad12009568	26.3604	25978149	25159408	26360367	1.20422	trans	0.553024	3.21e-17	Os03g0293100	7.35784	1.59135	9.78e-11	5.36e-09
Os05g0215300	(No Hit)	12	4.25412	c12.loc25.5	25.9781	ah12001060	25.1594	ad12009568	26.3604	25978149	25159408	26360367	-0.835799	trans	0.198626	1.52e-05	Os05g0215300	-6.89518	-1.01582	8.15e-10	2.94e-08
Os06g0219900	Phosphate-induced protein 1 conserved region family protein.	12	3.53166	c12.loc25.5	25.9781	c12.loc22	22.4781	ad12009568	26.3604	25978149	22478149	26360367	1.18625	trans	0.172505	1.81e-05	Os06g0219900	5.51494	1.2166	3.52e-07	4.66e-06
Os05g0564400	GTP-binding protein.	12	4.16631	c12.loc25.5	25.9781	c12.loc22	22.4781	ad12009568	26.3604	25978149	22478149	26360367	0.506228	trans	0.132285	0.000257003	Os05g0564400	6.84503	0.682434	1.02e-09	3.55e-08
Os01g0769200	Proteinase inhibitor I9, subtilisin propeptide domain containing protein.	12	3.21746	c12.loc25.5	25.9781	c12.loc21	21.4781	ad12009568	26.3604	25978149	21478149	26360367	-0.560103	trans	0.120669	0.00035786	Os01g0769200	-5.14983	-0.670801	1.6e-06	1.67e-05
Os03g0775700	Conserved hypothetical protein.	12	4.0811	c12.loc25.5	25.9781	c12.loc21	21.4781	ad12009568	26.3604	25978149	21478149	26360367	0.904835	trans	0.121616	9.44e-05	Os03g0775700	5.96578	1.02829	5.12e-08	8.98e-07
Os04g0453300	Monosaccharide transporter 1.	12	5.77146	c12.loc25.5	25.9781	c12.loc22	22.4781	ad12009568	26.3604	25978149	22478149	26360367	1.12263	trans	0.108941	0.000829076	Os04g0453300	7.31708	1.29911	1.18e-10	6.22e-09
Os03g0795300	Extensin protein-like.	12	4.20906	c12.loc25.5	25.9781	c12.loc21	21.4781	ad12009568	26.3604	25978149	21478149	26360367	0.699269	trans	0.187266	2.84e-05	Os03g0795300	6.83965	0.955339	1.05e-09	3.63e-08
Os01g0935800	Protein kinase domain containing protein.	12	4.99156	c12.loc25.5	25.9781	ah12001060	25.1594	ad12009568	26.3604	25978149	25159408	26360367	1.72537	trans	0.13654	8.39e-06	Os01g0935800	8.74041	2.307	1.52e-13	3.15e-11
Os04g0101400	Cytochrome P450 family protein.	12	3.85284	c12.loc25.5	25.9781	c12.loc21	21.4781	ad12009568	26.3604	25978149	21478149	26360367	0.987745	trans	0.139622	0.000363976	Os04g0101400	5.75612	1.16249	1.26e-07	1.93e-06
Os10g0496900	NADPH:protochlorophyllide oxidoreductase porB (Fragment).	12	4.47607	c12.loc25.5	25.9781	ah12001060	25.1594	ad12009568	26.3604	25978149	25159408	26360367	0.746866	trans	0.12164	0.000930763	Os10g0496900	6.25546	0.858109	1.44e-08	3.16e-07
Os05g0355300	Zn-finger, RING domain containing protein.	12	5.75421	c12.loc25.5	25.9781	ah12001060	25.1594	ad12009568	26.3604	25978149	25159408	26360367	0.882839	trans	0.426089	7.34e-12	Os05g0355300	6.36728	0.926173	8.76e-09	2.08e-07
Os07g0573000	Conserved hypothetical protein.	12	4.98062	c12.loc25.5	25.9781	c12.loc23	23.4781	ad12009568	26.3604	25978149	23478149	26360367	1.24713	trans	0.20419	1.31e-06	Os07g0573000	7.23444	1.4058	1.73e-10	8.37e-09
Os02g0792800	Rieske iron-sulfur protein Tic55 precursor.	12	4.4988	c12.loc25.5	25.9781	c12.loc22	22.4781	ad12009568	26.3604	25978149	22478149	26360367	0.604567	trans	0.158054	5.27e-05	Os02g0792800	6.02393	0.693524	3.97e-08	7.31e-07
Os04g0666800	Plant disease resistance response protein family protein.	12	4.51448	c12.loc25.5	25.9781	ah12001060	25.1594	ad12009568	26.3604	25978149	25159408	26360367	1.94648	trans	0.559297	8.6e-17	Os04g0666800	7.40739	2.39819	7.78e-11	4.51e-09
Os02g0629900	Conserved hypothetical protein.	12	3.3419	c12.loc25.5	25.9781	c12.loc22	22.4781	ad12009568	26.3604	25978149	22478149	26360367	0.548674	trans	0.1131	0.000684214	Os02g0629900	4.82015	0.54853	6.03e-06	5.15e-05
Os12g0115300	Plant lipid transfer protein/Par allergen family protein.	12	3.34822	c12.loc25.5	25.9781	AE12004448	21.0392	ad12009568	26.3604	25978149	21039163	26360367	-0.712966	trans	0.21635	5.65e-06	Os12g0115300	-4.55309	-0.799863	1.71e-05	0.000125538
Os04g0418800	Pistil-specific extensin-like protein family protein.	12	3.67078	c12.loc25.5	25.9781	c12.loc21.5	21.9781	ad12009568	26.3604	25978149	21978149	26360367	-0.475066	trans	0.135668	0.000130075	Os04g0418800	-5.31704	-0.490338	8.06e-07	9.33e-06
Os12g0622900	Mov34/MPN/PAD-1 family protein.	12	4.36857	c12.loc25.5	25.9781	ah12001060	25.1594	ad12009568	26.3604	25978149	25159408	26360367	-0.546035	trans	0.132138	0.000152226	Os12g0622900	-6.28609	-0.70369	1.26e-08	2.81e-07
Os01g0725400	Protein of unknown function DUF588 family protein.	12	4.07785	c12.loc25.5	25.9781	c12.loc21.5	21.9781	ad12009568	26.3604	25978149	21978149	26360367	-0.616467	trans	0.132549	0.000164806	Os01g0725400	-5.32741	-0.668325	7.72e-07	9e-06
Os06g0136600	Enolase 1 (EC 4.2.1.11) (2-phosphoglycerate dehydratase 1) (2-phospho- D-glycerate hydro-lyase 1).	12	3.26931	c12.loc25.5	25.9781	c12.loc21.5	21.9781	ad12009568	26.3604	25978149	21978149	26360367	0.903386	trans	0.124744	0.000120834	Os06g0136600	4.57296	0.958644	1.58e-05	0.000117134
Os03g0306800	CP12 (Fragment).	12	4.39529	c12.loc25.5	25.9781	c12.loc21	21.4781	ad12009568	26.3604	25978149	21478149	26360367	0.661733	trans	0.104368	0.000391731	Os03g0306800	6.48621	0.800183	5.16e-09	1.34e-07
Os06g0666800	Conserved hypothetical protein.	12	5.42417	c12.loc25.5	25.9781	ah12001060	25.1594	ad12009568	26.3604	25978149	25159408	26360367	-0.738672	trans	0.14582	0.000262642	Os06g0666800	-6.07563	-0.752191	3.17e-08	6.08e-07
Os02g0578400	Photosystem II oxygen evolving complex protein PsbQ family protein.	12	5.82688	c12.loc25.5	25.9781	c12.loc21.5	21.9781	ad12009568	26.3604	25978149	21978149	26360367	1.02367	trans	0.155879	0.000154155	Os02g0578400	7.57321	1.16713	3.61e-11	2.48e-09
Os09g0350900	Protein kinase domain containing protein.	12	5.80281	c12.loc25.5	25.9781	ah12001060	25.1594	ad12009568	26.3604	25978149	25159408	26360367	0.930261	trans	0.194365	1.92e-05	Os09g0350900	7.28291	1.11843	1.38e-10	7.05e-09
Os06g0308000	Trigger factor-like protein.	12	5.47636	c12.loc25.5	25.9781	c12.loc21	21.4781	ad12009568	26.3604	25978149	21478149	26360367	0.621644	trans	0.166245	8.86e-05	Os06g0308000	6.59163	0.693169	3.21e-09	8.93e-08
Os07g0692300	Hypothetical protein.	12	3.26889	c12.loc25.5	25.9781	c12.loc21	21.4781	ad12009568	26.3604	25978149	21478149	26360367	0.440875	trans	0.183757	3.44e-05	Os07g0692300	6.23084	0.551518	1.6e-08	3.47e-07
Os11g0658800	Glycoside hydrolase, family 28 protein.	12	6.04937	c12.loc25.5	25.9781	ah12001060	25.1594	ad12009568	26.3604	25978149	25159408	26360367	1.15941	trans	0.347121	1.94e-09	Os11g0658800	8.56662	1.36212	3.45e-13	5.93e-11
Os01g0594300	Extensin-like protein.	12	6.43449	c12.loc25.5	25.9781	ah12001060	25.1594	ad12009568	26.3604	25978149	25159408	26360367	1.48717	trans	0.141633	0.000327474	Os01g0594300	9.72103	1.90564	1.49e-15	9.64e-13
Os03g0181800	Nucleic acid-binding OB-fold domain containing protein.	12	5.80541	c12.loc25.5	25.9781	c12.loc22.5	22.9781	ad12009568	26.3604	25978149	22978149	26360367	0.803288	trans	0.10199	0.000784607	Os03g0181800	6.44206	0.889739	6.28e-09	1.59e-07
Os03g0418700	Conserved hypothetical protein.	12	4.73281	c12.loc25.5	25.9781	c12.loc22.5	22.9781	ad12009568	26.3604	25978149	22978149	26360367	0.748756	trans	0.228071	2.91e-06	Os03g0418700	7.51288	0.906058	4.77e-11	3.04e-09
Os11g0571900	Targeting for Xklp2 family protein.	12	4.84209	c12.loc25.5	25.9781	c12.loc22.5	22.9781	ad12009568	26.3604	25978149	22978149	26360367	0.554654	trans	0.129337	1.59e-05	Os11g0571900	7.75225	0.628934	1.57e-11	1.25e-09
Os01g0585300	Protein of unknown function DUF1118 family protein.	12	3.99347	c12.loc25.5	25.9781	c12.loc21	21.4781	ad12009568	26.3604	25978149	21478149	26360367	1.01163	trans	0.126249	2.43e-05	Os01g0585300	6.2387	1.2202	1.55e-08	3.38e-07
Os01g0232000	Aquaglyceroporin (Tonoplast intrinsic protein (Tipa)).	12	6.13837	c12.loc25.5	25.9781	ah12001060	25.1594	ad12009568	26.3604	25978149	25159408	26360367	-1.13146	trans	0.123989	0.000823843	Os01g0232000	-7.27862	-1.28539	1.41e-10	7.15e-09
Os02g0643500	Pentapeptide repeat containing protein.	12	4.59518	c12.loc25.5	25.9781	c12.loc21.5	21.9781	ad12009568	26.3604	25978149	21978149	26360367	0.53381	trans	0.184334	2.65e-06	Os02g0643500	5.22768	0.54949	1.17e-06	1.27e-05
Os05g0563600	Beta-Ig-H3/fasciclin domain containing protein.	12	5.89258	c12.loc25.5	25.9781	c12.loc23	23.4781	ad12009568	26.3604	25978149	23478149	26360367	1.04883	trans	0.139636	0.000363722	Os05g0563600	8.68701	1.32145	1.96e-13	3.75e-11
Os11g0245500	Lipid-binding START domain containing protein.	12	4.20674	c12.loc25.5	25.9781	c12.loc23	23.4781	ad12009568	26.3604	25978149	23478149	26360367	1.00656	trans	0.195304	5.42e-07	Os11g0245500	6.89873	1.2446	8.02e-10	2.92e-08
Os06g0179500	Plant protein of unknown function family protein.	12	4.40707	c12.loc25.5	25.9781	c12.loc23	23.4781	ad12009568	26.3604	25978149	23478149	26360367	1.20756	trans	0.117993	0.00036086	Os06g0179500	7.68647	1.56391	2.13e-11	1.62e-09
Os03g0243700	Glycoside hydrolase, family 10 protein.	12	5.56936	c12.loc25.5	25.9781	ah12001060	25.1594	ad12009568	26.3604	25978149	25159408	26360367	-0.461433	trans	0.191068	2.3e-05	Os03g0243700	-7.55611	-0.56617	3.91e-11	2.63e-09
Os04g0399300	NUDIX hydrolase domain containing protein.	12	3.33887	c12.loc25.5	25.9781	c12.loc22	22.4781	ad12009568	26.3604	25978149	22478149	26360367	-0.770223	trans	0.144948	0.000275004	Os04g0399300	-4.45184	-0.808374	2.51e-05	0.000176307
Os02g0689000	Plant invertase/pectin methylesterase inhibitor domain containing protein.	12	3.99639	c12.loc25.5	25.9781	c12.loc22.5	22.9781	ad12009568	26.3604	25978149	22978149	26360367	0.484327	trans	0.120876	0.000159549	Os02g0689000	6.40013	0.583802	7.57e-09	1.85e-07
Os01g0934900	Esterase/lipase/thioesterase domain containing protein.	12	4.56749	c12.loc25.5	25.9781	c12.loc21.5	21.9781	ad12009568	26.3604	25978149	21978149	26360367	-0.49668	trans	0.122348	0.000897182	Os01g0934900	-4.94364	-0.50021	3.69e-06	3.41e-05
Os01g0761000	Conserved hypothetical protein.	12	4.35948	c12.loc25.5	25.9781	c12.loc21	21.4781	ad12009568	26.3604	25978149	21478149	26360367	0.702031	trans	0.131888	0.000193342	Os01g0761000	6.22398	0.828299	1.65e-08	3.55e-07
Os02g0483500	Transferase family protein.	12	4.05443	c12.loc25.5	25.9781	c12.loc22.5	22.9781	ad12009568	26.3604	25978149	22978149	26360367	1.22845	trans	0.306821	2.62e-08	Os02g0483500	5.48087	1.42735	4.07e-07	5.25e-06
Os07g0105000	Plastocyanin-like domain containing protein.	12	4.09289	c12.loc25.5	25.9781	c12.loc22	22.4781	ad12009568	26.3604	25978149	22478149	26360367	1.2705	trans	0.147128	0.000245116	Os07g0105000	7.02972	1.74358	4.41e-10	1.79e-08
Os02g0750200	Non-protein coding transcript, unclassifiable transcript.	12	7.32979	c12.loc25.5	25.9781	ah12001060	25.1594	ad12009568	26.3604	25978149	25159408	26360367	0.848769	trans	0.203914	1.13e-05	Os02g0750200	8.58343	1.00751	3.19e-13	5.58e-11
Os10g0445600	Conserved hypothetical protein.	12	4.79102	c12.loc25.5	25.9781	ah12001060	25.1594	ad12009568	26.3604	25978149	25159408	26360367	0.702166	trans	0.165707	3.74e-08	Os10g0445600	6.60166	0.766062	3.07e-09	8.64e-08
Os12g0140000	(No Hit)	12	6.38363	c12.loc25.5	25.9781	c12.loc22.5	22.9781	ad12009568	26.3604	25978149	22978149	26360367	0.650402	trans	0.123404	0.000150741	Os12g0140000	7.9382	0.712973	6.59e-12	6.15e-10
Os04g0191500	Conserved hypothetical protein.	12	3.33296	c12.loc25.5	25.9781	c12.loc22.5	22.9781	ad12009568	26.3604	25978149	22978149	26360367	-0.61022	trans	0.35365	1.25e-09	Os04g0191500	-5.41225	-0.647692	5.42e-07	6.71e-06
Os08g0459300	Allergen V5/Tpx-1 related family protein.	12	4.02536	c12.loc25.5	25.9781	c12.loc23	23.4781	ad12009568	26.3604	25978149	23478149	26360367	0.597685	trans	0.441352	2.3e-12	Os08g0459300	7.21776	0.845872	1.86e-10	8.89e-09
Os01g0615300	Transferase family protein.	12	4.34486	c12.loc25.5	25.9781	c12.loc22.5	22.9781	ad12009568	26.3604	25978149	22978149	26360367	0.528481	trans	0.1047	6.09e-05	Os01g0615300	7.72717	0.737827	1.76e-11	1.38e-09
Os01g0813800	Glycoside hydrolase, family 1 protein.	12	8.15867	c12.loc25.5	25.9781	c12.loc25	25.4781	ad12009568	26.3604	25978149	25478149	26360367	1.25941	trans	0.161874	2.19e-05	Os01g0813800	10.2791	1.46062	1.09e-16	1.1e-13
Os03g0595300	Conserved hypothetical protein.	12	4.55184	c12.loc25.5	25.9781	c12.loc21	21.4781	ad12009568	26.3604	25978149	21478149	26360367	0.696448	trans	0.152878	3.3e-05	Os03g0595300	6.28862	0.812699	1.24e-08	2.79e-07
Os04g0538100	Elongation factor G (EF-G).	12	5.53575	c12.loc25.5	25.9781	ah12001060	25.1594	ad12009568	26.3604	25978149	25159408	26360367	0.622525	trans	0.479381	1.1e-13	Os04g0538100	6.94214	0.716985	6.58e-10	2.5e-08
Os07g0659900	Glutaredoxin domain containing protein.	12	4.45541	c12.loc25.5	25.9781	c12.loc21.5	21.9781	ad12009568	26.3604	25978149	21978149	26360367	0.870308	trans	0.125556	0.000253273	Os07g0659900	7.2165	1.06042	1.87e-10	8.92e-09
Os03g0745500	Conserved hypothetical protein.	12	5.0656	c12.loc25.5	25.9781	c12.loc22.5	22.9781	ad12009568	26.3604	25978149	22978149	26360367	-0.50866	trans	0.194766	3.95e-07	Os03g0745500	-7.50054	-0.631789	5.05e-11	3.19e-09
Os05g0516800	Ras-related protein RIC2.	12	3.37277	c12.loc25.5	25.9781	c12.loc23	23.4781	ad12009568	26.3604	25978149	23478149	26360367	0.48381	trans	0.155005	4.34e-06	Os05g0516800	6.75047	0.659205	1.57e-09	4.97e-08
Os01g0529800	Very-long-chain fatty acid condensing enzyme CUT1 (Very-long-chain fatty acid condensing enzyme (CUT1); 56079-54227).	12	4.99434	c12.loc25.5	25.9781	ah12001060	25.1594	ad12009568	26.3604	25978149	25159408	26360367	1.00675	trans	0.180258	4.16e-05	Os01g0529800	5.84684	1.06012	8.56e-08	1.39e-06
Os02g0166800	Ribulose bisphosphate carboxylase, large chain family protein.	12	7.20996	c12.loc25.5	25.9781	ah12001060	25.1594	ad12009568	26.3604	25978149	25159408	26360367	-0.774447	trans	0.356697	3.77e-11	Os02g0166800	-9.8726	-0.924483	7.33e-16	5.62e-13
Os01g0959900	Conserved hypothetical protein.	12	7.21494	c12.loc25.5	25.9781	ah12001060	25.1594	ad12009568	26.3604	25978149	25159408	26360367	1.15287	trans	0.123752	0.000354891	Os01g0959900	7.8633	1.26351	9.35e-12	8.21e-10
Os06g0589800	Protein kinase domain containing protein.	12	5.01651	c12.loc25.5	25.9781	ah12001060	25.1594	ad12009568	26.3604	25978149	25159408	26360367	-0.64618	trans	0.113815	8.21e-16	Os06g0589800	-7.75294	-0.870636	1.56e-11	1.25e-09
Os03g0691400	Thioesterase superfamily domain containing protein.	12	3.73528	c12.loc25.5	25.9781	AE12004448	21.0392	ad12009568	26.3604	25978149	21039163	26360367	0.81322	trans	0.123575	0.000248483	Os03g0691400	6.38142	1.04747	8.23e-09	1.97e-07
Os01g0865800	AOBP (Ascorbate oxidase promoter-binding protein).	12	6.87294	c12.loc25.5	25.9781	ah12001060	25.1594	ad12009568	26.3604	25978149	25159408	26360367	1.08005	trans	0.106231	0.000190267	Os01g0865800	7.91171	1.27594	7.46e-12	6.88e-10
Os01g0861900	Conserved hypothetical protein.	12	3.40206	c12.loc25.5	25.9781	c12.loc22.5	22.9781	ad12009568	26.3604	25978149	22978149	26360367	0.401986	trans	0.541901	4.53e-16	Os01g0861900	4.36043	0.395273	3.55e-05	0.000236824
Os05g0451200	Hypothetical protein.	12	4.69057	c12.loc25.5	25.9781	ah12001060	25.1594	ad12009568	26.3604	25978149	25159408	26360367	0.456981	trans	0.227121	3.07e-06	Os05g0451200	5.03266	0.474592	2.58e-06	2.51e-05
Os04g0516200	Ribulose bisphosphate carboxylase, large chain family protein.	12	4.72074	c12.loc25.5	25.9781	c12.loc22	22.4781	ad12009568	26.3604	25978149	22478149	26360367	-0.756304	trans	0.675692	1.72e-22	Os04g0516200	-6.62646	-0.935	2.75e-09	7.91e-08
Os03g0115000	Plastocyanin-like domain containing protein.	12	4.58907	c12.loc25.5	25.9781	c12.loc22.5	22.9781	ad12009568	26.3604	25978149	22978149	26360367	0.663474	trans	0.565746	4.57e-17	Os03g0115000	7.46993	0.818249	5.82e-11	3.54e-09
Os12g0113900	Hypothetical protein.	12	5.53099	c12.loc25.5	25.9781	ah12001060	25.1594	ad12009568	26.3604	25978149	25159408	26360367	-0.676622	trans	0.159352	2.4e-05	Os12g0113900	-5.87287	-0.744253	7.65e-08	1.27e-06
Os04g0549700	Dehydration responsive element binding protein 2F (DREB2F protein).	12	3.95	c12.loc25.5	25.9781	c12.loc21	21.4781	ad12009568	26.3604	25978149	21478149	26360367	0.820525	trans	0.117763	0.000354771	Os04g0549700	5.92533	0.945292	6.1e-08	1.04e-06
Os01g0619900	Non-protein coding transcript, putative npRNA.	12	4.62382	c12.loc25.5	25.9781	ah12001060	25.1594	ad12009568	26.3604	25978149	25159408	26360367	0.80369	trans	0.149722	0.000213712	Os01g0619900	6.76308	1.02867	1.48e-09	4.78e-08
Os01g0207600	Conserved hypothetical protein.	12	6.39065	c12.loc25.5	25.9781	c12.loc24.5	24.9781	ad12009568	26.3604	25978149	24978149	26360367	0.948812	trans	0.139825	4.99e-05	Os01g0207600	8.6931	1.10357	1.9e-13	3.7e-11
Os11g0448700	Hypothetical protein.	12	3.10955	c12.loc25.5	25.9781	c12.loc22	22.4781	ad12009568	26.3604	25978149	22478149	26360367	0.806346	trans	0.400363	4.81e-11	Os11g0448700	5.72797	0.912598	1.43e-07	2.14e-06
Os03g0347700	NPH3 domain containing protein.	12	7.16348	c12.loc25.5	25.9781	ah12001060	25.1594	ad12009568	26.3604	25978149	25159408	26360367	-0.882279	trans	0.145654	5.27e-05	Os03g0347700	-9.46035	-1.15147	5.1e-15	2.26e-12
Os04g0660000	Conserved hypothetical protein.	12	3.86276	c12.loc25.5	25.9781	c12.loc23	23.4781	ad12009568	26.3604	25978149	23478149	26360367	-0.51907	trans	0.151447	1.59e-05	Os04g0660000	-6.20646	-0.670984	1.78e-08	3.8e-07
Os03g0101500	Hypothetical protein.	12	3.91401	c12.loc25.5	25.9781	c12.loc23	23.4781	ad12009568	26.3604	25978149	23478149	26360367	0.388971	trans	0.213023	9.91e-07	Os03g0101500	5.81395	0.488566	9.87e-08	1.56e-06
Os09g0500300	Endonuclease/exonuclease/phosphatase family protein.	12	4.93802	c12.loc25.5	25.9781	c12.loc21.5	21.9781	ad12009568	26.3604	25978149	21978149	26360367	-0.562404	trans	0.106831	0.00022754	Os09g0500300	-7.46447	-0.705555	5.97e-11	3.58e-09
Os08g0106000	Cytochrome P450 71C4 (EC 1.14.-.-).	12	2.93091	c12.loc25.5	25.9781	c12.loc21	21.4781	ad12009568	26.3604	25978149	21478149	26360367	0.963992	trans	0.136176	0.000296648	Os08g0106000	6.29676	1.31262	1.2e-08	2.7e-07
Os02g0673500	Basic helix-loop-helix dimerisation region bHLH domain containing protein.	12	3.24878	c12.loc25.5	25.9781	c12.loc21.5	21.9781	ad12009568	26.3604	25978149	21978149	26360367	-0.529757	trans	0.174661	9.14e-06	Os02g0673500	-6.04774	-0.716823	3.58e-08	6.73e-07
Os07g0637400	Novel plant SNARE 12 (AtNPSN12).	12	4.45893	c12.loc25.5	25.9781	c12.loc23.5	23.9781	ad12009568	26.3604	25978149	23978149	26360367	0.624549	trans	0.131625	3e-05	Os07g0637400	6.33158	0.741463	1.03e-08	2.37e-07
Os11g0649500	Hypothetical protein.	12	4.3697	c12.loc25.5	25.9781	ah12001060	25.1594	ad12009568	26.3604	25978149	25159408	26360367	0.785118	trans	0.133951	9.64e-05	Os11g0649500	7.44622	1.00178	6.5e-11	3.82e-09
Os10g0551700	Plant lipid transfer/seed storage/trypsin-alpha amylase inhibitor domain containing protein.	12	3.72312	c12.loc25.5	25.9781	c12.loc23.5	23.9781	ad12009568	26.3604	25978149	23978149	26360367	1.15094	trans	0.138854	0.000378958	Os10g0551700	5.82629	1.34308	9.36e-08	1.5e-06
Os03g0162800	Beta-ketoacyl-CoA-synthase.	12	4.71719	c12.loc25.5	25.9781	c12.loc23	23.4781	ad12009568	26.3604	25978149	23478149	26360367	1.61571	trans	0.198929	4.36e-07	Os03g0162800	6.81507	1.74548	1.17e-09	3.95e-08
Os01g0511600	Hypothetical protein.	12	6.3356	c12.loc25.5	25.9781	c12.loc22	22.4781	ad12009568	26.3604	25978149	22478149	26360367	0.633275	trans	0.15176	0.000191839	Os01g0511600	6.37993	0.668087	8.28e-09	1.99e-07
Os01g0906000	Hypothetical protein.	12	5.16149	c12.loc25.5	25.9781	ah12001060	25.1594	ad12009568	26.3604	25978149	25159408	26360367	0.618987	trans	0.473794	1.75e-13	Os01g0906000	7.45168	0.756642	6.34e-11	3.74e-09
Os03g0676300	P-type trefoil domain containing protein.	12	3.26787	c12.loc25.5	25.9781	c12.loc22	22.4781	ad12009568	26.3604	25978149	22478149	26360367	-0.356751	trans	0.124519	5.76e-05	Os03g0676300	-5.07687	-0.439299	2.16e-06	2.15e-05
Os02g0755400	RNA recognition motif-containing protein SEB-4.	12	6.50767	c12.loc25.5	25.9781	ah12001060	25.1594	ad12009568	26.3604	25978149	25159408	26360367	0.989014	trans	0.36667	5.19e-10	Os02g0755400	8.87717	1.17744	7.99e-14	1.97e-11
Os05g0430700	Protein of unknown function DUF803 family protein.	12	3.07905	c12.loc25.5	25.9781	c12.loc22	22.4781	ad12009568	26.3604	25978149	22478149	26360367	0.476631	trans	0.376518	2.25e-12	Os05g0430700	4.98461	0.571314	3.13e-06	2.98e-05
Os03g0716200	Zn-finger-like, PHD finger domain containing protein.	12	3.36152	c12.loc25.5	25.9781	c12.loc21	21.4781	ad12009568	26.3604	25978149	21478149	26360367	-0.478794	trans	0.116164	9.95e-05	Os03g0716200	-6.32297	-0.608133	1.07e-08	2.44e-07
Os04g0544400	TPR-like domain containing protein.	12	7.01109	c12.loc25.5	25.9781	ah12001060	25.1594	ad12009568	26.3604	25978149	25159408	26360367	0.776121	trans	0.145265	7.74e-05	Os04g0544400	8.68575	0.912211	1.97e-13	3.75e-11
Os06g0223000	Syntaxin, N-terminal domain containing protein.	12	4.26773	c12.loc25.5	25.9781	c12.loc21.5	21.9781	ad12009568	26.3604	25978149	21978149	26360367	0.742693	trans	0.163617	2.14e-05	Os06g0223000	6.31823	0.877794	1.09e-08	2.49e-07
Os01g0958500	RNA binding protein-like.	12	6.73128	c12.loc25.5	25.9781	ah12001060	25.1594	ad12009568	26.3604	25978149	25159408	26360367	0.94906	trans	0.611033	4.08e-19	Os01g0958500	9.02774	1.07971	3.93e-14	1.16e-11
Os07g0144500	Patatin family protein.	12	3.74884	c12.loc25.5	25.9781	c12.loc23	23.4781	ad12009568	26.3604	25978149	23478149	26360367	1.25863	trans	0.140281	0.000351588	Os07g0144500	5.71529	1.51339	1.51e-07	2.24e-06
Os11g0148400	Hypothetical protein.	12	4.32521	c12.loc25.5	25.9781	c12.loc22.5	22.9781	ad12009568	26.3604	25978149	22978149	26360367	0.460578	trans	0.133209	0.000166405	Os11g0148400	5.06946	0.429227	2.22e-06	2.21e-05
Os05g0582000	Conserved hypothetical protein.	12	5.23404	c12.loc25.5	25.9781	ah12001060	25.1594	ad12009568	26.3604	25978149	25159408	26360367	1.67249	trans	0.27806	1.7e-09	Os05g0582000	7.07152	1.99389	3.65e-10	1.54e-08
Os06g0714700	Hypothetical protein.	12	3.78553	c12.loc25.5	25.9781	c12.loc22.5	22.9781	ad12009568	26.3604	25978149	22978149	26360367	0.749581	trans	0.249104	8.63e-07	Os06g0714700	7.21314	0.97737	1.9e-10	9.05e-09
Os01g0837200	Conserved hypothetical protein.	12	5.52808	c12.loc25.5	25.9781	c12.loc22.5	22.9781	ad12009568	26.3604	25978149	22978149	26360367	1.01665	trans	0.200739	1.35e-05	Os01g0837200	5.08607	0.927897	2.08e-06	2.08e-05
Os07g0622700	Epoxide hydrolase family protein.	12	3.95173	c12.loc25.5	25.9781	c12.loc22	22.4781	ad12009568	26.3604	25978149	22478149	26360367	-0.503855	trans	0.488502	5.16e-14	Os07g0622700	-6.88478	-0.652234	8.54e-10	3.05e-08
Os05g0587000	Glycoside hydrolase, family 28 protein.	12	3.32464	c12.loc25.5	25.9781	c12.loc23	23.4781	ad12009568	26.3604	25978149	23478149	26360367	0.475921	trans	0.197289	7.08e-06	Os05g0587000	6.14278	0.652701	2.36e-08	4.79e-07
Os02g0511600	Conserved hypothetical protein.	12	4.05422	c12.loc25.5	25.9781	c12.loc22.5	22.9781	ad12009568	26.3604	25978149	22978149	26360367	0.868494	trans	0.120643	0.00025549	Os02g0511600	6.87836	1.15141	8.8e-10	3.12e-08
Os05g0473000	Bet v I allergen family protein.	12	7.04243	c12.loc25.5	25.9781	ah12001060	25.1594	ad12009568	26.3604	25978149	25159408	26360367	1.71783	trans	0.13966	0.000363257	Os05g0473000	8.19452	1.88484	1.98e-12	2.45e-10
Os04g0447600	NADPH-dependent codeinone reductase (EC 1.1.1.247).	12	3.81077	c12.loc25.5	25.9781	c12.loc22	22.4781	ad12009568	26.3604	25978149	22478149	26360367	1.11435	trans	0.233229	2.16e-06	Os04g0447600	6.96567	1.34421	5.91e-10	2.29e-08
Os09g0279400	Rhodanese-like domain containing protein.	12	4.90245	c12.loc25.5	25.9781	c12.loc22	22.4781	ad12009568	26.3604	25978149	22478149	26360367	0.668955	trans	0.145358	0.000269122	Os09g0279400	6.02793	0.73443	3.9e-08	7.24e-07
Os03g0154000	Aromatic-ring hydroxylase family protein.	12	4.2936	c12.loc25.5	25.9781	c12.loc24	24.4781	ad12009568	26.3604	25978149	24478149	26360367	-0.981628	trans	0.130937	3.78e-05	Os03g0154000	-6.28646	-1.11157	1.25e-08	2.81e-07
Os05g0395400	Hypothetical protein.	12	3.9962	c12.loc25.5	25.9781	c12.loc23.5	23.9781	ad12009568	26.3604	25978149	23978149	26360367	-0.498289	trans	0.102267	2.32e-05	Os05g0395400	-5.8231	-0.583498	9.49e-08	1.51e-06
Os05g0304900	Glycoside hydrolase, family 10 protein.	12	6.82199	c12.loc25.5	25.9781	ah12001060	25.1594	ad12009568	26.3604	25978149	25159408	26360367	-1.00009	trans	0.0966049	0.000316893	Os05g0304900	-8.74712	-1.24744	1.47e-13	3.12e-11
Os05g0437800	Conserved hypothetical protein.	12	3.32603	c12.loc25.5	25.9781	c12.loc23	23.4781	ad12009568	26.3604	25978149	23478149	26360367	-0.610037	trans	0.0872784	0.000125778	Os05g0437800	-5.64882	-0.835812	2e-07	2.87e-06
Os02g0612900	Temperature stress-induced lipocalin.	12	4.58119	c12.loc25.5	25.9781	c12.loc22	22.4781	ad12009568	26.3604	25978149	22478149	26360367	1.08374	trans	0.0951632	0.00056767	Os02g0612900	7.09103	1.35123	3.33e-10	1.42e-08
Os05g0542300	Conserved hypothetical protein.	12	4.08647	c12.loc25.5	25.9781	ah12001060	25.1594	ad12009568	26.3604	25978149	25159408	26360367	-0.558319	trans	0.185352	1.03e-05	Os05g0542300	-5.53333	-0.601878	3.26e-07	4.36e-06
Os06g0715200	Conserved hypothetical protein.	12	5.21074	c12.loc25.5	25.9781	c12.loc21.5	21.9781	ad12009568	26.3604	25978149	21978149	26360367	0.82208	trans	0.131682	0.000551704	Os06g0715200	6.69164	0.928824	2.05e-09	6.18e-08
Os01g0274800	Transcription factor.	12	7.07726	c12.loc25.5	25.9781	ah12001060	25.1594	ad12009568	26.3604	25978149	25159408	26360367	-0.950301	trans	0.171654	1.8e-05	Os01g0274800	-10.0594	-1.15957	3.05e-16	2.62e-13
Os07g0510900	Multicopper oxidase, type 1 family protein.	12	4.46273	c12.loc25.5	25.9781	ah12001060	25.1594	ad12009568	26.3604	25978149	25159408	26360367	0.718036	trans	0.412262	2.05e-11	Os07g0510900	7.76379	0.9631	1.49e-11	1.21e-09
Os08g0465700	E-class P450, group I family protein.	12	3.7435	c12.loc25.5	25.9781	c12.loc21	21.4781	ad12009568	26.3604	25978149	21478149	26360367	0.729054	trans	0.169644	2.77e-05	Os08g0465700	5.50876	0.789302	3.62e-07	4.76e-06
Os01g0793800	Conserved hypothetical protein.	12	3.23783	c12.loc25.5	25.9781	c12.loc22	22.4781	ad12009568	26.3604	25978149	22478149	26360367	0.848909	trans	0.175033	5.52e-05	Os01g0793800	5.33035	0.918202	7.62e-07	8.92e-06
Os01g0662700	Naphthoate synthase.	12	4.53492	c12.loc25.5	25.9781	c12.loc22	22.4781	ad12009568	26.3604	25978149	22478149	26360367	0.614365	trans	0.331741	5.03e-09	Os01g0662700	7.1459	0.692934	2.59e-10	1.17e-08
Os05g0465800	Cytochrome b-245, heavy chain family protein.	12	3.13243	c12.loc25.5	25.9781	c12.loc22	22.4781	ad12009568	26.3604	25978149	22478149	26360367	-0.383635	trans	0.128775	0.000207388	Os05g0465800	-4.61561	-0.407866	1.34e-05	0.000101653
Os04g0454200	Monosaccharide transporter 1.	12	5.45867	c12.loc25.5	25.9781	ah12001060	25.1594	ad12009568	26.3604	25978149	25159408	26360367	1.85608	trans	0.0885847	0.00043153	Os04g0454200	7.19618	2.08299	2.06e-10	9.7e-09
Os01g0176400	Photoreceptor-interacting protein-like.	12	3.2843	c12.loc25.5	25.9781	AE12004448	21.0392	ad12009568	26.3604	25978149	21039163	26360367	-0.513258	trans	0.143415	0.000298152	Os01g0176400	-5.50442	-0.656015	3.68e-07	4.83e-06
