# Supplementary material for: eQTLs Regulating Transcript Variations Associated with Rapid Internode Elongation in Deepwater Rice
Source: Front Plant Sci. 2017 Oct 13;8:1753. doi: 10.3389/fpls.2017.01753 (PMC5645499; doi:10.3389/fpls.2017.01753)
Supplement: Supplementary file 9 [file Data_Sheet_3.XLSX]

## Sheet: Table S3A
Supplemental Table S3A. Results of gene ontology term enrichment analysis. Characterization of genes with trans-eQTLs at physical position "P0298" on chromosome 1 (A). List of significantly enriched terms among genes with trans-eQTLs at physical pseudo-position "c12.loc25.5" on chromosome 12 (B). We used BiNGO (Maere et al., 2005) with Benjamini and Hochberg correction for multiple testing (FDR <…
Overrepresentation
Selected statistical test : Hypergeometric test
Selected correction : Benjamini & Hochberg False Discovery Rate (FDR) correction
Selected significance level : 0.05
Testing option : Use whole annotation as reference set
The selected cluster :
OS06G0652200	OS07G0572900	OS09G0562700	OS01G0769100	OS01G0937800	OS02G0567800	OS03G0115000	OS08G0119500	OS01G0618700	OS02G0106100	OS01G0343200	OS03G0188500	OS12G0572500	OS03G0197900	OS06G0571800	OS09G0414900	OS12G0580600	OS12G0528100	OS05G0445900	OS01G0357900	OS08G0532700	OS01G0218200	OS01G0600500	OS04G0269600	OS08G0557900	OS02G0166800	OS03G0748900	OS01G0723400	OS09G0497100	OS06G0140400	OS04G0568400	OS04G0566300	OS01G0935800	OS06G0220600	OS11G0107600	OS04G0562100	OS01G0785400	OS04G0689500	OS06G0696400	OS05G0373400	OS01G0756200	OS06G0247000	OS07G0250900	OS04G0686800	OS01G0686300	OS04G0636100	OS11G0125900	OS07G0209100	OS12G0161900	OS03G0327100
No annotations were retrieved for the following entities:
OS06G0652200	OS12G0572500	OS03G0748900	OS07G0250900	OS09G0497100	OS09G0562700	OS01G0769100	OS09G0414900	OS11G0125900	OS12G0580600	OS04G0568400	OS12G0528100	OS04G0566300	OS12G0161900	OS03G0115000	OS06G0220600	OS11G0107600	OS01G0357900	OS04G0689500	OS03G0188500	OS02G0166800
GO-ID	p-value	corr p-value	x	n	X	N	Description	Genes in test set
51262	9.7998e-05	0.029399	2	7	34	15453	protein tetramerization	OS01G0723400|OS01G0600500
[truncated: 5 more columns]

## Sheet: Table S3B
Supplemental Table S3B. List of significantly enriched terms among genes with trans-eQTLs at physical pseudo-position "c12.loc25.5" on chromosome 12
Overrepresentation
Selected statistical test : Hypergeometric test
Selected correction : Benjamini & Hochberg False Discovery Rate (FDR) correction
Selected significance level : 0.05
Testing option : Use whole annotation as reference set
The selected cluster :
OS01G0861900	OS04G0490300	OS12G0114500	OS04G0545100	OS04G0549700	OS10G0577500	OS04G0602100	OS03G0775700	OS02G0503100	OS01G0618700	OS05G0163600	OS08G0526300	OS02G0137200	OS03G0108500	OS01G0672100	OS02G0612900	OS03G0765900	OS04G0354600	OS09G0279400	OS10G0109900	OS01G0615300	OS03G0556600	OS08G0485900	OS01G0720500	OS10G0186200	OS11G0490600	OS05G0550300	OS09G0439500	OS01G0619900	OS01G0847700	OS01G0304100	OS03G0839200	OS02G0698000	OS11G0477400	OS06G0534800	OS08G0104600	OS03G0181800	OS11G0649500	OS02G0744000	OS07G0631900	OS01G0813800	OS11G0525700	OS03G0121700	OS09G0432900	OS07G0287800	OS05G0291700	OS01G0678900	OS02G0505500	OS03G0452300	OS05G0367200
OS03G0808000	OS01G0529800	OS11G0171300	OS01G0541800	OS01G0247700	OS10G0352000	OS05G0102000	OS10G0461400	OS09G0352000	OS02G0577900	OS02G0715300	OS07G0622700	OS02G0613900	OS05G0490900	OS01G0232000	OS10G0573000	OS12G0443500	OS01G0805300	OS06G0140400	OS02G0198300	OS02G0203500	OS07G0635900	OS08G0377500	OS03G0284400	OS03G0691400	OS05G0496200	OS01G0339400	OS08G0508700	OS01G0895300	OS06G0149100	OS09G0323500	OS12G0479900	OS07G0686100	OS03G0219900	OS04G0566500	OS01G0842600	OS03G0647600	OS08G0422000	OS03G0671800	OS01G0865800	OS09G0481200	OS01G0756200	OS08G0462900	OS06G0714700	OS07G0250900	OS03G0795300	OS08G0521800	OS01G0277100	OS03G0101500	OS07G0513000
OS01G0585300	OS11G0116000	OS07G0570700	OS02G0196600	OS12G0554800	OS04G0664400	OS07G0692300	OS12G0156200	OS04G0404800	OS01G0805900	OS03G0343900	OS05G0272300	OS10G0396300	OS06G0101600	OS04G0453300	OS01G0683500	OS10G0560200	OS06G0308000	OS02G0792800	OS06G0715200	OS05G0273500	OS03G0661300	OS03G0806800	OS01G0749200	OS05G0500900	OS04G0447600	OS10G0467800	OS06G0729300	OS02G0285300	OS06G0183700	OS05G0215300	OS08G0118500	OS11G0111900	OS03G0778100	OS05G0401100	OS03G0265400	OS01G0933900	OS11G0645400	OS02G0732600	OS03G0149000	OS10G0477600	OS09G0255000	OS11G0704700	OS12G0113900	OS05G0190500	OS05G0186000	OS02G0580500	OS02G0106900	OS04G0492800	OS06G0136600
No annotations were retrieved for the following entities:
OS10G0149800	OS01G0725400	OS03G0794900	OS06G0707200	OS09G0562700	OS01G0769100	OS05G0163600	OS03G0595300	OS04G0354600	OS11G0449600	OS01G0615300	OS10G0150800	OS12G0140000	OS03G0745500	OS04G0418800	OS04G0529300	OS09G0414900	OS05G0363500	OS04G0527000	OS05G0556400	OS05G0550300	OS07G0573000	OS01G0619900	OS05G0577000	OS11G0477400	OS06G0534800	OS11G0649500	OS09G0469600	OS11G0525700	OS03G0121700	OS07G0568900	OS07G0287800	OS05G0142000	OS01G0678900	OS02G0505500	OS05G0367200	OS12G0622900	OS09G0298500	OS06G0237800	OS04G0690100	OS08G0206500	OS01G0303600	OS12G0242800	OS01G0176400	OS08G0267800	OS01G0837200	OS07G0559400	OS09G0567500	OS07G0112700	OS10G0150700
GO-ID	p-value	corr p-value	x	n	X	N	Description	Genes in test set
15979	7.9336e-36	8.7586e-33	55	254	389	15453	photosynthesis	OS01G0798500|OS03G0169100|OS12G0420400|OS04G0602100|OS06G0705100|OS08G0560900|OS02G0152400|OS03G0190100|OS08G0526300|OS02G0137200|OS11G0621400|OS03G0765900|OS09G0279400|OS02G0610800|OS02G0750100|OS08G0382400|OS02G0259600|OS02G0257300|OS01G0720500|OS09G0439500|OS10G0461400|OS12G0291400|OS08G0104600|OS10G0100300|OS02G0122500|OS12G0189400|OS02G0744000|OS10G0573000|OS01G0805300|OS02G0578400|OS11G0521…
19684	2.2743e-31	1.2554e-28	43	168	389	15453	photosynthesis, light reaction	OS01G0798500|OS12G0189400|OS02G0744000|OS12G0420400|OS02G0578400|OS11G0521500|OS04G0602100|OS11G0267000|OS01G0633000|OS02G0729400|OS06G0705100|OS08G0119800|OS05G0291700|OS03G0190100|OS08G0526300|OS07G0469100|OS01G0501800|OS02G0137200|OS06G0107700|OS04G0538100|OS11G0621400|OS03G0765900|OS09G0279400|OS02G0610800|OS09G0481200|OS02G0750100|OS08G0382400|OS02G0259600|OS02G0257300|OS08G0162600|OS03G0747…
5996	3.1007e-23	1.1411e-20	54	424	389	15453	monosaccharide metabolic process	OS02G0834700|OS03G0169100|OS06G0136600|OS04G0602100|OS06G0705100|OS04G0534600|OS03G0190100|OS03G0815400|OS02G0137200|OS11G0621400|OS03G0125000|OS04G0639300|OS02G0750100|OS08G0382400|OS07G0197100|OS02G0257300|OS04G0682300|OS04G0613700|OS02G0596000|OS09G0439500|OS11G0171300|OS04G0105700|OS03G0781400|OS12G0541500|OS04G0544400|OS02G0122500|OS12G0189400|OS02G0744000|OS10G0573000|OS12G0443500|OS07G0570…
6740	1.2768e-21	3.5241e-19	30	122	389	15453	NADPH regeneration	OS12G0189400|OS02G0744000|OS02G0834700|OS03G0169100|OS07G0570700|OS02G0578400|OS04G0602100|OS11G0267000|OS01G0633000|OS02G0729400|OS06G0705100|OS04G0534600|OS05G0291700|OS06G0107700|OS04G0538100|OS11G0621400|OS04G0639300|OS09G0481200|OS02G0750100|OS08G0382400|OS08G0162600|OS03G0747700|OS03G0170500|OS03G0244000|OS09G0439500|OS06G0647100|OS04G0105700|OS03G0158300|OS03G0781400|OS02G0122500
6091	3.2574e-21	6.46e-19	48	367	389	15453	generation of precursor metabolites and energy	OS01G0798500|OS12G0189400|OS02G0744000|OS06G0136600|OS12G0420400|OS02G0578400|OS11G0521500|OS04G0602100|OS11G0267000|OS01G0633000|OS02G0729400|OS06G0705100|OS08G0119800|OS05G0291700|OS03G0190100|OS05G0496200|OS08G0526300|OS07G0469100|OS01G0501800|OS02G0137200|OS06G0107700|OS04G0538100|OS11G0621400|OS03G0765900|OS09G0279400|OS02G0610800|OS09G0481200|OS02G0750100|OS08G0382400|OS05G0503300|OS02G0259…
6739	3.5109e-21	6.46e-19	30	126	389	15453	NADP metabolic process	OS12G0189400|OS02G0744000|OS02G0834700|OS03G0169100|OS07G0570700|OS02G0578400|OS04G0602100|OS11G0267000|OS01G0633000|OS02G0729400|OS06G0705100|OS04G0534600|OS05G0291700|OS06G0107700|OS04G0538100|OS11G0621400|OS04G0639300|OS09G0481200|OS02G0750100|OS08G0382400|OS08G0162600|OS03G0747700|OS03G0170500|OS03G0244000|OS09G0439500|OS06G0647100|OS04G0105700|OS03G0158300|OS03G0781400|OS02G0122500
6098	1.3409e-20	1.9862e-18	29	121	389	15453	pentose-phosphate shunt	OS12G0189400|OS02G0744000|OS02G0834700|OS03G0169100|OS07G0570700|OS02G0578400|OS04G0602100|OS11G0267000|OS01G0633000|OS02G0729400|OS06G0705100|OS04G0534600|OS05G0291700|OS06G0107700|OS04G0538100|OS11G0621400|OS04G0639300|OS02G0750100|OS08G0382400|OS08G0162600|OS03G0747700|OS03G0170500|OS03G0244000|OS09G0439500|OS06G0647100|OS04G0105700|OS03G0158300|OS03G0781400|OS02G0122500
10207	1.4393e-20	1.9862e-18	26	92	389	15453	photosystem II assembly	OS12G0420400|OS11G0521500|OS11G0267000|OS01G0633000|OS02G0729400|OS08G0119800|OS03G0190100|OS01G0501800|OS02G0137200|OS06G0107700|OS04G0538100|OS11G0621400|OS03G0765900|OS02G0610800|OS02G0750100|OS08G0382400|OS02G0259600|OS02G0257300|OS08G0162600|OS03G0747700|OS03G0170500|OS03G0244000|OS05G0401100|OS01G0761000|OS02G0122500|OS01G0958100
6066	1.9717e-20	2.4186e-18	59	578	389	15453	alcohol metabolic process	OS01G0861900|OS02G0834700|OS03G0169100|OS06G0136600|OS04G0602100|OS06G0705100|OS04G0534600|OS03G0190100|OS03G0815400|OS02G0137200|OS03G0108500|OS11G0621400|OS03G0125000|OS04G0639300|OS11G0571900|OS02G0750100|OS08G0382400|OS07G0197100|OS02G0257300|OS04G0682300|OS04G0613700|OS02G0596000|OS09G0439500|OS11G0171300|OS04G0105700|OS03G0781400|OS12G0541500|OS04G0544400|OS06G0561000|OS02G0122500|OS12G0189…
46496	2.3653e-20	2.6113e-18	30	134	389	15453	nicotinamide nucleotide metabolic process	OS12G0189400|OS02G0744000|OS02G0834700|OS03G0169100|OS07G0570700|OS02G0578400|OS04G0602100|OS11G0267000|OS01G0633000|OS02G0729400|OS06G0705100|OS04G0534600|OS05G0291700|OS06G0107700|OS04G0538100|OS11G0621400|OS04G0639300|OS09G0481200|OS02G0750100|OS08G0382400|OS08G0162600|OS03G0747700|OS03G0170500|OS03G0244000|OS09G0439500|OS06G0647100|OS04G0105700|OS03G0158300|OS03G0781400|OS02G0122500
19362	2.9723e-20	2.9832e-18	30	135	389	15453	pyridine nucleotide metabolic process	OS12G0189400|OS02G0744000|OS02G0834700|OS03G0169100|OS07G0570700|OS02G0578400|OS04G0602100|OS11G0267000|OS01G0633000|OS02G0729400|OS06G0705100|OS04G0534600|OS05G0291700|OS06G0107700|OS04G0538100|OS11G0621400|OS04G0639300|OS09G0481200|OS02G0750100|OS08G0382400|OS08G0162600|OS03G0747700|OS03G0170500|OS03G0244000|OS09G0439500|OS06G0647100|OS04G0105700|OS03G0158300|OS03G0781400|OS02G0122500
9657	2.5378e-19	2.3348e-17	40	278	389	15453	plastid organization	OS01G0798500|OS01G0511600|OS05G0186000|OS10G0573000|OS02G0834700|OS07G0570700|OS01G0805300|OS12G0420400|OS11G0521500|OS01G0633000|OS02G0729400|OS06G0705100|OS08G0119800|OS05G0291700|OS03G0843400|OS06G0107700|OS04G0538100|OS11G0621400|OS06G0308000|OS03G0765900|OS02G0610800|OS02G0750100|OS08G0382400|OS02G0754300|OS01G0278900|OS04G0461100|OS02G0259600|OS02G0257300|OS08G0162600|OS07G0158300|OS02G0596…
19288	3.5097e-19	2.7677e-17	29	135	389	15453	isopentenyl diphosphate biosynthetic process, mevalonate-independent pathway	OS10G0573000|OS02G0834700|OS07G0570700|OS11G0521500|OS04G0602100|OS01G0633000|OS02G0729400|OS06G0705100|OS03G0190100|OS03G0815400|OS02G0137200|OS11G0621400|OS03G0125000|OS06G0308000|OS06G0663800|OS02G0750100|OS08G0382400|OS02G0257300|OS07G0158300|OS03G0170500|OS02G0596000|OS09G0439500|OS04G0105700|OS05G0401100|OS03G0265400|OS12G0541500|OS04G0544400|OS02G0122500|OS01G0958100
19682	3.5097e-19	2.7677e-17	29	135	389	15453	glyceraldehyde-3-phosphate metabolic process	OS10G0573000|OS02G0834700|OS07G0570700|OS11G0521500|OS04G0602100|OS01G0633000|OS02G0729400|OS06G0705100|OS03G0190100|OS03G0815400|OS02G0137200|OS11G0621400|OS03G0125000|OS06G0308000|OS06G0663800|OS02G0750100|OS08G0382400|OS02G0257300|OS07G0158300|OS03G0170500|OS02G0596000|OS09G0439500|OS04G0105700|OS05G0401100|OS03G0265400|OS12G0541500|OS04G0544400|OS02G0122500|OS01G0958100
9240	6.6886e-19	4.6151e-17	29	138	389	15453	isopentenyl diphosphate biosynthetic process	OS10G0573000|OS02G0834700|OS07G0570700|OS11G0521500|OS04G0602100|OS01G0633000|OS02G0729400|OS06G0705100|OS03G0190100|OS03G0815400|OS02G0137200|OS11G0621400|OS03G0125000|OS06G0308000|OS06G0663800|OS02G0750100|OS08G0382400|OS02G0257300|OS07G0158300|OS03G0170500|OS02G0596000|OS09G0439500|OS04G0105700|OS05G0401100|OS03G0265400|OS12G0541500|OS04G0544400|OS02G0122500|OS01G0958100
46490	6.6886e-19	4.6151e-17	29	138	389	15453	isopentenyl diphosphate metabolic process	OS10G0573000|OS02G0834700|OS07G0570700|OS11G0521500|OS04G0602100|OS01G0633000|OS02G0729400|OS06G0705100|OS03G0190100|OS03G0815400|OS02G0137200|OS11G0621400|OS03G0125000|OS06G0308000|OS06G0663800|OS02G0750100|OS08G0382400|OS02G0257300|OS07G0158300|OS03G0170500|OS02G0596000|OS09G0439500|OS04G0105700|OS05G0401100|OS03G0265400|OS12G0541500|OS04G0544400|OS02G0122500|OS01G0958100
6733	1.0497e-18	6.8171e-17	31	164	389	15453	oxidoreduction coenzyme metabolic process	OS12G0189400|OS02G0744000|OS02G0834700|OS03G0169100|OS07G0570700|OS02G0578400|OS04G0602100|OS11G0267000|OS01G0633000|OS02G0729400|OS06G0705100|OS04G0534600|OS05G0291700|OS06G0107700|OS04G0538100|OS11G0621400|OS04G0639300|OS09G0481200|OS02G0750100|OS08G0382400|OS02G0257300|OS08G0162600|OS03G0747700|OS03G0170500|OS03G0244000|OS09G0439500|OS06G0647100|OS04G0105700|OS03G0158300|OS03G0781400|OS02G0122…
9767	1.5875e-18	9.7366e-17	19	48	389	15453	photosynthetic electron transport chain	OS12G0189400|OS02G0744000|OS02G0578400|OS07G0513000|OS01G0633000|OS02G0729400|OS03G0190100|OS03G0158300|OS05G0401100|OS08G0526300|OS07G0469100|OS06G0107700|OS11G0621400|OS08G0104600|OS09G0481200|OS02G0750100|OS08G0382400|OS01G0958100|OS02G0257300
42254	1.8636e-17	1.0829e-15	35	236	389	15453	ribosome biogenesis	OS01G0805000|OS02G0744000|OS12G0420400|OS11G0521500|OS04G0602100|OS11G0267000|OS01G0633000|OS02G0729400|OS06G0705100|OS08G0119800|OS03G0828100|OS03G0284400|OS05G0291700|OS03G0843400|OS02G0137200|OS06G0107700|OS04G0538100|OS11G0621400|OS03G0765900|OS10G0124000|OS02G0610800|OS02G0750100|OS08G0382400|OS02G0754300|OS02G0259600|OS02G0257300|OS08G0162600|OS02G0596000|OS03G0244000|OS09G0439500|OS05G0401…
46164	3.6708e-17	2.0263e-15	35	241	389	15453	alcohol catabolic process	OS12G0189400|OS02G0744000|OS02G0834700|OS03G0169100|OS07G0570700|OS06G0136600|OS02G0578400|OS04G0602100|OS11G0267000|OS01G0633000|OS02G0729400|OS06G0705100|OS04G0534600|OS05G0291700|OS05G0496200|OS06G0107700|OS04G0538100|OS11G0621400|OS04G0639300|OS02G0750100|OS08G0382400|OS05G0503300|OS08G0162600|OS04G0682300|OS03G0747700|OS03G0170500|OS03G0244000|OS09G0439500|OS11G0171300|OS06G0647100|OS04G0105…
6081	4.5978e-17	2.4171e-15	31	186	389	15453	cellular aldehyde metabolic process	OS10G0573000|OS02G0834700|OS07G0570700|OS11G0521500|OS04G0602100|OS01G0633000|OS02G0729400|OS06G0705100|OS03G0190100|OS03G0815400|OS02G0137200|OS11G0621400|OS03G0125000|OS06G0308000|OS06G0663800|OS02G0750100|OS08G0382400|OS02G0257300|OS07G0158300|OS03G0170500|OS02G0596000|OS09G0439500|OS04G0105700|OS05G0401100|OS03G0265400|OS07G0638100|OS12G0541500|OS04G0544400|OS02G0646500|OS02G0122500|OS01G0958…
8299	8.0908e-17	4.0601e-15	35	247	389	15453	isoprenoid biosynthetic process	OS10G0573000|OS02G0834700|OS07G0570700|OS11G0521500|OS04G0602100|OS11G0267000|OS01G0633000|OS02G0729400|OS06G0705100|OS05G0291700|OS03G0190100|OS03G0815400|OS02G0137200|OS11G0621400|OS03G0125000|OS06G0308000|OS06G0663800|OS08G0422000|OS02G0750100|OS08G0382400|OS02G0257300|OS01G0581300|OS07G0158300|OS03G0170500|OS02G0596000|OS09G0439500|OS04G0105700|OS05G0401100|OS07G0171100|OS03G0265400|OS12G0541…
6006	1.0098e-16	4.4233e-15	36	264	389	15453	glucose metabolic process	OS12G0189400|OS02G0744000|OS02G0834700|OS03G0169100|OS07G0570700|OS06G0136600|OS02G0578400|OS04G0602100|OS11G0267000|OS01G0633000|OS02G0729400|OS06G0705100|OS04G0534600|OS05G0291700|OS05G0496200|OS06G0107700|OS04G0538100|OS11G0621400|OS04G0639300|OS02G0750100|OS08G0382400|OS07G0197100|OS05G0503300|OS08G0162600|OS04G0682300|OS04G0613700|OS03G0747700|OS03G0170500|OS03G0244000|OS09G0439500|OS11G0171…
19320	1.0417e-16	4.4233e-15	34	234	389	15453	hexose catabolic process	OS12G0189400|OS02G0744000|OS02G0834700|OS03G0169100|OS07G0570700|OS06G0136600|OS02G0578400|OS04G0602100|OS11G0267000|OS01G0633000|OS02G0729400|OS06G0705100|OS04G0534600|OS05G0291700|OS05G0496200|OS06G0107700|OS04G0538100|OS11G0621400|OS04G0639300|OS02G0750100|OS08G0382400|OS05G0503300|OS08G0162600|OS04G0682300|OS03G0747700|OS03G0170500|OS03G0244000|OS09G0439500|OS11G0171300|OS06G0647100|OS04G0105…
46365	1.0417e-16	4.4233e-15	34	234	389	15453	monosaccharide catabolic process	OS12G0189400|OS02G0744000|OS02G0834700|OS03G0169100|OS07G0570700|OS06G0136600|OS02G0578400|OS04G0602100|OS11G0267000|OS01G0633000|OS02G0729400|OS06G0705100|OS04G0534600|OS05G0291700|OS05G0496200|OS06G0107700|OS04G0538100|OS11G0621400|OS04G0639300|OS02G0750100|OS08G0382400|OS05G0503300|OS08G0162600|OS04G0682300|OS03G0747700|OS03G0170500|OS03G0244000|OS09G0439500|OS11G0171300|OS06G0647100|OS04G0105…
6007	1.0417e-16	4.4233e-15	34	234	389	15453	glucose catabolic process	OS12G0189400|OS02G0744000|OS02G0834700|OS03G0169100|OS07G0570700|OS06G0136600|OS02G0578400|OS04G0602100|OS11G0267000|OS01G0633000|OS02G0729400|OS06G0705100|OS04G0534600|OS05G0291700|OS05G0496200|OS06G0107700|OS04G0538100|OS11G0621400|OS04G0639300|OS02G0750100|OS08G0382400|OS05G0503300|OS08G0162600|OS04G0682300|OS03G0747700|OS03G0170500|OS03G0244000|OS09G0439500|OS11G0171300|OS06G0647100|OS04G0105…
6090	1.089e-16	4.4529e-15	30	178	389	15453	pyruvate metabolic process	OS10G0573000|OS02G0834700|OS07G0570700|OS11G0521500|OS04G0602100|OS01G0633000|OS02G0729400|OS06G0705100|OS03G0190100|OS03G0815400|OS02G0137200|OS11G0621400|OS03G0125000|OS06G0308000|OS06G0663800|OS02G0750100|OS08G0382400|OS02G0257300|OS04G0682300|OS07G0158300|OS03G0170500|OS02G0596000|OS09G0439500|OS04G0105700|OS05G0401100|OS03G0265400|OS12G0541500|OS04G0544400|OS02G0122500|OS01G0958100
16052	2.0401e-16	8.0438e-15	41	352	389	15453	carbohydrate catabolic process	OS12G0189400|OS02G0744000|OS02G0834700|OS03G0169100|OS07G0570700|OS11G0462100|OS06G0136600|OS02G0578400|OS01G0937800|OS04G0602100|OS03G0736300|OS11G0267000|OS01G0633000|OS02G0729400|OS06G0705100|OS04G0534600|OS07G0208100|OS05G0291700|OS03G0320100|OS05G0496200|OS06G0107700|OS04G0538100|OS11G0621400|OS04G0639300|OS02G0750100|OS08G0382400|OS05G0503300|OS08G0162600|OS04G0682300|OS03G0747700|OS03G0170…
43623	2.971e-16	1.131e-14	34	242	389	15453	cellular protein complex assembly	OS01G0798500|OS07G0574800|OS12G0420400|OS11G0521500|OS11G0267000|OS01G0633000|OS02G0729400|OS08G0119800|OS01G0805900|OS03G0190100|OS01G0501800|OS02G0137200|OS06G0107700|OS01G0959900|OS04G0538100|OS11G0621400|OS03G0765900|OS02G0610800|OS02G0750100|OS08G0382400|OS02G0259600|OS02G0257300|OS08G0162600|OS03G0661300|OS03G0747700|OS03G0170500|OS03G0244000|OS05G0401100|OS06G0175500|OS08G0467300|OS01G0761…
6720	3.795e-16	1.3966e-14	36	275	389	15453	isoprenoid metabolic process	OS10G0573000|OS02G0834700|OS01G0177400|OS07G0570700|OS11G0521500|OS04G0602100|OS11G0267000|OS01G0633000|OS02G0729400|OS06G0705100|OS05G0291700|OS03G0190100|OS03G0815400|OS02G0137200|OS11G0621400|OS03G0125000|OS06G0308000|OS06G0663800|OS08G0422000|OS02G0750100|OS08G0382400|OS02G0257300|OS01G0581300|OS07G0158300|OS03G0170500|OS02G0596000|OS09G0439500|OS04G0105700|OS05G0401100|OS07G0171100|OS03G0265…
44275	4.7929e-16	1.7069e-14	36	277	389	15453	cellular carbohydrate catabolic process	OS12G0189400|OS02G0744000|OS02G0834700|OS03G0169100|OS07G0570700|OS06G0136600|OS02G0578400|OS04G0602100|OS11G0267000|OS01G0633000|OS02G0729400|OS06G0705100|OS04G0534600|OS07G0208100|OS05G0291700|OS05G0496200|OS06G0107700|OS04G0538100|OS11G0621400|OS04G0639300|OS02G0750100|OS08G0382400|OS05G0503300|OS08G0162600|OS04G0682300|OS03G0747700|OS03G0170500|OS03G0244000|OS09G0439500|OS11G0171300|OS06G0647…
22613	7.5373e-16	2.6004e-14	35	265	389	15453	ribonucleoprotein complex biogenesis	OS01G0805000|OS02G0744000|OS12G0420400|OS11G0521500|OS04G0602100|OS11G0267000|OS01G0633000|OS02G0729400|OS06G0705100|OS08G0119800|OS03G0828100|OS03G0284400|OS05G0291700|OS03G0843400|OS02G0137200|OS06G0107700|OS04G0538100|OS11G0621400|OS03G0765900|OS10G0124000|OS02G0610800|OS02G0750100|OS08G0382400|OS02G0754300|OS02G0259600|OS02G0257300|OS08G0162600|OS02G0596000|OS03G0244000|OS09G0439500|OS05G0401…
6364	2.2628e-15	7.5701e-14	29	184	389	15453	rRNA processing	OS02G0744000|OS12G0420400|OS11G0521500|OS04G0602100|OS11G0267000|OS01G0633000|OS02G0729400|OS06G0705100|OS08G0119800|OS05G0291700|OS02G0137200|OS06G0107700|OS04G0538100|OS11G0621400|OS03G0765900|OS02G0610800|OS02G0750100|OS08G0382400|OS02G0259600|OS02G0257300|OS08G0162600|OS02G0596000|OS03G0244000|OS09G0439500|OS05G0401100|OS01G0761000|OS04G0544400|OS02G0122500|OS01G0958100
5975	3.6075e-15	1.1714e-13	84	1352	389	15453	carbohydrate metabolic process	OS02G0834700|OS03G0169100|OS11G0462100|OS06G0136600|OS10G0577500|OS01G0937800|OS05G0587000|OS04G0602100|OS03G0736300|OS06G0705100|OS04G0534600|OS03G0190100|OS03G0815400|OS02G0137200|OS11G0621400|OS03G0125000|OS04G0639300|OS02G0610800|OS11G0571900|OS02G0750100|OS08G0382400|OS07G0197100|OS02G0106100|OS02G0257300|OS04G0682300|OS04G0613700|OS08G0485900|OS11G0658800|OS02G0596000|OS03G0808000|OS09G0439…
19318	4.9123e-15	1.5495e-13	36	298	389	15453	hexose metabolic process	OS12G0189400|OS02G0744000|OS02G0834700|OS03G0169100|OS07G0570700|OS06G0136600|OS02G0578400|OS04G0602100|OS11G0267000|OS01G0633000|OS02G0729400|OS06G0705100|OS04G0534600|OS05G0291700|OS05G0496200|OS06G0107700|OS04G0538100|OS11G0621400|OS04G0639300|OS02G0750100|OS08G0382400|OS07G0197100|OS05G0503300|OS08G0162600|OS04G0682300|OS04G0613700|OS03G0747700|OS03G0170500|OS03G0244000|OS09G0439500|OS11G0171…
9773	5.8504e-15	1.7941e-13	14	31	389	15453	photosynthetic electron transport in photosystem I	OS12G0189400|OS02G0744000|OS01G0633000|OS02G0729400|OS03G0158300|OS05G0401100|OS08G0526300|OS07G0469100|OS06G0107700|OS11G0621400|OS09G0481200|OS02G0750100|OS08G0382400|OS02G0257300
16072	7.1687e-15	2.139e-13	29	192	389	15453	rRNA metabolic process	OS02G0744000|OS12G0420400|OS11G0521500|OS04G0602100|OS11G0267000|OS01G0633000|OS02G0729400|OS06G0705100|OS08G0119800|OS05G0291700|OS02G0137200|OS06G0107700|OS04G0538100|OS11G0621400|OS03G0765900|OS02G0610800|OS02G0750100|OS08G0382400|OS02G0259600|OS02G0257300|OS08G0162600|OS02G0596000|OS03G0244000|OS09G0439500|OS05G0401100|OS01G0761000|OS04G0544400|OS02G0122500|OS01G0958100
44262	8.7331e-15	2.5372e-13	67	947	389	15453	cellular carbohydrate metabolic process	OS02G0834700|OS03G0169100|OS06G0136600|OS10G0577500|OS04G0602100|OS06G0705100|OS04G0534600|OS03G0190100|OS03G0815400|OS02G0137200|OS11G0621400|OS03G0125000|OS04G0639300|OS02G0610800|OS02G0750100|OS08G0382400|OS07G0197100|OS02G0257300|OS04G0682300|OS04G0613700|OS08G0485900|OS02G0596000|OS09G0439500|OS11G0171300|OS04G0105700|OS03G0781400|OS12G0541500|OS04G0544400|OS06G0561000|OS05G0490900|OS02G0122…
22900	5.9517e-14	1.6848e-12	19	79	389	15453	electron transport chain	OS12G0189400|OS02G0744000|OS02G0578400|OS07G0513000|OS01G0633000|OS02G0729400|OS03G0190100|OS03G0158300|OS05G0401100|OS08G0526300|OS07G0469100|OS06G0107700|OS11G0621400|OS08G0104600|OS09G0481200|OS02G0750100|OS08G0382400|OS01G0958100|OS02G0257300
6732	1.5321e-13	4.2285e-12	36	333	389	15453	coenzyme metabolic process	OS12G0189400|OS02G0744000|OS02G0834700|OS03G0169100|OS07G0570700|OS02G0578400|OS04G0602100|OS11G0267000|OS01G0633000|OS02G0729400|OS04G0404800|OS06G0705100|OS04G0534600|OS03G0691400|OS05G0291700|OS03G0190100|OS09G0361500|OS06G0107700|OS04G0538100|OS11G0621400|OS01G0662700|OS04G0639300|OS09G0481200|OS02G0750100|OS08G0382400|OS02G0257300|OS08G0162600|OS03G0747700|OS03G0170500|OS03G0244000|OS09G0439…
6461	2.637e-13	6.9317e-12	35	321	389	15453	protein complex assembly	OS01G0798500|OS07G0574800|OS12G0420400|OS11G0521500|OS11G0267000|OS01G0633000|OS02G0729400|OS08G0119800|OS01G0805900|OS03G0190100|OS01G0501800|OS02G0137200|OS06G0107700|OS01G0959900|OS04G0538100|OS11G0621400|OS03G0765900|OS02G0610800|OS02G0750100|OS08G0382400|OS02G0259600|OS02G0257300|OS08G0162600|OS03G0661300|OS03G0747700|OS03G0170500|OS03G0244000|OS05G0401100|OS06G0175500|OS08G0467300|OS01G0761…
70271	2.637e-13	6.9317e-12	35	321	389	15453	protein complex biogenesis	OS01G0798500|OS07G0574800|OS12G0420400|OS11G0521500|OS11G0267000|OS01G0633000|OS02G0729400|OS08G0119800|OS01G0805900|OS03G0190100|OS01G0501800|OS02G0137200|OS06G0107700|OS01G0959900|OS04G0538100|OS11G0621400|OS03G0765900|OS02G0610800|OS02G0750100|OS08G0382400|OS02G0259600|OS02G0257300|OS08G0162600|OS03G0661300|OS03G0747700|OS03G0170500|OS03G0244000|OS05G0401100|OS06G0175500|OS08G0467300|OS01G0761…
51186	3.7088e-13	9.522e-12	43	478	389	15453	cofactor metabolic process	OS12G0189400|OS02G0744000|OS02G0834700|OS03G0169100|OS07G0570700|OS02G0578400|OS04G0602100|OS11G0267000|OS01G0633000|OS02G0729400|OS04G0404800|OS06G0705100|OS04G0534600|OS03G0691400|OS05G0291700|OS03G0190100|OS09G0361500|OS02G0137200|OS06G0107700|OS04G0538100|OS11G0621400|OS01G0662700|OS04G0639300|OS06G0663800|OS02G0610800|OS09G0481200|OS02G0750100|OS08G0382400|OS02G0257300|OS08G0162600|OS07G0158…
8654	4.1928e-13	1.052e-11	29	224	389	15453	phospholipid biosynthetic process	OS10G0573000|OS02G0834700|OS07G0570700|OS11G0521500|OS04G0602100|OS01G0633000|OS02G0729400|OS06G0705100|OS03G0190100|OS03G0815400|OS02G0137200|OS11G0621400|OS03G0125000|OS06G0308000|OS06G0663800|OS02G0750100|OS08G0382400|OS02G0257300|OS07G0158300|OS03G0170500|OS02G0596000|OS09G0439500|OS04G0105700|OS05G0401100|OS03G0265400|OS12G0541500|OS04G0544400|OS02G0122500|OS01G0958100
46148	7.931e-12	1.9457e-10	23	156	389	15453	pigment biosynthetic process	OS02G0744000|OS01G0581300|OS02G0834700|OS04G0602100|OS11G0267000|OS01G0633000|OS06G0705100|OS05G0291700|OS05G0401100|OS07G0171100|OS02G0137200|OS12G0541500|OS11G0621400|OS06G0308000|OS06G0663800|OS08G0425200|OS02G0613900|OS08G0422000|OS02G0750100|OS08G0382400|OS02G0122500|OS02G0257300|OS01G0510600
34470	9.217e-12	2.2121e-10	29	253	389	15453	ncRNA processing	OS02G0744000|OS12G0420400|OS11G0521500|OS04G0602100|OS11G0267000|OS01G0633000|OS02G0729400|OS06G0705100|OS08G0119800|OS05G0291700|OS02G0137200|OS06G0107700|OS04G0538100|OS11G0621400|OS03G0765900|OS02G0610800|OS02G0750100|OS08G0382400|OS02G0259600|OS02G0257300|OS08G0162600|OS02G0596000|OS03G0244000|OS09G0439500|OS05G0401100|OS01G0761000|OS04G0544400|OS02G0122500|OS01G0958100
34622	2.456e-11	5.7691e-10	34	356	389	15453	cellular macromolecular complex assembly	OS01G0798500|OS07G0574800|OS12G0420400|OS11G0521500|OS11G0267000|OS01G0633000|OS02G0729400|OS08G0119800|OS01G0805900|OS03G0190100|OS01G0501800|OS02G0137200|OS06G0107700|OS01G0959900|OS04G0538100|OS11G0621400|OS03G0765900|OS02G0610800|OS02G0750100|OS08G0382400|OS02G0259600|OS02G0257300|OS08G0162600|OS03G0661300|OS03G0747700|OS03G0170500|OS03G0244000|OS05G0401100|OS06G0175500|OS08G0467300|OS01G0761…
6644	3.0982e-11	7.126e-10	31	302	389	15453	phospholipid metabolic process	OS10G0573000|OS02G0834700|OS07G0570700|OS11G0521500|OS04G0602100|OS01G0633000|OS02G0729400|OS06G0705100|OS03G0190100|OS09G0500300|OS03G0815400|OS02G0137200|OS11G0621400|OS03G0125000|OS06G0308000|OS06G0663800|OS02G0750100|OS08G0382400|OS02G0257300|OS07G0158300|OS03G0170500|OS02G0596000|OS09G0439500|OS04G0105700|OS05G0401100|OS03G0265400|OS12G0541500|OS04G0544400|OS02G0122500|OS03G0852800|OS01G0958…
34660	3.4368e-11	7.7432e-10	33	341	389	15453	ncRNA metabolic process	OS02G0744000|OS10G0573000|OS12G0420400|OS11G0521500|OS04G0602100|OS11G0267000|OS01G0633000|OS02G0729400|OS06G0705100|OS08G0119800|OS05G0291700|OS02G0137200|OS06G0107700|OS04G0538100|OS11G0621400|OS06G0308000|OS03G0765900|OS02G0610800|OS02G0750100|OS08G0382400|OS02G0259600|OS02G0257300|OS08G0162600|OS02G0596000|OS03G0244000|OS09G0439500|OS04G0105700|OS05G0401100|OS01G0761000|OS12G0541500|OS04G0544…
19637	6.0508e-11	1.336e-09	31	310	389	15453	organophosphate metabolic process	OS10G0573000|OS02G0834700|OS07G0570700|OS11G0521500|OS04G0602100|OS01G0633000|OS02G0729400|OS06G0705100|OS03G0190100|OS09G0500300|OS03G0815400|OS02G0137200|OS11G0621400|OS03G0125000|OS06G0308000|OS06G0663800|OS02G0750100|OS08G0382400|OS02G0257300|OS07G0158300|OS03G0170500|OS02G0596000|OS09G0439500|OS04G0105700|OS05G0401100|OS03G0265400|OS12G0541500|OS04G0544400|OS02G0122500|OS03G0852800|OS01G0958…
9668	9.8454e-11	2.0902e-09	20	131	389	15453	plastid membrane organization	OS07G0158300|OS10G0573000|OS02G0834700|OS07G0570700|OS01G0805300|OS01G0633000|OS06G0705100|OS05G0291700|OS03G0843400|OS04G0105700|OS04G0538100|OS12G0541500|OS06G0308000|OS02G0610800|OS02G0750100|OS08G0382400|OS02G0122500|OS01G0958100|OS02G0259600|OS02G0257300
10027	9.8454e-11	2.0902e-09	20	131	389	15453	thylakoid membrane organization	OS07G0158300|OS10G0573000|OS02G0834700|OS07G0570700|OS01G0805300|OS01G0633000|OS06G0705100|OS05G0291700|OS03G0843400|OS04G0105700|OS04G0538100|OS12G0541500|OS06G0308000|OS02G0610800|OS02G0750100|OS08G0382400|OS02G0122500|OS01G0958100|OS02G0259600|OS02G0257300
34621	1.4478e-10	3.0158e-09	34	380	389	15453	cellular macromolecular complex subunit organization	OS01G0798500|OS07G0574800|OS12G0420400|OS11G0521500|OS11G0267000|OS01G0633000|OS02G0729400|OS08G0119800|OS01G0805900|OS03G0190100|OS01G0501800|OS02G0137200|OS06G0107700|OS01G0959900|OS04G0538100|OS11G0621400|OS03G0765900|OS02G0610800|OS02G0750100|OS08G0382400|OS02G0259600|OS02G0257300|OS08G0162600|OS03G0661300|OS03G0747700|OS03G0170500|OS03G0244000|OS05G0401100|OS06G0175500|OS08G0467300|OS01G0761…
10218	1.5453e-10	3.1593e-09	14	59	389	15453	response to far red light	OS01G0720500|OS11G0521500|OS06G0729300|OS04G0602100|OS02G0729400|OS09G0439500|OS05G0291700|OS05G0401100|OS04G0566500|OS04G0516200|OS12G0291400|OS11G0621400|OS02G0257300|OS08G0162600
15995	2.0017e-10	4.018e-09	15	71	389	15453	chlorophyll biosynthetic process	OS02G0744000|OS04G0602100|OS11G0267000|OS01G0633000|OS06G0705100|OS05G0291700|OS05G0401100|OS02G0137200|OS11G0621400|OS06G0663800|OS02G0750100|OS08G0382400|OS02G0122500|OS02G0257300|OS01G0510600
10103	4.5133e-10	8.8977e-09	13	53	389	15453	stomatal complex morphogenesis	OS02G0299200|OS04G0602100|OS05G0291700|OS03G0190100|OS03G0161600|OS01G0761000|OS06G0107700|OS06G0308000|OS06G0663800|OS09G0279400|OS08G0382400|OS10G0100300|OS07G0626800
42440	4.6428e-10	8.9924e-09	23	190	389	15453	pigment metabolic process	OS02G0744000|OS01G0581300|OS02G0834700|OS04G0602100|OS11G0267000|OS01G0633000|OS06G0705100|OS05G0291700|OS05G0401100|OS07G0171100|OS02G0137200|OS12G0541500|OS11G0621400|OS06G0308000|OS06G0663800|OS08G0425200|OS02G0613900|OS08G0422000|OS02G0750100|OS08G0382400|OS02G0122500|OS02G0257300|OS01G0510600
32787	5.0529e-10	9.491e-09	45	643	389	15453	monocarboxylic acid metabolic process	OS10G0573000|OS02G0834700|OS01G0177400|OS12G0443500|OS05G0222200|OS07G0570700|OS11G0521500|OS04G0602100|OS01G0633000|OS02G0729400|OS04G0404800|OS06G0705100|OS03G0190100|OS03G0815400|OS02G0137200|OS02G0595700|OS06G0107700|OS03G0108500|OS11G0621400|OS03G0125000|OS06G0308000|OS06G0663800|OS02G0750100|OS08G0382400|OS05G0503300|OS02G0257300|OS04G0682300|OS07G0158300|OS03G0170500|OS02G0596000|OS01G0529…
61024	5.1582e-10	9.491e-09	23	191	389	15453	membrane organization	OS07G0158300|OS10G0573000|OS02G0834700|OS07G0570700|OS04G0545100|OS01G0805300|OS01G0633000|OS06G0705100|OS05G0291700|OS03G0843400|OS04G0105700|OS06G0175500|OS08G0467300|OS04G0538100|OS12G0541500|OS06G0308000|OS02G0610800|OS02G0750100|OS08G0382400|OS02G0122500|OS01G0958100|OS02G0259600|OS02G0257300
16044	5.1582e-10	9.491e-09	23	191	389	15453	cellular membrane organization	OS07G0158300|OS10G0573000|OS02G0834700|OS07G0570700|OS04G0545100|OS01G0805300|OS01G0633000|OS06G0705100|OS05G0291700|OS03G0843400|OS04G0105700|OS06G0175500|OS08G0467300|OS04G0538100|OS12G0541500|OS06G0308000|OS02G0610800|OS02G0750100|OS08G0382400|OS02G0122500|OS01G0958100|OS02G0259600|OS02G0257300
8610	5.8072e-10	1.051e-08	43	599	389	15453	lipid biosynthetic process	OS10G0573000|OS02G0834700|OS05G0222200|OS07G0570700|OS11G0521500|OS04G0602100|OS11G0267000|OS01G0633000|OS02G0729400|OS06G0705100|OS05G0291700|OS03G0190100|OS03G0815400|OS02G0137200|OS03G0108500|OS11G0621400|OS03G0125000|OS06G0308000|OS06G0663800|OS08G0422000|OS11G0571900|OS02G0750100|OS08G0382400|OS05G0503300|OS02G0257300|OS01G0581300|OS07G0158300|OS03G0170500|OS02G0596000|OS01G0529800|OS09G0439…
44085	1.1425e-09	2.0344e-08	52	832	389	15453	cellular component biogenesis	OS01G0805000|OS01G0798500|OS07G0574800|OS12G0420400|OS04G0602100|OS06G0705100|OS03G0190100|OS03G0843400|OS02G0137200|OS01G0959900|OS11G0621400|OS03G0765900|OS02G0610800|OS02G0750100|OS08G0382400|OS02G0754300|OS02G0259600|OS02G0257300|OS02G0596000|OS09G0439500|OS06G0175500|OS04G0544400|OS01G0600500|OS02G0122500|OS02G0744000|OS05G0163300|OS11G0521500|OS11G0267000|OS01G0633000|OS02G0729400|OS08G0119…
35304	1.2905e-09	2.2615e-08	12	47	389	15453	regulation of protein amino acid dephosphorylation	OS05G0401100|OS12G0189400|OS01G0501800|OS01G0761000|OS04G0538100|OS02G0610800|OS08G0119800|OS03G0244000|OS08G0382400|OS01G0958100|OS02G0259600|OS02G0257300
65003	1.3556e-09	2.3385e-08	35	435	389	15453	macromolecular complex assembly	OS01G0798500|OS07G0574800|OS12G0420400|OS11G0521500|OS11G0267000|OS01G0633000|OS02G0729400|OS08G0119800|OS01G0805900|OS03G0190100|OS01G0501800|OS02G0137200|OS06G0107700|OS01G0959900|OS04G0538100|OS11G0621400|OS03G0765900|OS02G0610800|OS02G0750100|OS08G0382400|OS02G0259600|OS02G0257300|OS08G0162600|OS03G0661300|OS03G0747700|OS03G0170500|OS03G0244000|OS05G0401100|OS06G0175500|OS08G0467300|OS01G0761…
35303	2.1775e-09	3.6984e-08	12	49	389	15453	regulation of dephosphorylation	OS05G0401100|OS12G0189400|OS01G0501800|OS01G0761000|OS04G0538100|OS02G0610800|OS08G0119800|OS03G0244000|OS08G0382400|OS01G0958100|OS02G0259600|OS02G0257300
6779	4.7032e-09	7.8672e-08	15	88	389	15453	porphyrin biosynthetic process	OS02G0744000|OS04G0602100|OS11G0267000|OS01G0633000|OS06G0705100|OS05G0291700|OS05G0401100|OS02G0137200|OS11G0621400|OS06G0663800|OS02G0750100|OS08G0382400|OS02G0122500|OS02G0257300|OS01G0510600
42180	5.4647e-09	9.0046e-08	62	1138	389	15453	cellular ketone metabolic process	OS02G0834700|OS01G0177400|OS04G0602100|OS06G0705100|OS03G0190100|OS03G0815400|OS02G0137200|OS03G0108500|OS11G0621400|OS03G0125000|OS01G0662700|OS09G0279400|OS02G0610800|OS02G0750100|OS08G0382400|OS02G0257300|OS04G0682300|OS11G0530600|OS11G0484000|OS02G0596000|OS01G0529800|OS09G0439500|OS04G0105700|OS05G0102000|OS03G0839200|OS12G0541500|OS04G0544400|OS06G0561000|OS02G0122500|OS02G0124600|OS01G0510…
44282	5.8383e-09	9.3445e-08	46	720	389	15453	small molecule catabolic process	OS12G0189400|OS02G0744000|OS02G0834700|OS03G0169100|OS05G0222200|OS07G0570700|OS07G0574800|OS06G0136600|OS02G0578400|OS04G0602100|OS11G0267000|OS01G0633000|OS02G0729400|OS06G0705100|OS04G0534600|OS01G0805900|OS05G0291700|OS05G0496200|OS02G0595700|OS06G0107700|OS04G0538100|OS11G0621400|OS04G0639300|OS02G0750100|OS08G0382400|OS05G0503300|OS02G0257300|OS08G0162600|OS04G0682300|OS03G0661300|OS03G0747…
43933	5.8403e-09	9.3445e-08	35	460	389	15453	macromolecular complex subunit organization	OS01G0798500|OS07G0574800|OS12G0420400|OS11G0521500|OS11G0267000|OS01G0633000|OS02G0729400|OS08G0119800|OS01G0805900|OS03G0190100|OS01G0501800|OS02G0137200|OS06G0107700|OS01G0959900|OS04G0538100|OS11G0621400|OS03G0765900|OS02G0610800|OS02G0750100|OS08G0382400|OS02G0259600|OS02G0257300|OS08G0162600|OS03G0661300|OS03G0747700|OS03G0170500|OS03G0244000|OS05G0401100|OS06G0175500|OS08G0467300|OS01G0761…
33014	8.8608e-09	1.3898e-07	15	92	389	15453	tetrapyrrole biosynthetic process	OS02G0744000|OS04G0602100|OS11G0267000|OS01G0633000|OS06G0705100|OS05G0291700|OS05G0401100|OS02G0137200|OS11G0621400|OS06G0663800|OS02G0750100|OS08G0382400|OS02G0122500|OS02G0257300|OS01G0510600
15994	8.9377e-09	1.3898e-07	16	106	389	15453	chlorophyll metabolic process	OS02G0744000|OS04G0602100|OS11G0267000|OS01G0633000|OS02G0729400|OS06G0705100|OS05G0291700|OS05G0401100|OS02G0137200|OS11G0621400|OS06G0663800|OS02G0750100|OS08G0382400|OS02G0122500|OS02G0257300|OS01G0510600
51188	1.8724e-08	2.8709e-07	25	268	389	15453	cofactor biosynthetic process	OS02G0744000|OS07G0570700|OS04G0602100|OS11G0267000|OS01G0633000|OS04G0404800|OS06G0705100|OS03G0691400|OS05G0291700|OS03G0190100|OS09G0361500|OS02G0137200|OS04G0538100|OS11G0621400|OS01G0662700|OS06G0663800|OS02G0610800|OS02G0750100|OS08G0382400|OS02G0257300|OS07G0158300|OS05G0401100|OS08G0167500|OS02G0122500|OS01G0510600
31399	2.1053e-08	3.1839e-07	12	59	389	15453	regulation of protein modification process	OS05G0401100|OS12G0189400|OS01G0501800|OS01G0761000|OS04G0538100|OS02G0610800|OS08G0119800|OS03G0244000|OS08G0382400|OS01G0958100|OS02G0259600|OS02G0257300
19344	3.4784e-08	5.1893e-07	13	74	389	15453	cysteine biosynthetic process	OS12G0189400|OS11G0267000|OS02G0729400|OS08G0119800|OS03G0778100|OS05G0401100|OS02G0815200|OS03G0265400|OS03G0125000|OS09G0279400|OS09G0481200|OS05G0503300|OS02G0257300
9117	3.8363e-08	5.647e-07	40	615	389	15453	nucleotide metabolic process	OS12G0189400|OS02G0744000|OS02G0834700|OS03G0169100|OS05G0222200|OS07G0570700|OS07G0574800|OS02G0578400|OS04G0602100|OS11G0267000|OS01G0633000|OS02G0729400|OS06G0705100|OS04G0534600|OS01G0805900|OS05G0291700|OS02G0595700|OS06G0107700|OS04G0538100|OS11G0621400|OS04G0639300|OS09G0481200|OS02G0750100|OS08G0382400|OS02G0257300|OS08G0162600|OS03G0661300|OS03G0747700|OS03G0170500|OS08G0425100|OS07G0513…
6753	4.0098e-08	5.8247e-07	40	616	389	15453	nucleoside phosphate metabolic process	OS12G0189400|OS02G0744000|OS02G0834700|OS03G0169100|OS05G0222200|OS07G0570700|OS07G0574800|OS02G0578400|OS04G0602100|OS11G0267000|OS01G0633000|OS02G0729400|OS06G0705100|OS04G0534600|OS01G0805900|OS05G0291700|OS02G0595700|OS06G0107700|OS04G0538100|OS11G0621400|OS04G0639300|OS09G0481200|OS02G0750100|OS08G0382400|OS02G0257300|OS08G0162600|OS03G0661300|OS03G0747700|OS03G0170500|OS08G0425100|OS07G0513…
10374	5.7037e-08	7.8711e-07	13	77	389	15453	stomatal complex development	OS02G0299200|OS04G0602100|OS05G0291700|OS03G0190100|OS03G0161600|OS01G0761000|OS06G0107700|OS06G0308000|OS06G0663800|OS09G0279400|OS08G0382400|OS10G0100300|OS07G0626800
51644	5.7037e-08	7.8711e-07	13	77	389	15453	plastid localization	OS10G0573000|OS01G0633000|OS05G0291700|OS04G0105700|OS09G0553900|OS04G0538100|OS12G0541500|OS06G0308000|OS02G0610800|OS08G0382400|OS01G0958100|OS02G0259600|OS02G0257300
51667	5.7037e-08	7.8711e-07	13	77	389	15453	establishment of plastid localization	OS10G0573000|OS01G0633000|OS05G0291700|OS04G0105700|OS09G0553900|OS04G0538100|OS12G0541500|OS06G0308000|OS02G0610800|OS08G0382400|OS01G0958100|OS02G0259600|OS02G0257300
9902	5.7037e-08	7.8711e-07	13	77	389	15453	chloroplast relocation	OS10G0573000|OS01G0633000|OS05G0291700|OS04G0105700|OS09G0553900|OS04G0538100|OS12G0541500|OS06G0308000|OS02G0610800|OS08G0382400|OS01G0958100|OS02G0259600|OS02G0257300
10114	6.6103e-08	9.0076e-07	12	65	389	15453	response to red light	OS05G0401100|OS04G0516200|OS12G0291400|OS11G0621400|OS01G0720500|OS11G0521500|OS04G0602100|OS02G0729400|OS09G0439500|OS05G0291700|OS02G0257300|OS08G0162600
6534	6.6904e-08	9.0076e-07	13	78	389	15453	cysteine metabolic process	OS12G0189400|OS11G0267000|OS02G0729400|OS08G0119800|OS03G0778100|OS05G0401100|OS02G0815200|OS03G0265400|OS03G0125000|OS09G0279400|OS09G0481200|OS05G0503300|OS02G0257300
9658	8.3342e-08	1.098e-06	19	174	389	15453	chloroplast organization	OS01G0798500|OS01G0511600|OS10G0573000|OS02G0834700|OS07G0570700|OS01G0633000|OS02G0596000|OS05G0291700|OS04G0105700|OS09G0553900|OS04G0538100|OS12G0541500|OS04G0544400|OS06G0308000|OS02G0610800|OS08G0382400|OS01G0958100|OS02G0259600|OS02G0257300
55086	8.3546e-08	1.098e-06	41	658	389	15453	nucleobase, nucleoside and nucleotide metabolic process	OS12G0189400|OS02G0744000|OS02G0834700|OS03G0169100|OS05G0222200|OS07G0570700|OS07G0574800|OS02G0578400|OS04G0602100|OS11G0267000|OS01G0633000|OS02G0729400|OS06G0705100|OS04G0534600|OS01G0805900|OS05G0291700|OS02G0595700|OS06G0107700|OS04G0538100|OS11G0621400|OS04G0639300|OS09G0481200|OS02G0750100|OS08G0382400|OS02G0257300|OS08G0162600|OS03G0661300|OS03G0747700|OS03G0170500|OS08G0425100|OS07G0513…
19748	9.2039e-08	1.1954e-06	30	398	389	15453	secondary metabolic process	OS02G0834700|OS01G0177400|OS04G0602100|OS11G0267000|OS06G0705100|OS05G0291700|OS06G0107700|OS07G0214900|OS06G0308000|OS06G0663800|OS08G0422000|OS02G0610800|OS02G0750100|OS08G0382400|OS05G0503300|OS02G0257300|OS01G0581300|OS08G0485900|OS05G0500900|OS11G0530600|OS09G0494200|OS09G0439500|OS05G0401100|OS07G0171100|OS01G0933900|OS07G0638100|OS12G0541500|OS08G0425200|OS03G0273200|OS03G0856700
9637	1.0638e-07	1.3656e-06	13	81	389	15453	response to blue light	OS01G0720500|OS11G0521500|OS04G0602100|OS02G0729400|OS09G0439500|OS05G0291700|OS09G0500300|OS05G0401100|OS04G0516200|OS12G0291400|OS11G0621400|OS02G0257300|OS08G0162600
6778	1.0937e-07	1.3879e-06	16	126	389	15453	porphyrin metabolic process	OS02G0744000|OS04G0602100|OS11G0267000|OS01G0633000|OS02G0729400|OS06G0705100|OS05G0291700|OS05G0401100|OS02G0137200|OS11G0621400|OS06G0663800|OS02G0750100|OS08G0382400|OS02G0122500|OS02G0257300|OS01G0510600
44255	1.1174e-07	1.4018e-06	46	794	389	15453	cellular lipid metabolic process	OS10G0573000|OS02G0834700|OS01G0177400|OS05G0222200|OS07G0570700|OS11G0521500|OS04G0602100|OS11G0267000|OS01G0633000|OS02G0729400|OS06G0705100|OS05G0291700|OS03G0190100|OS09G0500300|OS03G0815400|OS02G0137200|OS02G0595700|OS03G0108500|OS11G0621400|OS03G0125000|OS06G0308000|OS06G0663800|OS08G0422000|OS02G0750100|OS08G0382400|OS02G0257300|OS01G0581300|OS07G0158300|OS03G0170500|OS02G0596000|OS01G0529…
33013	1.3661e-07	1.6946e-06	16	128	389	15453	tetrapyrrole metabolic process	OS02G0744000|OS04G0602100|OS11G0267000|OS01G0633000|OS02G0729400|OS06G0705100|OS05G0291700|OS05G0401100|OS02G0137200|OS11G0621400|OS06G0663800|OS02G0750100|OS08G0382400|OS02G0122500|OS02G0257300|OS01G0510600
51656	1.4323e-07	1.7377e-06	13	83	389	15453	establishment of organelle localization	OS10G0573000|OS01G0633000|OS05G0291700|OS04G0105700|OS09G0553900|OS04G0538100|OS12G0541500|OS06G0308000|OS02G0610800|OS08G0382400|OS01G0958100|OS02G0259600|OS02G0257300
9070	1.4323e-07	1.7377e-06	13	83	389	15453	serine family amino acid biosynthetic process	OS12G0189400|OS11G0267000|OS02G0729400|OS08G0119800|OS03G0778100|OS05G0401100|OS02G0815200|OS03G0265400|OS03G0125000|OS09G0279400|OS09G0481200|OS05G0503300|OS02G0257300
43436	1.8737e-07	2.2242e-06	57	1110	389	15453	oxoacid metabolic process	OS02G0834700|OS01G0177400|OS04G0602100|OS06G0705100|OS03G0190100|OS03G0815400|OS02G0137200|OS03G0108500|OS11G0621400|OS03G0125000|OS09G0279400|OS02G0610800|OS02G0750100|OS08G0382400|OS02G0257300|OS04G0682300|OS11G0484000|OS02G0596000|OS01G0529800|OS09G0439500|OS04G0105700|OS05G0102000|OS03G0839200|OS12G0541500|OS04G0544400|OS06G0561000|OS02G0122500|OS02G0124600|OS01G0510600|OS12G0189400|OS10G0573…
19752	1.8737e-07	2.2242e-06	57	1110	389	15453	carboxylic acid metabolic process	OS02G0834700|OS01G0177400|OS04G0602100|OS06G0705100|OS03G0190100|OS03G0815400|OS02G0137200|OS03G0108500|OS11G0621400|OS03G0125000|OS09G0279400|OS02G0610800|OS02G0750100|OS08G0382400|OS02G0257300|OS04G0682300|OS11G0484000|OS02G0596000|OS01G0529800|OS09G0439500|OS04G0105700|OS05G0102000|OS03G0839200|OS12G0541500|OS04G0544400|OS06G0561000|OS02G0122500|OS02G0124600|OS01G0510600|OS12G0189400|OS10G0573…
6082	1.9307e-07	2.2675e-06	57	1111	389	15453	organic acid metabolic process	OS02G0834700|OS01G0177400|OS04G0602100|OS06G0705100|OS03G0190100|OS03G0815400|OS02G0137200|OS03G0108500|OS11G0621400|OS03G0125000|OS09G0279400|OS02G0610800|OS02G0750100|OS08G0382400|OS02G0257300|OS04G0682300|OS11G0484000|OS02G0596000|OS01G0529800|OS09G0439500|OS04G0105700|OS05G0102000|OS03G0839200|OS12G0541500|OS04G0544400|OS06G0561000|OS02G0122500|OS02G0124600|OS01G0510600|OS12G0189400|OS10G0573…
9772	1.9852e-07	2.307e-06	5	7	389	15453	photosynthetic electron transport in photosystem II	OS07G0513000|OS02G0750100|OS03G0190100|OS01G0958100|OS02G0257300
22607	4.2137e-07	4.8457e-06	35	547	389	15453	cellular component assembly	OS01G0798500|OS07G0574800|OS12G0420400|OS11G0521500|OS11G0267000|OS01G0633000|OS02G0729400|OS08G0119800|OS01G0805900|OS03G0190100|OS01G0501800|OS02G0137200|OS06G0107700|OS01G0959900|OS04G0538100|OS11G0621400|OS03G0765900|OS02G0610800|OS02G0750100|OS08G0382400|OS02G0259600|OS02G0257300|OS08G0162600|OS03G0661300|OS03G0747700|OS03G0170500|OS03G0244000|OS05G0401100|OS06G0175500|OS08G0467300|OS01G0761…
16109	4.5945e-07	5.1759e-06	12	77	389	15453	tetraterpenoid biosynthetic process	OS05G0401100|OS01G0581300|OS07G0171100|OS02G0834700|OS12G0541500|OS06G0308000|OS06G0663800|OS08G0422000|OS11G0267000|OS06G0705100|OS08G0382400|OS05G0291700
16117	4.5945e-07	5.1759e-06	12	77	389	15453	carotenoid biosynthetic process	OS05G0401100|OS01G0581300|OS07G0171100|OS02G0834700|OS12G0541500|OS06G0308000|OS06G0663800|OS08G0422000|OS11G0267000|OS06G0705100|OS08G0382400|OS05G0291700
51640	7.1924e-07	8.0207e-06	13	95	389	15453	organelle localization	OS10G0573000|OS01G0633000|OS05G0291700|OS04G0105700|OS09G0553900|OS04G0538100|OS12G0541500|OS06G0308000|OS02G0610800|OS08G0382400|OS01G0958100|OS02G0259600|OS02G0257300
10016	7.3224e-07	8.084e-06	22	260	389	15453	shoot morphogenesis	OS07G0572900|OS01G0805300|OS02G0299200|OS04G0664400|OS06G0729300|OS04G0602100|OS11G0267000|OS05G0291700|OS03G0190100|OS03G0161600|OS01G0761000|OS06G0107700|OS04G0566500|OS06G0308000|OS06G0663800|OS09G0279400|OS02G0122600|OS08G0382400|OS10G0100300|OS08G0511200|OS07G0626800|OS08G0537600
44272	8.2113e-07	8.9755e-06	20	221	389	15453	sulfur compound biosynthetic process	OS12G0189400|OS08G0485900|OS05G0500900|OS11G0267000|OS11G0484000|OS02G0729400|OS08G0119800|OS09G0439500|OS05G0291700|OS03G0778100|OS05G0401100|OS02G0815200|OS03G0265400|OS06G0107700|OS03G0125000|OS09G0279400|OS02G0610800|OS09G0481200|OS05G0503300|OS02G0257300
16108	9.2488e-07	9.9133e-06	12	82	389	15453	tetraterpenoid metabolic process	OS05G0401100|OS01G0581300|OS07G0171100|OS02G0834700|OS12G0541500|OS06G0308000|OS06G0663800|OS08G0422000|OS11G0267000|OS06G0705100|OS08G0382400|OS05G0291700
16116	9.2488e-07	9.9133e-06	12	82	389	15453	carotenoid metabolic process	OS05G0401100|OS01G0581300|OS07G0171100|OS02G0834700|OS12G0541500|OS06G0308000|OS06G0663800|OS08G0422000|OS11G0267000|OS06G0705100|OS08G0382400|OS05G0291700
16043	2.7525e-06	2.9218e-05	72	1663	389	15453	cellular component organization	OS01G0798500|OS05G0186000|OS02G0580500|OS07G0572900|OS02G0834700|OS04G0545100|OS07G0574800|OS12G0420400|OS03G0736300|OS06G0705100|OS04G0534600|OS03G0190100|OS03G0843400|OS02G0137200|OS01G0959900|OS11G0621400|OS03G0765900|OS08G0531100|OS02G0610800|OS02G0750100|OS08G0382400|OS02G0754300|OS01G0278900|OS04G0461100|OS02G0259600|OS02G0257300|OS08G0537600|OS04G0682300|OS02G0596000|OS04G0105700|OS03G0244…
97	3.4691e-06	3.6475e-05	14	126	389	15453	sulfur amino acid biosynthetic process	OS12G0189400|OS11G0267000|OS11G0484000|OS02G0729400|OS08G0119800|OS03G0778100|OS05G0401100|OS02G0815200|OS03G0265400|OS03G0125000|OS09G0279400|OS09G0481200|OS05G0503300|OS02G0257300
9069	5.2575e-06	5.4757e-05	13	113	389	15453	serine family amino acid metabolic process	OS12G0189400|OS11G0267000|OS02G0729400|OS08G0119800|OS03G0778100|OS05G0401100|OS02G0815200|OS03G0265400|OS03G0125000|OS09G0279400|OS09G0481200|OS05G0503300|OS02G0257300
46394	5.4332e-06	5.5539e-05	33	560	389	15453	carboxylic acid biosynthetic process	OS12G0189400|OS12G0443500|OS05G0222200|OS07G0570700|OS11G0521500|OS11G0267000|OS02G0729400|OS06G0705100|OS08G0119800|OS02G0815200|OS06G0107700|OS03G0108500|OS03G0125000|OS06G0663800|OS09G0279400|OS02G0610800|OS09G0481200|OS02G0750100|OS08G0382400|OS05G0503300|OS02G0257300|OS04G0682300|OS11G0484000|OS01G0529800|OS03G0162800|OS03G0778100|OS05G0401100|OS03G0265400|OS06G0561000|OS08G0167500|OS02G0124…
16053	5.4332e-06	5.5539e-05	33	560	389	15453	organic acid biosynthetic process	OS12G0189400|OS12G0443500|OS05G0222200|OS07G0570700|OS11G0521500|OS11G0267000|OS02G0729400|OS06G0705100|OS08G0119800|OS02G0815200|OS06G0107700|OS03G0108500|OS03G0125000|OS06G0663800|OS09G0279400|OS02G0610800|OS09G0481200|OS02G0750100|OS08G0382400|OS05G0503300|OS02G0257300|OS04G0682300|OS11G0484000|OS01G0529800|OS03G0162800|OS03G0778100|OS05G0401100|OS03G0265400|OS06G0561000|OS08G0167500|OS02G0124…
6629	5.5465e-06	5.5902e-05	52	1087	389	15453	lipid metabolic process	OS02G0834700|OS01G0177400|OS04G0602100|OS06G0705100|OS03G0190100|OS05G0518300|OS01G0618700|OS09G0500300|OS03G0815400|OS02G0137200|OS03G0108500|OS11G0621400|OS03G0125000|OS11G0571900|OS02G0750100|OS08G0382400|OS02G0257300|OS01G0581300|OS02G0596000|OS01G0529800|OS09G0439500|OS04G0105700|OS05G0102000|OS03G0839200|OS12G0541500|OS04G0544400|OS02G0122500|OS03G0852800|OS01G0510600|OS10G0573000|OS05G0222…
6790	5.57e-06	5.5902e-05	22	294	389	15453	sulfur metabolic process	OS12G0189400|OS08G0485900|OS05G0500900|OS04G0602100|OS11G0267000|OS11G0484000|OS02G0729400|OS08G0119800|OS09G0439500|OS05G0291700|OS03G0778100|OS05G0401100|OS02G0815200|OS03G0265400|OS06G0107700|OS03G0125000|OS09G0279400|OS02G0610800|OS09G0481200|OS02G0750100|OS05G0503300|OS02G0257300
22621	9.0111e-06	8.8824e-05	25	373	389	15453	shoot system development	OS07G0572900|OS01G0805300|OS02G0299200|OS04G0664400|OS04G0602100|OS03G0736300|OS11G0267000|OS05G0291700|OS03G0190100|OS09G0248100|OS03G0161600|OS06G0107700|OS04G0566500|OS06G0308000|OS06G0663800|OS09G0279400|OS08G0382400|OS08G0537600|OS06G0729300|OS01G0761000|OS02G0122600|OS10G0100300|OS08G0511200|OS07G0626800|OS03G0856700
48367	9.0111e-06	8.8824e-05	25	373	389	15453	shoot development	OS07G0572900|OS01G0805300|OS02G0299200|OS04G0664400|OS04G0602100|OS03G0736300|OS11G0267000|OS05G0291700|OS03G0190100|OS09G0248100|OS03G0161600|OS06G0107700|OS04G0566500|OS06G0308000|OS06G0663800|OS09G0279400|OS08G0382400|OS08G0537600|OS06G0729300|OS01G0761000|OS02G0122600|OS10G0100300|OS08G0511200|OS07G0626800|OS03G0856700
18130	1.1293e-05	0.00011033	16	178	389	15453	heterocycle biosynthetic process	OS02G0744000|OS04G0602100|OS11G0267000|OS01G0633000|OS06G0705100|OS05G0291700|OS05G0401100|OS02G0137200|OS11G0621400|OS06G0663800|OS02G0613900|OS02G0750100|OS08G0382400|OS02G0122500|OS02G0257300|OS01G0510600
6996	1.3841e-05	0.00013404	53	1153	389	15453	organelle organization	OS01G0798500|OS05G0186000|OS02G0580500|OS02G0834700|OS12G0420400|OS03G0736300|OS06G0705100|OS04G0534600|OS03G0843400|OS11G0621400|OS03G0765900|OS08G0531100|OS02G0610800|OS02G0750100|OS08G0382400|OS02G0754300|OS01G0278900|OS04G0461100|OS02G0259600|OS02G0257300|OS08G0537600|OS04G0682300|OS02G0596000|OS04G0105700|OS03G0244700|OS06G0175500|OS12G0541500|OS04G0544400|OS02G0122500|OS01G0511600|OS10G0573…
16114	1.7411e-05	0.00016714	13	126	389	15453	terpenoid biosynthetic process	OS01G0581300|OS02G0834700|OS11G0267000|OS06G0705100|OS05G0291700|OS05G0401100|OS07G0171100|OS12G0541500|OS06G0308000|OS06G0663800|OS08G0422000|OS08G0382400|OS03G0856700
9056	1.7895e-05	0.00017031	60	1377	389	15453	catabolic process	OS02G0834700|OS03G0169100|OS11G0462100|OS07G0574800|OS06G0136600|OS01G0937800|OS04G0602100|OS03G0736300|OS06G0705100|OS04G0534600|OS05G0499300|OS11G0621400|OS04G0639300|OS02G0750100|OS08G0382400|OS02G0257300|OS04G0682300|OS09G0439500|OS11G0171300|OS04G0105700|OS03G0781400|OS03G0839200|OS06G0158900|OS12G0541500|OS06G0561000|OS03G0273200|OS02G0122500|OS03G0852800|OS12G0189400|OS02G0744000|OS05G0222…
44281	2.1688e-05	0.00020465	96	2558	389	15453	small molecule metabolic process	OS01G0861900|OS02G0834700|OS01G0177400|OS03G0169100|OS07G0574800|OS06G0136600|OS04G0602100|OS06G0705100|OS04G0534600|OS03G0190100|OS03G0815400|OS02G0137200|OS03G0108500|OS11G0621400|OS03G0125000|OS01G0662700|OS04G0639300|OS09G0279400|OS02G0610800|OS11G0571900|OS02G0750100|OS08G0382400|OS07G0197100|OS02G0257300|OS04G0682300|OS04G0613700|OS04G0466600|OS11G0530600|OS11G0484000|OS02G0596000|OS01G0529…
42371	2.5548e-05	0.00023702	4	8	389	15453	vitamin K biosynthetic process	OS09G0361500|OS01G0662700|OS03G0691400|OS03G0190100
42373	2.5548e-05	0.00023702	4	8	389	15453	vitamin K metabolic process	OS09G0361500|OS01G0662700|OS03G0691400|OS03G0190100
44283	2.7665e-05	0.00025451	47	1003	389	15453	small molecule biosynthetic process	OS12G0189400|OS12G0443500|OS05G0222200|OS07G0570700|OS11G0521500|OS11G0267000|OS02G0729400|OS06G0705100|OS08G0119800|OS03G0691400|OS03G0190100|OS02G0815200|OS09G0361500|OS06G0107700|OS07G0214900|OS03G0108500|OS03G0125000|OS01G0662700|OS06G0663800|OS09G0279400|OS02G0610800|OS09G0481200|OS02G0750100|OS08G0382400|OS05G0503300|OS02G0257300|OS04G0682300|OS04G0466600|OS11G0530600|OS07G0513000|OS09G0494…
6721	3.2602e-05	0.00029746	14	153	389	15453	terpenoid metabolic process	OS01G0581300|OS02G0834700|OS01G0177400|OS11G0267000|OS06G0705100|OS05G0291700|OS05G0401100|OS07G0171100|OS12G0541500|OS06G0308000|OS06G0663800|OS08G0422000|OS08G0382400|OS03G0856700
16556	3.7055e-05	0.00033531	8	51	389	15453	mRNA modification	OS03G0781400|OS07G0422000|OS06G0308000|OS02G0610800|OS06G0715200|OS03G0190100|OS10G0100300|OS07G0626800
44271	3.9132e-05	0.00035123	33	617	389	15453	cellular nitrogen compound biosynthetic process	OS12G0189400|OS02G0744000|OS07G0570700|OS04G0602100|OS11G0267000|OS01G0633000|OS02G0729400|OS06G0705100|OS08G0119800|OS05G0291700|OS02G0815200|OS02G0137200|OS11G0621400|OS03G0125000|OS06G0663800|OS09G0279400|OS02G0610800|OS09G0481200|OS02G0750100|OS08G0382400|OS05G0503300|OS02G0257300|OS04G0466600|OS05G0500900|OS07G0513000|OS11G0484000|OS03G0778100|OS05G0401100|OS03G0265400|OS02G0613900|OS08G0167…
55114	4.5067e-05	0.00040124	66	1611	389	15453	oxidation reduction	OS03G0121200|OS01G0177400|OS05G0465800|OS02G0236600|OS04G0602100|OS02G0152400|OS11G0544000|OS03G0190100|OS03G0368900|OS02G0503100|OS03G0154000|OS07G0510900|OS08G0526300|OS05G0499300|OS10G0159800|OS01G0959900|OS11G0242400|OS03G0108500|OS11G0621400|OS02G0750100|OS08G0382400|OS07G0644600|OS02G0257300|OS04G0337500|OS06G0549300|OS01G0804400|OS11G0438700|OS01G0847700|OS08G0532700|OS07G0282500|OS12G0291…
96	5.3481e-05	0.00047234	14	160	389	15453	sulfur amino acid metabolic process	OS12G0189400|OS11G0267000|OS11G0484000|OS02G0729400|OS08G0119800|OS03G0778100|OS05G0401100|OS02G0815200|OS03G0265400|OS03G0125000|OS09G0279400|OS09G0481200|OS05G0503300|OS02G0257300
19220	8.2269e-05	0.00071515	13	146	389	15453	regulation of phosphate metabolic process	OS12G0189400|OS10G0563900|OS08G0119800|OS03G0244000|OS05G0401100|OS01G0501800|OS01G0761000|OS04G0538100|OS02G0610800|OS08G0382400|OS01G0958100|OS02G0259600|OS02G0257300
51174	8.2269e-05	0.00071515	13	146	389	15453	regulation of phosphorus metabolic process	OS12G0189400|OS10G0563900|OS08G0119800|OS03G0244000|OS05G0401100|OS01G0501800|OS01G0761000|OS04G0538100|OS02G0610800|OS08G0382400|OS01G0958100|OS02G0259600|OS02G0257300
9886	0.0001069	0.00092201	15	192	389	15453	post-embryonic morphogenesis	OS02G0194400|OS02G0299200|OS04G0664400|OS04G0602100|OS05G0291700|OS03G0190100|OS03G0161600|OS01G0761000|OS06G0107700|OS06G0308000|OS06G0663800|OS09G0279400|OS08G0382400|OS10G0100300|OS07G0626800
32544	0.00011341	0.00097055	4	11	389	15453	plastid translation	OS05G0186000|OS07G0570700|OS01G0278900|OS04G0461100
19757	0.00014562	0.0012179	9	78	389	15453	glycosinolate metabolic process	OS05G0401100|OS08G0485900|OS06G0107700|OS04G0602100|OS02G0610800|OS02G0750100|OS09G0439500|OS05G0291700|OS05G0503300
19760	0.00014562	0.0012179	9	78	389	15453	glucosinolate metabolic process	OS05G0401100|OS08G0485900|OS06G0107700|OS04G0602100|OS02G0610800|OS02G0750100|OS09G0439500|OS05G0291700|OS05G0503300
16143	0.00014562	0.0012179	9	78	389	15453	S-glycoside metabolic process	OS05G0401100|OS08G0485900|OS06G0107700|OS04G0602100|OS02G0610800|OS02G0750100|OS09G0439500|OS05G0291700|OS05G0503300
6396	0.00019631	0.0016295	30	587	389	15453	RNA processing	OS02G0744000|OS12G0420400|OS11G0521500|OS04G0602100|OS11G0267000|OS01G0633000|OS02G0729400|OS06G0705100|OS08G0119800|OS05G0291700|OS02G0137200|OS06G0107700|OS04G0538100|OS11G0621400|OS03G0765900|OS02G0610800|OS02G0750100|OS08G0382400|OS02G0259600|OS02G0257300|OS08G0162600|OS02G0596000|OS03G0244000|OS09G0439500|OS05G0401100|OS01G0761000|OS04G0544400|OS01G0958500|OS02G0122500|OS01G0958100
32268	0.00020717	0.0017069	13	160	389	15453	regulation of cellular protein metabolic process	OS12G0189400|OS08G0119800|OS03G0244000|OS05G0401100|OS01G0501800|OS06G0101600|OS01G0761000|OS04G0538100|OS02G0610800|OS08G0382400|OS01G0958100|OS02G0259600|OS02G0257300
9639	0.00023278	0.0019036	16	229	389	15453	response to red or far red light	OS01G0720500|OS11G0521500|OS06G0729300|OS04G0602100|OS02G0729400|OS09G0439500|OS05G0291700|OS05G0401100|OS04G0566500|OS04G0516200|OS12G0291400|OS11G0621400|OS02G0610800|OS02G0257300|OS03G0856700|OS08G0162600
42372	0.00029919	0.002411	3	6	389	15453	phylloquinone biosynthetic process	OS09G0361500|OS03G0691400|OS03G0190100
42374	0.00029919	0.002411	3	6	389	15453	phylloquinone metabolic process	OS09G0361500|OS03G0691400|OS03G0190100
16051	0.00035978	0.0028782	24	442	389	15453	carbohydrate biosynthetic process	OS04G0682300|OS02G0744000|OS08G0485900|OS12G0443500|OS03G0169100|OS04G0636100|OS10G0467800|OS04G0602100|OS02G0729400|OS09G0439500|OS05G0291700|OS04G0105700|OS03G0158300|OS05G0401100|OS07G0171100|OS06G0107700|OS04G0538100|OS06G0308000|OS02G0610800|OS02G0750100|OS09G0422500|OS05G0490900|OS05G0503300|OS02G0833900
6636	0.00039536	0.0031177	6	39	389	15453	unsaturated fatty acid biosynthetic process	OS05G0401100|OS06G0663800|OS02G0729400|OS06G0705100|OS08G0382400|OS02G0257300
33559	0.00039536	0.0031177	6	39	389	15453	unsaturated fatty acid metabolic process	OS05G0401100|OS06G0663800|OS02G0729400|OS06G0705100|OS08G0382400|OS02G0257300
42793	0.00054261	0.0042485	7	57	389	15453	transcription from plastid promoter	OS10G0573000|OS04G0538100|OS02G0610800|OS08G0382400|OS02G0754300|OS01G0958100|OS02G0259600
51246	0.00055128	0.004286	13	177	389	15453	regulation of protein metabolic process	OS12G0189400|OS08G0119800|OS03G0244000|OS05G0401100|OS01G0501800|OS06G0101600|OS01G0761000|OS04G0538100|OS02G0610800|OS08G0382400|OS01G0958100|OS02G0259600|OS02G0257300
9309	0.00061813	0.0047722	18	300	389	15453	amine biosynthetic process	OS12G0189400|OS04G0466600|OS07G0570700|OS11G0267000|OS11G0484000|OS02G0729400|OS08G0119800|OS03G0778100|OS05G0401100|OS02G0815200|OS03G0265400|OS03G0125000|OS09G0279400|OS02G0610800|OS09G0481200|OS08G0167500|OS05G0503300|OS02G0257300
9714	0.0006321	0.0048127	2	2	389	15453	chalcone metabolic process	OS07G0214900|OS11G0530600
9715	0.0006321	0.0048127	2	2	389	15453	chalcone biosynthetic process	OS07G0214900|OS11G0530600
19758	0.00067067	0.0050028	7	59	389	15453	glycosinolate biosynthetic process	OS05G0401100|OS08G0485900|OS06G0107700|OS02G0610800|OS09G0439500|OS05G0291700|OS05G0503300
19761	0.00067067	0.0050028	7	59	389	15453	glucosinolate biosynthetic process	OS05G0401100|OS08G0485900|OS06G0107700|OS02G0610800|OS09G0439500|OS05G0291700|OS05G0503300
16144	0.00067067	0.0050028	7	59	389	15453	S-glycoside biosynthetic process	OS05G0401100|OS08G0485900|OS06G0107700|OS02G0610800|OS09G0439500|OS05G0291700|OS05G0503300
9697	0.00071068	0.0052657	5	29	389	15453	salicylic acid biosynthetic process	OS06G0107700|OS06G0705100|OS02G0750100|OS08G0382400|OS02G0257300
8652	0.00073205	0.0053879	17	279	389	15453	cellular amino acid biosynthetic process	OS12G0189400|OS07G0570700|OS11G0267000|OS11G0484000|OS02G0729400|OS08G0119800|OS03G0778100|OS05G0401100|OS02G0815200|OS03G0265400|OS03G0125000|OS09G0279400|OS02G0610800|OS09G0481200|OS08G0167500|OS05G0503300|OS02G0257300
9653	0.00079494	0.005812	34	757	389	15453	anatomical structure morphogenesis	OS07G0572900|OS01G0805300|OS02G0194400|OS02G0299200|OS04G0664400|OS04G0602100|OS03G0736300|OS11G0267000|OS03G0347700|OS03G0828100|OS05G0291700|OS03G0190100|OS03G0161600|OS06G0107700|OS04G0566500|OS06G0308000|OS06G0663800|OS09G0279400|OS08G0382400|OS08G0537600|OS03G0661300|OS05G0500900|OS06G0729300|OS09G0494200|OS03G0244700|OS10G0480200|OS01G0761000|OS04G0516200|OS06G0561000|OS02G0122600|OS10G0100…
44249	0.00084703	0.0061521	107	3215	389	15453	cellular biosynthetic process	OS01G0805000|OS02G0834700|OS04G0549700|OS04G0602100|OS03G0190100|OS03G0815400|OS02G0137200|OS03G0108500|OS02G0228900|OS03G0125000|OS01G0662700|OS09G0279400|OS02G0750100|OS08G0382400|OS02G0754300|OS04G0682300|OS08G0485900|OS04G0466600|OS11G0530600|OS09G0439500|OS04G0105700|OS03G0263000|OS12G0541500|OS04G0544400|OS06G0561000|OS08G0425200|OS03G0273200|OS02G0122500|OS02G0744000|OS07G0570700|OS09G0432…
45036	0.0009789	0.0070634	6	46	389	15453	protein targeting to chloroplast	OS02G0137200|OS04G0544400|OS02G0792800|OS02G0596000|OS01G0958100|OS03G0452300
9628	0.0010664	0.0076449	61	1634	389	15453	response to abiotic stimulus	OS01G0798500|OS02G0580500|OS03G0169100|OS07G0574800|OS04G0602100|OS03G0736300|OS06G0705100|OS08G0155400|OS09G0500300|OS11G0621400|OS02G0612900|OS02G0610800|OS02G0750100|OS08G0382400|OS01G0750000|OS02G0259600|OS02G0257300|OS04G0682300|OS10G0557600|OS11G0530600|OS01G0720500|OS09G0439500|OS01G0141700|OS05G0403300|OS02G0698000|OS04G0516200|OS12G0291400|OS08G0104600|OS08G0425200|OS03G0273200|OS03G0852…
9696	0.0011328	0.0080686	5	32	389	15453	salicylic acid metabolic process	OS06G0107700|OS06G0705100|OS02G0750100|OS08G0382400|OS02G0257300
9416	0.0012921	0.0091439	29	629	389	15453	response to light stimulus	OS11G0521500|OS04G0602100|OS02G0729400|OS05G0291700|OS03G0306800|OS09G0500300|OS01G0501800|OS06G0101600|OS04G0566500|OS07G0214900|OS11G0621400|OS02G0612900|OS02G0610800|OS02G0257300|OS08G0162600|OS03G0661300|OS10G0557600|OS05G0500900|OS11G0530600|OS01G0720500|OS06G0729300|OS09G0439500|OS03G0218500|OS05G0401100|OS01G0141700|OS04G0516200|OS12G0291400|OS08G0104600|OS03G0856700
9058	0.0013822	0.0097197	110	3368	389	15453	biosynthetic process	OS01G0805000|OS02G0834700|OS03G0169100|OS04G0549700|OS04G0602100|OS03G0190100|OS03G0815400|OS02G0137200|OS03G0108500|OS02G0228900|OS03G0125000|OS01G0662700|OS09G0279400|OS02G0750100|OS08G0382400|OS02G0754300|OS04G0682300|OS08G0485900|OS04G0466600|OS11G0530600|OS09G0439500|OS04G0105700|OS03G0263000|OS12G0541500|OS04G0544400|OS06G0561000|OS08G0425200|OS03G0273200|OS02G0122500|OS02G0744000|OS07G0570…
19438	0.0014083	0.0098405	15	245	389	15453	aromatic compound biosynthetic process	OS07G0570700|OS05G0500900|OS11G0530600|OS09G0494200|OS11G0267000|OS06G0705100|OS06G0107700|OS07G0214900|OS08G0425200|OS02G0610800|OS02G0750100|OS03G0273200|OS08G0382400|OS08G0167500|OS02G0257300
34637	0.0014746	0.010239	21	405	389	15453	cellular carbohydrate biosynthetic process	OS04G0682300|OS02G0744000|OS08G0485900|OS10G0467800|OS04G0602100|OS02G0729400|OS09G0439500|OS05G0291700|OS04G0105700|OS03G0158300|OS05G0401100|OS07G0171100|OS06G0107700|OS04G0538100|OS06G0308000|OS02G0610800|OS02G0750100|OS09G0422500|OS05G0490900|OS05G0503300|OS02G0833900
5976	0.0018169	0.012537	21	412	389	15453	polysaccharide metabolic process	OS02G0744000|OS11G0462100|OS10G0577500|OS10G0467800|OS01G0937800|OS04G0602100|OS03G0736300|OS09G0494200|OS02G0729400|OS07G0208100|OS03G0320100|OS04G0105700|OS04G0538100|OS06G0308000|OS06G0696400|OS11G0571900|OS09G0255000|OS02G0750100|OS09G0422500|OS05G0490900|OS02G0833900
6412	0.0019175	0.013149	26	557	389	15453	translation	OS01G0805000|OS05G0186000|OS07G0572900|OS07G0570700|OS01G0633000|OS03G0769100|OS03G0828100|OS03G0843400|OS03G0452300|OS03G0815400|OS03G0219900|OS02G0137200|OS02G0595700|OS02G0652600|OS04G0538100|OS03G0125000|OS02G0610800|OS02G0754300|OS01G0278900|OS04G0461100|OS02G0259600|OS01G0749200|OS02G0189000|OS06G0647100|OS03G0265400|OS12G0541500
6775	0.0020188	0.013673	4	22	389	15453	fat-soluble vitamin metabolic process	OS09G0361500|OS01G0662700|OS03G0691400|OS03G0190100
42362	0.0020188	0.013673	4	22	389	15453	fat-soluble vitamin biosynthetic process	OS09G0361500|OS01G0662700|OS03G0691400|OS03G0190100
413	0.0025065	0.016873	6	55	389	15453	protein peptidyl-prolyl isomerization	OS01G0844300|OS02G0751600|OS06G0308000|OS06G0663800|OS07G0133700|OS08G0382400
6979	0.0027075	0.018116	21	426	389	15453	response to oxidative stress	OS03G0121200|OS03G0121300|OS02G0236600|OS11G0530600|OS04G0602100|OS02G0179500|OS04G0626400|OS03G0368900|OS07G0676900|OS03G0218500|OS05G0499300|OS08G0532700|OS07G0214900|OS12G0541500|OS02G0122600|OS01G0294700|OS01G0327400|OS01G0510600|OS02G0833900|OS06G0549300|OS05G0135500
19252	0.0028945	0.01925	8	96	389	15453	starch biosynthetic process	OS02G0744000|OS04G0538100|OS06G0308000|OS04G0602100|OS02G0729400|OS02G0750100|OS05G0490900|OS04G0105700
9314	0.0031976	0.021139	29	669	389	15453	response to radiation	OS11G0521500|OS04G0602100|OS02G0729400|OS05G0291700|OS03G0306800|OS09G0500300|OS01G0501800|OS06G0101600|OS04G0566500|OS07G0214900|OS11G0621400|OS02G0612900|OS02G0610800|OS02G0257300|OS08G0162600|OS03G0661300|OS10G0557600|OS05G0500900|OS11G0530600|OS01G0720500|OS06G0729300|OS09G0439500|OS03G0218500|OS05G0401100|OS01G0141700|OS04G0516200|OS12G0291400|OS08G0104600|OS03G0856700
9595	0.0032896	0.021617	4	25	389	15453	detection of biotic stimulus	OS06G0107700|OS02G0750100|OS08G0382400|OS02G0257300
42181	0.0036671	0.023956	2	4	389	15453	ketone biosynthetic process	OS07G0214900|OS11G0530600
6972	0.0037135	0.024116	7	79	389	15453	hyperosmotic response	OS04G0682300|OS01G0798500|OS02G0612900|OS03G0736300|OS07G0635900|OS01G0750000|OS05G0503300
9765	0.0038116	0.024608	4	26	389	15453	photosynthesis, light harvesting	OS05G0401100|OS01G0720500|OS03G0244000|OS09G0439500
43900	0.0038969	0.025013	5	42	389	15453	regulation of multi-organism process	OS05G0116100|OS06G0107700|OS02G0750100|OS08G0382400|OS02G0257300
18208	0.0043869	0.027995	4	27	389	15453	peptidyl-proline modification	OS01G0844300|OS02G0751600|OS06G0663800|OS07G0133700
6633	0.0048146	0.030548	12	200	389	15453	fatty acid biosynthetic process	OS03G0162800|OS05G0401100|OS05G0222200|OS03G0108500|OS11G0521500|OS06G0663800|OS02G0729400|OS06G0705100|OS01G0529800|OS08G0382400|OS02G0257300|OS01G0510600
5982	0.0050828	0.032065	9	128	389	15453	starch metabolic process	OS02G0744000|OS04G0538100|OS06G0308000|OS04G0602100|OS02G0729400|OS09G0255000|OS02G0750100|OS05G0490900|OS04G0105700
44042	0.0053427	0.033513	15	282	389	15453	glucan metabolic process	OS02G0744000|OS10G0577500|OS10G0467800|OS04G0602100|OS03G0736300|OS02G0729400|OS04G0105700|OS04G0538100|OS06G0308000|OS06G0696400|OS11G0571900|OS09G0255000|OS02G0750100|OS09G0422500|OS05G0490900
9744	0.0055646	0.034708	7	85	389	15453	response to sucrose stimulus	OS11G0621400|OS05G0582000|OS11G0521500|OS02G0179500|OS09G0439500|OS03G0306800|OS02G0257300
9409	0.0062228	0.038595	18	371	389	15453	response to cold	OS07G0631900|OS03G0169100|OS07G0635900|OS02G0285300|OS06G0705100|OS01G0805900|OS03G0452300|OS06G0107700|OS02G0698000|OS12G0291400|OS02G0612900|OS08G0425200|OS06G0696400|OS02G0750100|OS08G0382400|OS05G0503300|OS02G0259600|OS02G0257300
34285	0.0063135	0.038939	7	87	389	15453	response to disaccharide stimulus	OS11G0621400|OS05G0582000|OS11G0521500|OS02G0179500|OS09G0439500|OS03G0306800|OS02G0257300
10310	0.0064566	0.039601	4	30	389	15453	regulation of hydrogen peroxide metabolic process	OS06G0107700|OS02G0750100|OS08G0382400|OS02G0257300
19852	0.006946	0.042134	3	16	389	15453	L-ascorbic acid metabolic process	OS04G0682300|OS06G0561000|OS02G0124600
19853	0.006946	0.042134	3	16	389	15453	L-ascorbic acid biosynthetic process	OS04G0682300|OS06G0561000|OS02G0124600
10383	0.007135	0.04281	7	89	389	15453	cell wall polysaccharide metabolic process	OS10G0467800|OS01G0937800|OS06G0696400|OS11G0571900|OS09G0422500|OS03G0320100|OS02G0833900
9110	0.007135	0.04281	7	89	389	15453	vitamin biosynthetic process	OS04G0682300|OS09G0361500|OS01G0662700|OS06G0561000|OS03G0691400|OS03G0190100|OS02G0124600
80010	0.0072686	0.043376	4	31	389	15453	regulation of oxygen and reactive oxygen species metabolic process	OS06G0107700|OS02G0750100|OS08G0382400|OS02G0257300
42221	0.0079813	0.047373	74	2243	389	15453	response to chemical stimulus	OS03G0121200|OS01G0798500|OS02G0580500|OS02G0236600|OS07G0574800|OS04G0602100|OS03G0736300|OS11G0546900|OS03G0368900|OS08G0155400|OS09G0500300|OS05G0499300|OS02G0228900|OS11G0621400|OS05G0564400|OS02G0750100|OS08G0382400|OS02G0257300|OS04G0337500|OS06G0549300|OS08G0537600|OS04G0682300|OS11G0530600|OS04G0626400|OS09G0439500|OS11G0171300|OS01G0847700|OS03G0839200|OS08G0532700|OS12G0541500|OS08G0425…
45426	0.0081452	0.047852	4	32	389	15453	quinone cofactor biosynthetic process	OS09G0361500|OS01G0662700|OS03G0691400|OS03G0190100
6766	0.0081487	0.047852	8	114	389	15453	vitamin metabolic process	OS04G0682300|OS09G0361500|OS01G0662700|OS06G0561000|OS03G0691400|OS03G0190100|OS02G0124600|OS02G0257300
16138	0.0085122	0.049722	7	92	389	15453	glycoside biosynthetic process	OS05G0401100|OS08G0485900|OS06G0107700|OS02G0610800|OS09G0439500|OS05G0291700|OS05G0503300
[truncated: 205 more columns]
