# Supplementary material for: eQTLs Regulating Transcript Variations Associated with Rapid Internode Elongation in Deepwater Rice
Source: Front Plant Sci. 2017 Oct 13;8:1753. doi: 10.3389/fpls.2017.01753 (PMC5645499; doi:10.3389/fpls.2017.01753)
Supplement: Supplementary file 10 [file Data_Sheet_4.XLSX]

## Sheet: Table S4
Supplemental Table S4. List of candidate genes within eQTL hotspots on chromosomes 1 and 4. Differentially expressed genes (DEGs) in the non-deepwater (NDW) and the deepwater (DW) phenotype of RILs were calculated within ± 5 cM of the eQTL hotspot located on chromosomes 1 and 4 using LIMMA (Smyth, 2005). The significance level was set at |log2-foldchange| >= 1 and an FDR < 0.05.
RAP-ID	Log2-foldchange	FDR	Description
Chr. 1
Os01g0127200	2.5	6.6e-08	Cupredoxin domain containing protein.
Os01g0159200	1.9	1.5e-09	Arabinogalactan protein.
Os01g0233000	1.6	3.1e-11	DREPP plasma membrane polypeptide family protein.
Os01g0235900	1.5	2.5e-08	Glutaredoxin domain containing protein.
Os01g0179600	1.4	8e-07	UDP-glucuronosyl/UDP-glucosyltransferase family protein.
Os01g0144900	1.3	0.04	Hypothetical protein.
Os01g0110200	1.3	6.9e-06	Conserved hypothetical protein.
Os01g0195400	1.2	2.1e-08	Harpin-induced 1 domain containing protein.
Os01g0207600	1.1	3.7e-11	Conserved hypothetical protein.
Os01g0198900	1.1	1.3e-07	Conserved hypothetical protein.
Os01g0177400	1.1	1.1e-07	GA 3beta-hydroxylase.
Os01g0124200	-1	0.0036	Bowman Birk trypsin inhibitor.
Os01g0148500	-1.1	0.037	Galactose oxidase, central domain containing protein.
Os01g0232000	-1.3	7.2e-09	Aquaglyceroporin (Tonoplast intrinsic protein (Tipa)).
Os01g0144800	-1.6	0.017	Conserved hypothetical protein.
Os01g0198000	-1.6	0.016	RNA dependent RNA polymerase family protein.
Os01g0147700	-2	0.0067	XS zinc finger domain containing protein.
Os01g0152300	-2.4	0.034	Histone H2B.1.
Chr. 4
Os04g0454200	2.1	9.7e-09	Monosaccharide transporter 1.
Os04g0554200	1.5	3.5e-10	Major sperm protein domain containing protein.
Os04g0459500	1.4	4.9e-08	GADPH (383 AA) (Fragment).
Os04g0445300	1.4	2.1e-06	Plant invertase/pectin methylesterase inhibitor domain containing protein.
Os04g0401000	1.4	7.2e-06	Heavy metal transport/detoxification protein domain containing protein.
Os04g0521900	1.3	1.5e-07	Conserved hypothetical protein.
Os04g0447600	1.3	2.3e-08	NADPH-dependent codeinone reductase (EC 1.1.1.247).
Os04g0453300	1.3	6.2e-09	Monosaccharide transporter 1.
Os04g0414700	1.3	0.0017	Conserved hypothetical protein.
Os04g0457000	1.3	5.3e-06	Chlorophyll a/b-binding protein CP24, photosystem II (Fragment).
Os04g0554800	1.3	0.00019	Plant lipid transfer/seed storage/trypsin-alpha amylase inhibitor domain containing protein.
Os04g0569300	1.2	1.8e-08	Membrane protein.
Os04g0578300	1.2	0.0039	Conserved hypothetical protein.
Os04g0495400	1.2	1.2e-10	DOMON domain containing protein.
Os04g0527000	1.1	2.1e-08	GRAM domain containing protein.
Os04g0525000	1.1	5.2e-10	Conserved hypothetical protein.
Os04g0555600	1.1	5.4e-07	Concanavalin A-like lectin/glucanase domain containing protein.
Os04g0404800	1.1	3e-09	Acetyl-CoA synthetase (EC 6.2.1.1).
Os04g0447800	1	6.5e-09	Glutamate decarboxylase (EC 4.1.1.15).
Os04g0574500	1	2.5e-06	Growth-regulating factor 12 (GRF12) [Similar to Growth-regulating factor 3].
Os04g0463000	1	1.4e-10	Protein kinase domain containing protein.
Os04g0566300	-1.1	1.7e-05	Hypothetical protein.
Os04g0483000	-1.1	1e-05	Ubiquitin domain containing protein.
Os04g0412500	-1.1	4.5e-08	Conserved hypothetical protein.
Os04g0472500	-1.1	5.4e-09	Protein kinase domain containing protein.
Os04g0442800	-1.1	0.025	Phragmoplast-associated kinesin-related protein 1 (Fragment).
Os04g0459200	-1.4	0.036	Conserved hypothetical protein.
